# Supplementary material for: ABO antigen and secretor statuses are not associated with gut microbiota composition in 1,500 twins
Source: BMC Genomics. 2016 Nov 21;17:941. doi: 10.1186/s12864-016-3290-1 (PMC5117602; doi:10.1186/s12864-016-3290-1)
Supplement: Additional file 1: Table S1. — Cohort characteristics in the full and ‘healthy’ datasets. The total nubmer (n) or percent of total (%) for each category is listed for either the full or ‘healthy’ datasets, along with the standard deviation for each measure. (XLSX 36 kb) [file 12864_2016_3290_MOESM1_ESM.xlsx]

## Sheet: ST_J.txt
	Full dataset		'Healthy' subset (BMI <= 25)
	n or mean	% or standard deviation	n or mean	% or standard deviation
Total n	1503		678
Females	1364	0.9075	632	0.9322
Males	139	0.0925	46	0.0678
Age	60.56 years	+/- 10.37 years	59.53 years	+/- 11.01 years
BMI	26.34 kg/m2	+/- 4.82 kg/m2	22.42 kg/m2	+/- 1.75 kg/m2
A	606	0.4032	273	0.4027
AB	40	0.0266	25	0.0369
B	140	0.0931	58	0.0855
O	717	0.477	322	0.4749
Secretors	1059	0.7046	468	0.6903
Non-secretors	393	0.2615	186	0.2743
Secretor status unknown	51	0.0339	24	0.0354
