# Supplementary material for: ABO antigen and secretor statuses are not associated with gut microbiota composition in 1,500 twins
Source: BMC Genomics. 2016 Nov 21;17:941. doi: 10.1186/s12864-016-3290-1 (PMC5117602; doi:10.1186/s12864-016-3290-1)
Supplement: Additional file 3: Table S2. — P- and q-values for PCA. This spreadsheet contains the p-values and q-values for associations of the top 100 PCs to ABO and secretor status consider 5 different ordination techniques (a separate tab for each). The ordination method for each table and the column description within each table are described in the document. (XLSX 57 kb) [file 12864_2016_3290_MOESM3_ESM.xlsx]

## Sheet: legend
Supplemental Table 2
This spreadsheet contains the p-values and q-values for associations of the top 100 PCs to ABO and secretor status consider 5 different ordination techniques (a separate tab for each). The ordination method for each table and the column description within each table are described below:
Tab:	Description:
PCoA_Bray_Curtis	Principal Coordinate Analysis was applied to Bray Curtis dissimilaries across the entire cohort.
PCoA_unweighted_UniFrac	Principal Coordinate Analysis was applied to unweighted UniFrac dissimilarities across the entire cohort.
PCoA_weighted_UniFrac	Principal Coordinate Analysis was applied to weighted UniFrac dissimilarities across the entire cohort.
PCA_common_OTUs	Principal Components Analysis was applied to technical covariate corrected, transformed abundances of the OTUs present in at least 50% of individuals
PCA_all_OTUs	Principal Components Analysis was applied to presence/absence data generated from rarified OTU abundance data. All OTUs with at least one observation were included.
Column:	Description:
PC	The principal component or principal coordinate considered, from 1-100
percent_variance	The precent of total variation explained by the given PC
cumulative_variance	The percent of total variation explained by the given PC and all prior PCs
ABO_P	linear model p-value for the association of the given PC to ABO status
FUT2_P	linear model p-value for the association of the given PC to secretor status
ABO_Q	q-value for the ABO_P
FUT2_Q	q-value for the FUT2_P

## Sheet: PCoA_Bray_Curtis
PC	percent_variance	cumulative_variance	ABO_P	FUT2_P	ABO_Q	FUT2_Q
1	3.08	3.08	0.211989	0.389727	0.626675	0.837379
2	2.92	6	0.895857	0.144323	0.998545	0.663105
3	2.25	8.25	0.904059	0.307141	0.998545	0.805129
4	1.98	10.23	0.996359	0.485274	0.998545	0.837379
5	1.65	11.87	0.762857	0.819126	0.998545	0.96242
6	1.24	13.11	0.685806	0.363952	0.998545	0.837379
7	1.19	14.3	0.826266	0.4564	0.998545	0.837379
8	1.08	15.38	0.683777	0.84693	0.998545	0.96242
9	1.02	16.41	0.0275978	0.783633	0.494881	0.96242
10	0.97	17.38	0.0704466	0.0464473	0.569239	0.464473
11	0.85	18.23	0.0717009	0.177375	0.569239	0.663105
12	0.82	19.05	0.348946	0.985117	0.872366	0.999391
13	0.8	19.85	0.304259	0.937643	0.813702	0.999391
14	0.73	20.58	0.68407	0.309742	0.998545	0.805129
15	0.7	21.27	0.674431	0.179038	0.998545	0.663105
16	0.68	21.95	0.10037	0.211543	0.569239	0.755511
17	0.65	22.6	0.472681	0.811599	0.984752	0.96242
18	0.6	23.2	0.576629	0.757518	0.998545	0.96242
19	0.6	23.8	0.67609	0.835146	0.998545	0.96242
20	0.54	24.34	0.0330725	0.87603	0.494881	0.975052
21	0.52	24.86	0.979486	0.974202	0.998545	0.999391
22	0.51	25.37	0.146796	0.359162	0.569239	0.837379
23	0.49	25.86	0.592117	0.151808	0.998545	0.663105
24	0.48	26.34	0.971523	0.0811666	0.998545	0.579761
25	0.45	26.79	0.998545	0.0272272	0.998545	0.302525
26	0.45	27.24	0.552519	0.434186	0.998545	0.837379
27	0.44	27.67	0.685137	0.496378	0.998545	0.837379
28	0.43	28.11	0.754456	0.304389	0.998545	0.805129
29	0.42	28.52	0.406991	0.490894	0.905061	0.837379
30	0.41	28.93	0.544774	0.621001	0.998545	0.926867
31	0.4	29.33	0.214059	0.45618	0.626675	0.837379
32	0.39	29.73	0.0919091	0.275908	0.569239	0.805129
33	0.38	30.11	0.126287	0.877547	0.569239	0.975052
34	0.37	30.48	0.0284911	0.571685	0.494881	0.922072
35	0.37	30.85	0.21891	0.662276	0.626675	0.946108
36	0.36	31.21	0.405759	0.243527	0.905061	0.805129
37	0.35	31.56	0.980358	0.501633	0.998545	0.837379
38	0.34	31.9	0.0954306	0.414363	0.569239	0.837379
39	0.34	32.24	0.169959	0.491131	0.586066	0.837379
40	0.33	32.57	0.989299	0.11968	0.998545	0.629896
41	0.33	32.9	0.665978	0.725012	0.998545	0.96242
42	0.32	33.22	0.893743	0.173442	0.998545	0.663105
43	0.32	33.54	0.908662	0.314	0.998545	0.805129
44	0.31	33.85	0.966456	0.77131	0.998545	0.96242
45	0.31	34.16	0.407277	0.766804	0.905061	0.96242
46	0.3	34.46	0.808055	0.425051	0.998545	0.837379
47	0.3	34.76	0.108098	0.018689	0.569239	0.269448
48	0.29	35.05	0.000612513	0.42605	0.0612513	0.837379
49	0.29	35.34	0.0346417	0.0762421	0.494881	0.579761
50	0.28	35.63	0.147567	0.840804	0.569239	0.96242
51	0.28	35.91	0.693994	0.898096	0.998545	0.981227
52	0.28	36.18	0.799088	0.135793	0.998545	0.663105
53	0.27	36.45	0.0888152	0.266699	0.569239	0.805129
54	0.27	36.72	0.534249	0.98294	0.998545	0.999391
55	0.26	36.98	0.891692	0.771226	0.998545	0.96242
56	0.26	37.24	0.61415	0.458483	0.998545	0.837379
57	0.25	37.5	0.763925	0.365647	0.998545	0.837379
58	0.25	37.75	0.136339	0.609443	0.569239	0.923399
59	0.25	38	0.730721	0.0984696	0.998545	0.615435
60	0.25	38.24	0.0650508	0.0945696	0.569239	0.615435
61	0.24	38.49	0.946047	0.119088	0.998545	0.629896
62	0.24	38.73	0.62808	0.0188614	0.998545	0.269448
63	0.24	38.96	0.774308	0.659131	0.998545	0.946108
64	0.23	39.2	0.0119459	0.950228	0.494881	0.999391
65	0.23	39.43	0.339038	0.637367	0.869327	0.937304
66	0.23	39.66	0.951675	0.510492	0.998545	0.837379
67	0.22	39.88	0.047877	0.175091	0.569239	0.663105
68	0.22	40.11	0.194235	0.724502	0.626675	0.96242
69	0.22	40.33	0.396564	0.0263898	0.905061	0.302525
70	0.22	40.55	0.584566	0.0167009	0.998545	0.269448
71	0.21	40.76	0.635454	0.818995	0.998545	0.96242
72	0.21	40.97	0.996067	0.510801	0.998545	0.837379
73	0.21	41.18	0.777782	0.0104713	0.998545	0.269448
74	0.21	41.39	0.203873	0.0783023	0.626675	0.579761
75	0.21	41.6	0.165418	0.603318	0.586066	0.923399
76	0.21	41.8	0.0851496	0.79383	0.569239	0.96242
77	0.2	42.01	0.751441	0.999391	0.998545	0.999391
78	0.2	42.21	0.148475	0.241082	0.569239	0.805129
79	0.2	42.41	0.984193	0.27708	0.998545	0.805129
80	0.2	42.61	0.153695	0.687453	0.569239	0.96242
81	0.2	42.8	0.84221	0.839657	0.998545	0.96242
82	0.19	43	0.059467	0.968624	0.569239	0.999391
83	0.19	43.19	0.273924	0.604675	0.760899	0.923399
84	0.19	43.38	0.219336	0.178284	0.626675	0.663105
85	0.19	43.57	0.148082	0.344162	0.569239	0.837379
86	0.19	43.75	0.447529	0.286944	0.952189	0.805129
87	0.18	43.94	0.767478	0.384275	0.998545	0.837379
88	0.18	44.12	0.309207	0.593614	0.813702	0.923399
89	0.18	44.31	0.51684	0.0108626	0.998545	0.269448
90	0.18	44.49	0.377	0.0767674	0.905061	0.579761
91	0.18	44.67	0.110676	0.111781	0.569239	0.629896
92	0.18	44.84	0.633445	0.458048	0.998545	0.837379
93	0.18	45.02	0.93556	0.294698	0.998545	0.805129
94	0.17	45.19	0.778716	0.377011	0.998545	0.837379
95	0.17	45.37	0.9714	0.996877	0.998545	0.999391
96	0.17	45.54	0.548818	0.799431	0.998545	0.96242
97	0.17	45.71	0.13015	0.902729	0.569239	0.981227
98	0.17	45.88	0.443322	0.0166615	0.952189	0.269448
99	0.17	46.04	0.819993	0.774104	0.998545	0.96242
100	0.17	46.21	0.0307045	0.00612603	0.494881	0.269448

## Sheet: PCoA_unweighted_UniFrac
PC	percent_variance	cumulative_variance	ABO_P	FUT2_P	ABO_Q	FUT2_Q
1	5.09	5.09	0.670566	0.0477055	0.887938	0.646411
2	2.93	8.02	0.864926	0.332467	0.927193	0.646411
3	1.97	9.99	0.205554	0.329986	0.759773	0.646411
4	1.81	11.79	0.29097	0.602718	0.759773	0.747627
5	1.26	13.06	0.5902	0.349792	0.887938	0.646411
6	1.07	14.13	0.482088	0.360093	0.848226	0.646411
7	0.95	15.07	0.934657	0.455723	0.946713	0.714324
8	0.79	15.87	0.865904	0.646631	0.927193	0.747627
9	0.69	16.55	0.339144	0.745374	0.826787	0.747627
10	0.6	17.15	0.700437	0.980225	0.887938	0.805822
11	0.58	17.73	0.187245	0.456405	0.759773	0.714324
12	0.55	18.28	0.237719	0.109664	0.759773	0.646411
13	0.53	18.82	0.454258	0.731581	0.848226	0.747627
14	0.53	19.34	0.672274	0.60284	0.887938	0.747627
15	0.48	19.82	0.287126	0.975732	0.759773	0.805822
16	0.46	20.28	0.140988	0.281854	0.759773	0.646411
17	0.44	20.72	0.175106	0.819816	0.759773	0.749678
18	0.43	21.15	0.756055	0.25702	0.909916	0.646411
19	0.42	21.57	0.0379205	0.740363	0.759773	0.747627
20	0.41	21.98	0.727487	0.289363	0.892907	0.646411
21	0.4	22.37	0.517446	0.0733549	0.848226	0.646411
22	0.38	22.75	0.824532	0.198396	0.927193	0.646411
23	0.37	23.13	0.229715	0.249955	0.759773	0.646411
24	0.36	23.49	0.732531	0.295394	0.892907	0.646411
25	0.36	23.85	0.105713	0.685569	0.759773	0.747627
26	0.35	24.2	0.574198	0.81382	0.887938	0.749678
27	0.35	24.55	0.652548	0.35575	0.887938	0.646411
28	0.33	24.89	0.215218	0.155176	0.759773	0.646411
29	0.32	25.21	0.485223	0.260604	0.848226	0.646411
30	0.32	25.53	0.867931	0.587868	0.927193	0.747627
31	0.32	25.85	0.10376	0.12772	0.759773	0.646411
32	0.31	26.16	0.684331	0.150093	0.887938	0.646411
33	0.31	26.47	0.264213	0.195924	0.759773	0.646411
34	0.3	26.77	0.93599	0.625547	0.946713	0.747627
35	0.3	27.07	0.895647	0.390609	0.935773	0.657598
36	0.29	27.36	0.651687	0.434905	0.887938	0.707901
37	0.29	27.65	0.0051045	0.547328	0.48532	0.747627
38	0.28	27.93	0.377706	0.584741	0.848226	0.747627
39	0.28	28.21	0.088056	0.7002	0.759773	0.747627
40	0.28	28.49	0.245642	0.95802	0.759773	0.805713
41	0.27	28.76	0.162798	0.694952	0.759773	0.747627
42	0.27	29.03	0.295672	0.0571051	0.759773	0.646411
43	0.27	29.3	0.648782	0.658453	0.887938	0.747627
44	0.26	29.56	0.619314	0.720972	0.887938	0.747627
45	0.26	29.82	0.95913	0.990262	0.949289	0.805933
46	0.26	30.08	0.448301	0.212142	0.848226	0.646411
47	0.25	30.34	0.949169	0.897896	0.949289	0.785763
48	0.25	30.59	0.61839	0.228903	0.887938	0.646411
49	0.25	30.84	0.395044	0.501826	0.848226	0.747627
50	0.25	31.08	0.160559	0.149553	0.759773	0.646411
51	0.25	31.33	0.269205	0.522954	0.759773	0.747627
52	0.24	31.57	0.478393	0.694558	0.848226	0.747627
53	0.24	31.81	0.839364	0.217337	0.927193	0.646411
54	0.23	32.05	0.290554	0.0831192	0.759773	0.646411
55	0.23	32.28	0.799198	0.813366	0.927193	0.749678
56	0.23	32.51	0.278769	0.0173367	0.759773	0.47032
57	0.23	32.74	0.998443	0.776374	0.949289	0.749678
58	0.23	32.97	0.191926	0.260186	0.759773	0.646411
59	0.22	33.19	0.609602	0.105419	0.887938	0.646411
60	0.22	33.41	0.419611	0.388356	0.848226	0.657598
61	0.22	33.63	0.598771	0.335332	0.887938	0.646411
62	0.22	33.85	0.170659	0.782754	0.759773	0.749678
63	0.22	34.07	0.487163	0.630516	0.848226	0.747627
64	0.22	34.29	0.922565	0.868648	0.946713	0.785131
65	0.21	34.5	0.49573	0.530923	0.848226	0.747627
66	0.21	34.71	0.135512	0.75207	0.759773	0.747627
67	0.21	34.92	0.449279	0.727524	0.848226	0.747627
68	0.21	35.13	0.0336216	0.805125	0.759773	0.749678
69	0.21	35.33	0.845225	0.058045	0.927193	0.646411
70	0.2	35.54	0.587645	0.918026	0.887938	0.794832
71	0.2	35.74	0.985534	0.330374	0.949289	0.646411
72	0.2	35.94	0.481385	0.263055	0.848226	0.646411
73	0.2	36.14	0.125422	0.557218	0.759773	0.747627
74	0.2	36.34	0.0741388	0.126246	0.759773	0.646411
75	0.2	36.54	0.135588	0.512554	0.759773	0.747627
76	0.19	36.73	0.767487	0.75327	0.912128	0.747627
77	0.19	36.92	0.681524	0.310142	0.887938	0.646411
78	0.19	37.12	0.501232	0.189275	0.848226	0.646411
79	0.19	37.31	0.117642	0.102394	0.759773	0.646411
80	0.19	37.49	0.328096	0.395921	0.820905	0.657598
81	0.19	37.68	0.994235	0.15502	0.949289	0.646411
82	0.19	37.87	0.187693	0.625732	0.759773	0.747627
83	0.19	38.05	0.222441	0.960293	0.759773	0.805713
84	0.18	38.24	0.381978	0.315831	0.848226	0.646411
85	0.18	38.42	0.504275	0.697455	0.848226	0.747627
86	0.18	38.6	0.459949	0.281617	0.848226	0.646411
87	0.18	38.78	0.973766	0.589056	0.949289	0.747627
88	0.18	38.96	0.602398	0.00097903	0.887938	0.0796791
89	0.18	39.14	0.173571	0.886957	0.759773	0.785131
90	0.18	39.31	0.485003	0.0712798	0.848226	0.646411
91	0.18	39.49	0.122465	0.887527	0.759773	0.785131
92	0.17	39.66	0.882007	0.00476457	0.93176	0.193884
93	0.17	39.84	0.691312	0.930299	0.887938	0.79698
94	0.17	40.01	0.513752	0.568272	0.848226	0.747627
95	0.17	40.18	0.861436	0.810681	0.927193	0.749678
96	0.17	40.35	0.827845	0.528433	0.927193	0.747627
97	0.17	40.52	0.16009	0.226835	0.759773	0.646411
98	0.17	40.68	0.1699	0.0275866	0.759773	0.561289
99	0.17	40.85	0.726693	0.365358	0.892907	0.646411
100	0.17	41.02	0.205037	0.320215	0.759773	0.646411

## Sheet: PCoA_weighted_UniFrac
PC	percent_variance	cumulative_variance	ABO_P	FUT2_P	ABO_Q	FUT2_Q
1	10.94	10.94	0.519463	0.613311	0.992247	0.941929
2	2.83	13.78	0.943787	0.206771	0.992247	0.77918
3	2.77	16.55	0.991972	0.206105	0.99807	0.77918
4	1.59	18.14	0.962479	0.681862	0.992247	0.947031
5	1.16	19.3	0.429031	0.0606452	0.992247	0.587909
6	1.1	20.4	0.414178	0.178869	0.992247	0.77918
7	0.93	21.33	0.809144	0.750093	0.992247	0.972904
8	0.86	22.19	0.697486	0.320794	0.992247	0.809705
9	0.8	22.99	0.23439	0.843527	0.976627	0.972904
10	0.65	23.64	0.928956	0.268144	0.992247	0.809705
11	0.63	24.27	0.129425	0.296592	0.756514	0.809705
12	0.59	24.86	0.950517	0.304013	0.992247	0.809705
13	0.56	25.43	0.785066	0.760146	0.992247	0.972904
14	0.52	25.94	0.586446	0.33835	0.992247	0.809705
15	0.47	26.42	0.99807	0.802587	0.99807	0.972904
16	0.45	26.87	0.342521	0.512907	0.992247	0.892319
17	0.43	27.29	0.819048	0.340165	0.992247	0.809705
18	0.4	27.69	0.423727	0.615444	0.992247	0.941929
19	0.38	28.07	0.358968	0.198649	0.992247	0.77918
20	0.37	28.44	0.688514	0.459542	0.992247	0.892319
21	0.35	28.78	0.158978	0.143705	0.794888	0.718525
22	0.34	29.12	0.830354	0.410835	0.992247	0.892319
23	0.32	29.45	0.0065803	0.846426	0.23407	0.972904
24	0.31	29.76	0.422945	0.528602	0.992247	0.892319
25	0.31	30.06	0.147042	0.162325	0.773905	0.772978
26	0.29	30.36	0.0238133	0.274544	0.353699	0.809705
27	0.29	30.65	0.356053	0.664097	0.992247	0.947031
28	0.28	30.93	0.350087	0.998608	0.992247	0.998608
29	0.28	31.2	0.136173	0.0541526	0.756514	0.587909
30	0.26	31.47	0.494605	0.773381	0.992247	0.972904
31	0.26	31.73	0.650643	0.979673	0.992247	0.998608
32	0.25	31.98	0.453677	0.46035	0.992247	0.892319
33	0.25	32.23	0.326164	0.280287	0.992247	0.809705
34	0.24	32.47	0.473894	0.816328	0.992247	0.972904
35	0.23	32.7	0.00936281	0.571335	0.23407	0.90688
36	0.22	32.92	0.331352	0.128731	0.992247	0.67753
37	0.22	33.14	0.907742	0.897715	0.992247	0.998608
38	0.21	33.36	0.0309778	0.305952	0.387223	0.809705
39	0.21	33.57	0.305891	0.932392	0.992247	0.998608
40	0.2	33.77	0.00905797	0.303696	0.23407	0.809705
41	0.2	33.97	0.11317	0.494487	0.756514	0.892319
42	0.2	34.17	0.653033	0.975751	0.992247	0.998608
43	0.19	34.36	0.464219	0.54405	0.992247	0.892319
44	0.19	34.55	0.828667	0.950668	0.992247	0.998608
45	0.19	34.74	0.784169	0.024259	0.992247	0.587909
46	0.18	34.92	0.42487	0.916637	0.992247	0.998608
47	0.18	35.1	0.707137	0.676296	0.992247	0.947031
48	0.18	35.28	0.0980555	0.513841	0.754273	0.892319
49	0.17	35.45	0.527415	0.833121	0.992247	0.972904
50	0.17	35.62	0.718373	0.0369991	0.992247	0.587909
51	0.17	35.79	0.431304	0.977536	0.992247	0.998608
52	0.17	35.96	0.991904	0.118118	0.99807	0.656208
53	0.17	36.12	0.0857183	0.996189	0.754273	0.998608
54	0.16	36.29	0.489138	0.341705	0.992247	0.809705
55	0.16	36.45	0.0081683	0.381494	0.23407	0.867031
56	0.16	36.61	0.637782	0.937599	0.992247	0.998608
57	0.16	36.76	0.956907	0.760826	0.992247	0.972904
58	0.15	36.91	0.686724	0.0535793	0.992247	0.587909
59	0.15	37.06	0.893983	0.64694	0.992247	0.941929
60	0.15	37.21	0.859026	0.33534	0.992247	0.809705
61	0.14	37.36	0.52395	0.996563	0.992247	0.998608
62	0.14	37.5	0.680141	0.800965	0.992247	0.972904
63	0.14	37.64	0.567689	0.922291	0.992247	0.998608
64	0.14	37.77	0.0897671	0.348173	0.754273	0.809705
65	0.14	37.91	0.668085	0.558748	0.992247	0.901207
66	0.13	38.05	0.226276	0.482702	0.976627	0.892319
67	0.13	38.18	0.904285	0.00586174	0.992247	0.461982
68	0.13	38.31	0.0742224	0.244371	0.754273	0.809705
69	0.13	38.44	0.955771	0.626486	0.992247	0.941929
70	0.13	38.57	0.0178208	0.458257	0.353699	0.892319
71	0.13	38.7	0.490342	0.321568	0.992247	0.809705
72	0.13	38.82	0.445689	0.0308434	0.992247	0.587909
73	0.12	38.95	0.728117	0.494324	0.992247	0.892319
74	0.12	39.07	0.715035	0.722687	0.992247	0.972904
75	0.12	39.19	0.118661	0.635891	0.756514	0.941929
76	0.12	39.31	0.688504	0.544314	0.992247	0.892319
77	0.12	39.43	0.728223	0.0138595	0.992247	0.461982
78	0.12	39.55	0.359401	0.0625136	0.992247	0.587909
79	0.12	39.66	0.906911	0.825605	0.992247	0.972904
80	0.12	39.78	0.382864	0.210379	0.992247	0.77918
81	0.11	39.89	0.406273	0.449434	0.992247	0.892319
82	0.11	40.01	0.652265	0.0885312	0.992247	0.587909
83	0.11	40.12	0.181402	0.0833151	0.86382	0.587909
84	0.11	40.23	0.81846	0.756705	0.992247	0.972904
85	0.11	40.34	0.766241	0.0915383	0.992247	0.587909
86	0.11	40.45	0.793621	0.836187	0.992247	0.972904
87	0.11	40.56	0.0920203	0.649931	0.754273	0.941929
88	0.11	40.67	0.870501	0.0102084	0.992247	0.461982
89	0.11	40.78	0.66956	0.538083	0.992247	0.892319
90	0.11	40.89	0.275577	0.0726112	0.992247	0.587909
91	0.11	40.99	0.638371	0.317558	0.992247	0.809705
92	0.1	41.1	0.685752	0.402765	0.992247	0.892319
93	0.1	41.2	0.780933	0.471823	0.992247	0.892319
94	0.1	41.3	0.8763	0.0940654	0.992247	0.587909
95	0.1	41.41	0.908337	0.79028	0.992247	0.972904
96	0.1	41.51	0.229761	0.103216	0.976627	0.607152
97	0.1	41.61	0.0247589	0.532822	0.353699	0.892319
98	0.1	41.71	0.127263	0.0736942	0.756514	0.587909
99	0.1	41.8	0.785095	0.184043	0.992247	0.77918
100	0.1	41.9	0.316832	0.941338	0.992247	0.998608

## Sheet: PCA_common_OTUs
PC	percent_variance	cumulative_variance	ABO_P	FUT2_P	ABO_Q	FUT2_Q
1	12.68	12.68	0.397848	0.278082	0.924406	0.668524
2	7.9	20.58	0.867145	0.754814	0.991134	0.887442
3	6.41	27	0.750702	0.511327	0.967615	0.757731
4	4.29	31.29	0.939832	0.241995	0.997329	0.668524
5	3.47	34.76	0.180747	0.499076	0.669434	0.757731
6	3.2	37.95	0.0642757	0.382403	0.535631	0.722518
7	2.62	40.57	0.577051	0.732144	0.936064	0.886066
8	2.29	42.86	0.367243	0.86281	0.924406	0.909541
9	1.92	44.79	0.537597	0.0601772	0.934777	0.400557
10	1.76	46.55	0.685791	0.192157	0.955258	0.668524
11	1.54	48.09	0.0137393	0.972916	0.300982	0.926514
12	1.43	49.52	0.885678	0.0796569	0.991134	0.494871
13	1.37	50.89	0.679374	0.0024347	0.955258	0.206124
14	1.29	52.18	0.771383	0.923909	0.976434	0.916175
15	1.21	53.38	0.817552	0.290705	0.985002	0.668524
16	1.18	54.56	0.454795	0.301837	0.924406	0.668524
17	1.16	55.72	0.848479	0.207295	0.991134	0.668524
18	1.11	56.84	0.738355	0.974357	0.967615	0.926514
19	1.01	57.84	0.842083	0.80211	0.991134	0.887442
20	0.96	58.8	0.30508	0.258329	0.847444	0.668524
21	0.94	59.75	0.37674	0.933989	0.924406	0.916175
22	0.87	60.61	0.605498	0.136532	0.936064	0.668524
23	0.82	61.43	0.80207	0.705388	0.978134	0.87645
24	0.8	62.23	0.528636	0.396311	0.934777	0.722518
25	0.77	63	0.980253	0.277376	0.997329	0.668524
26	0.75	63.74	0.190836	0.027326	0.681557	0.338039
27	0.72	64.46	0.532241	0.823162	0.934777	0.891963
28	0.69	65.16	0.010038	0.843807	0.300982	0.903824
29	0.64	65.8	0.896142	0.130831	0.991134	0.668524
30	0.64	66.43	0.792203	0.179016	0.978134	0.668524
31	0.61	67.04	0.0162189	0.321753	0.300982	0.668524
32	0.6	67.63	0.504356	0.0290199	0.934777	0.338039
33	0.55	68.19	0.372824	0.059484	0.924406	0.400557
34	0.55	68.74	0.444348	0.267832	0.924406	0.668524
35	0.55	69.28	0.96834	0.885943	0.997329	0.912095
36	0.51	69.79	0.754739	0.0366829	0.967615	0.343653
37	0.49	70.28	0.389121	0.808006	0.924406	0.887442
38	0.47	70.75	0.010277	0.510449	0.300982	0.757731
39	0.46	71.21	0.0180589	0.958941	0.300982	0.926514
40	0.45	71.66	0.0311347	0.538833	0.345942	0.7608
41	0.44	72.1	0.615584	0.221428	0.936064	0.668524
42	0.43	72.53	0.613069	0.00884768	0.936064	0.206124
43	0.42	72.95	0.796734	0.351044	0.978134	0.696024
44	0.42	73.37	0.255211	0.531524	0.823261	0.7608
45	0.39	73.76	0.749539	0.181951	0.967615	0.668524
46	0.38	74.14	0.920811	0.0368774	0.991134	0.343653
47	0.38	74.52	0.0364776	0.583596	0.348942	0.799767
48	0.37	74.89	0.916464	0.0146752	0.991134	0.227925
49	0.36	75.26	0.156648	0.661462	0.645336	0.856116
50	0.36	75.61	0.638375	0.0065092	0.938787	0.206124
51	0.34	75.96	0.158689	0.319446	0.645336	0.668524
52	0.34	76.3	0.921754	0.373152	0.991134	0.722518
53	0.33	76.62	0.291858	0.57775	0.847444	0.799767
54	0.32	76.95	0.229894	0.320645	0.792738	0.668524
55	0.32	77.26	0.295639	0.803923	0.847444	0.887442
56	0.31	77.57	0.997329	0.508192	0.997329	0.757731
57	0.3	77.88	0.557917	0.809467	0.936064	0.887442
58	0.3	78.17	0.754156	0.326195	0.967615	0.668524
59	0.29	78.46	0.967071	0.520397	0.997329	0.757731
60	0.27	78.74	0.719407	0.745027	0.967615	0.887442
61	0.27	79.01	0.323354	0.617358	0.873931	0.821862
62	0.27	79.28	0.303413	0.0586415	0.847444	0.400557
63	0.26	79.54	0.611613	0.301739	0.936064	0.668524
64	0.26	79.8	0.161334	0.400043	0.645336	0.722518
65	0.25	80.05	0.0383836	0.238358	0.348942	0.668524
66	0.25	80.29	0.433304	0.0138948	0.924406	0.227925
67	0.24	80.53	0.153138	0.15606	0.645336	0.668524
68	0.24	80.77	0.493992	0.219272	0.934777	0.668524
69	0.23	81.01	0.30012	0.211074	0.847444	0.668524
70	0.23	81.23	0.572606	0.3125	0.936064	0.668524
71	0.22	81.46	0.160438	0.505333	0.645336	0.757731
72	0.22	81.68	0.506506	0.470748	0.934777	0.757731
73	0.22	81.9	0.149461	0.730903	0.645336	0.886066
74	0.22	82.12	0.438704	0.918283	0.924406	0.916175
75	0.21	82.33	0.462203	0.102715	0.924406	0.598238
76	0.21	82.53	0.991455	0.692187	0.997329	0.87167
77	0.2	82.74	0.383482	0.642563	0.924406	0.843369
78	0.2	82.94	0.687786	0.93246	0.955258	0.916175
79	0.19	83.13	0.131514	0.784375	0.645336	0.887442
80	0.19	83.32	0.542171	0.868665	0.934777	0.909541
81	0.19	83.51	0.450162	0.506332	0.924406	0.757731
82	0.19	83.7	0.0244146	0.986483	0.309487	0.927137
83	0.18	83.88	0.0896417	0.677234	0.597611	0.864522
84	0.18	84.07	0.17372	0.140553	0.668154	0.668524
85	0.18	84.25	0.674103	0.25549	0.955258	0.668524
86	0.17	84.42	0.617802	0.17064	0.936064	0.668524
87	0.17	84.59	0.484149	0.00685403	0.934777	0.206124
88	0.17	84.76	0.966127	0.0424706	0.997329	0.359795
89	0.17	84.93	0.85667	0.403173	0.991134	0.722518
90	0.16	85.09	0.024759	0.330001	0.309487	0.668524
91	0.16	85.25	0.112521	0.516605	0.645336	0.757731
92	0.16	85.41	0.889759	0.890679	0.991134	0.912095
93	0.15	85.56	0.432234	0.47947	0.924406	0.757731
94	0.15	85.71	0.08497	0.284246	0.597611	0.668524
95	0.15	85.86	0.0998401	0.481477	0.624001	0.757731
96	0.15	86.01	0.627545	0.99491	0.936634	0.927137
97	0.15	86.16	0.0780408	0.612503	0.597611	0.821862
98	0.14	86.3	0.155044	0.464714	0.645336	0.757731
99	0.14	86.45	0.238264	0.781339	0.794215	0.887442
100	0.14	86.58	0.0151308	0.251671	0.300982	0.668524

## Sheet: PCA_all_OTUs
PC	percent_variance	cumulative_variance	ABO_P	FUT2_P	ABO_Q	FUT2_Q
1	26.26	26.26	0.512334	0.307283	0.437226	0.748404
2	1.61	27.87	0.97909	0.277338	0.495941	0.710281
3	1.08	28.94	0.344493	0.0156828	0.404555	0.465341
4	0.96	29.9	0.453722	0.713334	0.404555	0.920289
5	0.65	30.55	0.378698	0.482224	0.404555	0.874511
6	0.45	31	0.558671	0.0707668	0.437226	0.543586
7	0.37	31.37	0.399858	0.5828	0.404555	0.909517
8	0.36	31.73	0.602409	0.596745	0.438506	0.909517
9	0.32	32.05	0.362239	0.983377	0.404555	0.99555
10	0.29	32.34	0.560246	0.107146	0.437226	0.594408
11	0.27	32.62	0.926774	0.366338	0.48396	0.812926
12	0.26	32.88	0.657647	0.646677	0.444764	0.909517
13	0.26	33.14	0.0111139	0.186455	0.261254	0.689592
14	0.24	33.38	0.851176	0.809281	0.460941	0.962059
15	0.22	33.59	0.584351	0.591558	0.438506	0.909517
16	0.21	33.8	0.486161	0.0768365	0.42458	0.548051
17	0.21	34.01	0.783358	0.451518	0.460941	0.874511
18	0.2	34.21	0.722658	0.00819617	0.456827	0.465341
19	0.19	34.4	0.298115	0.507713	0.404555	0.874511
20	0.19	34.59	0.219187	0.565683	0.404555	0.909517
21	0.18	34.78	0.556054	0.164317	0.437226	0.684354
22	0.18	34.96	0.381509	0.8091	0.404555	0.962059
23	0.18	35.13	0.614649	0.168957	0.438506	0.684354
24	0.17	35.3	0.0869603	0.502299	0.400438	0.874511
25	0.16	35.46	0.455246	0.613074	0.404555	0.909517
26	0.16	35.63	0.222956	0.300531	0.404555	0.748404
27	0.16	35.79	0.310928	0.0424185	0.404555	0.508699
28	0.16	35.95	0.409791	0.0577968	0.404555	0.508699
29	0.16	36.1	0.608261	0.675559	0.438506	0.911619
30	0.16	36.26	0.447837	0.619285	0.404555	0.909517
31	0.15	36.41	0.22028	0.263468	0.404555	0.710281
32	0.15	36.56	0.840784	0.271255	0.460941	0.710281
33	0.15	36.7	0.188335	0.218171	0.404555	0.691319
34	0.14	36.85	0.110264	0.729616	0.404555	0.920289
35	0.14	36.99	0.0196081	0.941121	0.261254	0.990941
36	0.14	37.13	0.204109	0.263038	0.404555	0.710281
37	0.14	37.27	0.370941	0.354314	0.404555	0.804114
38	0.14	37.41	0.148171	0.851021	0.404555	0.988152
39	0.14	37.54	0.914971	0.94321	0.48396	0.990941
40	0.14	37.68	0.0855028	0.0272935	0.400438	0.508699
41	0.13	37.81	0.764314	0.69286	0.456827	0.920289
42	0.13	37.95	0.342408	0.0974238	0.404555	0.572266
43	0.13	38.08	0.63338	0.410732	0.43949	0.874511
44	0.13	38.21	0.601657	0.515892	0.438506	0.874511
45	0.13	38.34	0.263877	0.644207	0.404555	0.909517
46	0.13	38.46	0.267919	0.342491	0.404555	0.795358
47	0.13	38.59	0.194143	0.0186402	0.404555	0.465341
48	0.12	38.72	0.0124645	0.88942	0.261254	0.990941
49	0.12	38.84	0.199397	0.949725	0.404555	0.990941
50	0.12	38.96	0.561063	0.221537	0.437226	0.691319
51	0.12	39.08	0.162574	0.261905	0.404555	0.710281
52	0.12	39.2	0.812368	0.0849831	0.460941	0.553823
53	0.12	39.32	0.725445	0.789373	0.456827	0.962059
54	0.12	39.44	0.732921	0.918124	0.456827	0.990941
55	0.12	39.56	0.153611	0.73728	0.404555	0.920289
56	0.12	39.68	0.38213	0.943292	0.404555	0.990941
57	0.12	39.79	0.193478	0.168554	0.404555	0.684354
58	0.12	39.91	0.0257885	0.709989	0.261254	0.920289
59	0.12	40.02	0.443907	0.0585643	0.404555	0.508699
60	0.11	40.14	0.726202	0.889679	0.456827	0.990941
61	0.11	40.25	0.585387	0.952658	0.438506	0.990941
62	0.11	40.36	0.924593	0.341358	0.48396	0.795358
63	0.11	40.48	0.381889	0.0887378	0.404555	0.553823
64	0.11	40.59	0.289742	0.487723	0.404555	0.874511
65	0.11	40.7	0.142231	0.895202	0.404555	0.990941
66	0.11	40.81	0.756124	0.841899	0.456827	0.988152
67	0.11	40.92	0.658542	0.731802	0.444764	0.920289
68	0.11	41.03	0.292256	0.502408	0.404555	0.874511
69	0.11	41.13	0.0862865	0.563857	0.400438	0.909517
70	0.11	41.24	0.361239	0.996968	0.404555	0.99555
71	0.11	41.35	0.320088	0.974367	0.404555	0.99555
72	0.11	41.45	0.43556	0.634093	0.404555	0.909517
73	0.11	41.56	0.761381	0.673438	0.456827	0.911619
74	0.1	41.66	0.809698	0.482763	0.460941	0.874511
75	0.1	41.77	0.261231	0.635412	0.404555	0.909517
76	0.1	41.87	0.827828	0.154755	0.460941	0.684354
77	0.1	41.98	0.83477	0.178186	0.460941	0.684354
78	0.1	42.08	0.0251443	0.509968	0.261254	0.874511
79	0.1	42.18	0.242499	0.0611308	0.404555	0.508699
80	0.1	42.29	0.414672	0.490841	0.404555	0.874511
81	0.1	42.39	0.272179	0.808707	0.404555	0.962059
82	0.1	42.49	0.0688822	0.555247	0.400438	0.909517
83	0.1	42.59	0.45297	0.277404	0.404555	0.710281
84	0.1	42.69	0.76659	0.516697	0.456827	0.874511
85	0.1	42.79	0.0484645	0.904222	0.350697	0.990941
86	0.1	42.89	0.0440714	0.0537946	0.350697	0.508699
87	0.1	42.99	0.972462	0.194816	0.495941	0.691319
88	0.1	43.09	0.128579	0.464902	0.404555	0.874511
89	0.1	43.19	0.399421	0.138709	0.404555	0.684354
90	0.1	43.29	0.158606	0.0557435	0.404555	0.508699
91	0.1	43.38	0.692934	0.490012	0.456827	0.874511
92	0.1	43.48	0.795484	0.17277	0.460941	0.684354
93	0.1	43.58	0.281596	0.128596	0.404555	0.67586
94	0.1	43.68	0.940619	0.20674	0.486177	0.691319
95	0.1	43.77	0.522968	0.991355	0.437226	0.99555
96	0.1	43.87	0.855394	0.0176437	0.460941	0.465341
97	0.1	43.96	0.745726	0.669127	0.456827	0.911619
98	0.1	44.06	0.625609	0.0468794	0.43949	0.508699
99	0.1	44.16	0.430632	0.213927	0.404555	0.691319
100	0.1	44.25	0.533211	0.24559	0.437226	0.710281
