# Supplementary material for: ABO antigen and secretor statuses are not associated with gut microbiota composition in 1,500 twins
Source: BMC Genomics. 2016 Nov 21;17:941. doi: 10.1186/s12864-016-3290-1 (PMC5117602; doi:10.1186/s12864-016-3290-1)
Supplement: Additional file 8: Table S3. — P- and q-values for linear mixed models. This table contains the p-values and q-values for the linear mixed models relating the abundances of the common OTUs and collapsed taxa to ABO and secretor status. Models 1-9 are described fully in the methods section, but a brief description of each is included in the document. P-values were calculated by comparing a full model to a reduced model, which consisted of only the random effects for family and twin status. Q-values were calculated within each model separately. (XLSX 236 kb) [file 12864_2016_3290_MOESM8_ESM.xlsx]

## Sheet: legend
Supplemental Table 3
This table contains the p-values and q-values for the linear mixed models relating the abundances of the common OTUs and collapsed taxa to ABO and secretor status. Models 1-9 are described fully in the methods section, but a brief description of each is included below. P-values were calculated by comparing a full model to a reduced model, which consisted of only the random effects for family and …
Columns:	Description:	Model description:
taxa	Taxa abundance tested. May be OTU or collapsed taxonomic abundance.	NA
taxonomy	Full taxonomy of taxa tested (relevant for OTUs)	NA
model_1_p-value	LMM p-value for Model 1	ABO: seprate terms for each ABO class
model_1_q-value	q-value for Model 1
model_2_p-value	LMM p-value for Model 2	ABO: compare O individuals to all others
model_2_q-value	q-value for Model 2
model_3_p-value	LMM p-value for Model 3	ABO: compare B individuals to all others
model_3_q-value	q-value for Model 3
model_4_p-value	LMM p-value for Model 4	ABO: compare individuals with at least one B allele to all others
model_4_q-value	q-value for Model 4
model_5_p-value	LMM p-value for Model 5	secretor status: Compare secretors to non-secretors
model_5_q-value	q-value for Model 5
model_6_p-value	LMM p-value for Model 6	ABO in secretors: separate terms for each ABO class, but only in secreting individuals
model_6_q-value	q-value for Model 6
model_7_p-value	LMM p-value for Model 7	ABO in secretors: compare B individuals to all others, but only in secreting individuals
model_7_q-value	q-value for Model 7
model_8_p-value	LMM p-value for Model 8	interaction of ABO and secretor status: separate terms for each ABO class, secretor status, and the interaction of each ABO group by secretor status
model_8_q-value	q-value for Model 8
model_9_p-value	LMM p-value for Model 9	interaction of ABO and secretor status: separate terms for B individuals (vs. all others), secretor status, and the interaction of B allele status by secretor status
model_9_q-value	q-value for Model 9

## Sheet: table
taxa	taxonomy	model_1_p-value	model_1_q-value	model_2_p-value	model_2_q-value	model_3_p-value	model_3_q-value	model_4_p-value	model_4_q-value	model_5_p-value	model_5_q-value	model_6_p-value	model_6_q-value	model_7_p-value	model_7_q-value	model_8_p-value	model_8_q-value	model_9_p-value	model_9_q-value
188753	k__Bacteria; p__Firmicutes; c__Clostridia; o__Clostridiales; f__Lachnospiraceae; g__Blautia; s__	0.371365	0.932251	0.0858041	0.814313	0.903827	0.995953	0.776811	0.970215	0.328788	0.693204	0.10965	0.814988	0.798619	0.99209	0.0433109	0.723369	0.781845	0.984352
4465907	k__Bacteria; p__Firmicutes; c__Clostridia; o__Clostridiales; f__Lachnospiraceae; g__Blautia; s__	0.423434	0.932251	0.497996	0.843757	0.279891	0.9526	0.614509	0.970215	0.841276	0.795058	0.161406	0.832312	0.191729	0.765813	0.519787	0.881459	0.59088	0.97006
198956	k__Bacteria; p__Firmicutes; c__Clostridia; o__Clostridiales; f__Ruminococcaceae; g__; s__	0.285338	0.932251	0.0955956	0.814313	0.658118	0.980559	0.869946	0.970215	0.486954	0.733165	0.351162	0.905864	0.614456	0.987021	0.460987	0.881459	0.602933	0.970503
4454531	k__Bacteria; p__Proteobacteria; c__Gammaproteobacteria; o__Enterobacteriales; f__Enterobacteriaceae; g__; s__	0.217729	0.932251	0.568982	0.874896	0.0389577	0.909274	0.0465793	0.970215	0.562353	0.752939	0.441244	0.951721	0.168717	0.740201	0.43825	0.880355	0.241913	0.846146
194104	k__Bacteria; p__Firmicutes; c__Clostridia; o__Clostridiales; f__Lachnospiraceae; g__Coprococcus; s__	0.503144	0.932251	0.128622	0.814313	0.575613	0.980559	0.596134	0.970215	0.472934	0.725288	0.162365	0.832312	0.227883	0.808453	0.267126	0.870902	0.424508	0.929188
2996838	k__Bacteria; p__Firmicutes; c__Clostridia; o__Clostridiales; f__; g__; s__	0.195982	0.932251	0.505359	0.845012	0.724705	0.980559	0.522228	0.970215	0.860376	0.795909	0.407882	0.919684	0.604857	0.987021	0.55311	0.881459	0.955847	0.997953
176062	k__Bacteria; p__Firmicutes; c__Clostridia; o__Clostridiales; f__; g__; s__	0.615492	0.932251	0.395454	0.833685	0.719001	0.980559	0.906505	0.970215	0.3911	0.693204	0.801955	0.989025	0.680561	0.987271	0.273004	0.870902	0.762981	0.984352
2017729	k__Bacteria; p__Firmicutes; c__Clostridia; o__Clostridiales; f__Lachnospiraceae; g__; s__	0.369743	0.932251	0.363614	0.833685	0.125184	0.92319	0.314684	0.970215	0.960629	0.816712	0.0721851	0.814988	0.0174382	0.517518	0.138623	0.847359	0.0442774	0.709303
192424	k__Bacteria; p__Firmicutes; c__Clostridia; o__Clostridiales; f__Lachnospiraceae; g__Blautia; s__	0.656637	0.932251	0.516268	0.845484	0.402066	0.980559	0.50182	0.970215	0.924646	0.806966	0.113949	0.814988	0.0637266	0.637099	0.0439174	0.723369	0.106256	0.724619
182886	k__Bacteria; p__Bacteroidetes; c__Bacteroidia; o__Bacteroidales; f__Bacteroidaceae; g__Bacteroides; s__uniformis	0.928316	0.935463	0.56065	0.872037	0.721692	0.980559	0.830749	0.970215	0.412272	0.708171	0.956502	0.992106	0.666869	0.987271	0.896824	0.940956	0.55354	0.963507
175261	k__Bacteria; p__Firmicutes; c__Clostridia; o__Clostridiales; f__Lachnospiraceae; g__; s__	0.740369	0.932251	0.498508	0.843757	0.741839	0.980559	0.928966	0.970215	0.871464	0.795909	0.289417	0.883909	0.130641	0.702689	0.358356	0.870902	0.316038	0.897618
188966	k__Bacteria; p__Actinobacteria; c__Coriobacteriia; o__Coriobacteriales; f__Coriobacteriaceae; g__; s__	0.129601	0.932251	0.496823	0.843757	0.0343835	0.909274	0.0178021	0.970215	0.083877	0.583376	0.23095	0.859957	0.0607343	0.633706	0.240763	0.870902	0.0749758	0.709303
4425571	k__Bacteria; p__Proteobacteria; c__Gammaproteobacteria; o__Enterobacteriales; f__Enterobacteriaceae; g__; s__	0.533631	0.932251	0.344295	0.833685	0.257132	0.943593	0.164694	0.970215	0.179201	0.644727	0.197207	0.859957	0.284015	0.892743	0.356708	0.870902	0.397986	0.929188
183224	k__Bacteria; p__Firmicutes; c__Clostridia; o__Clostridiales; f__Lachnospiraceae; g__Coprococcus; s__eutactus	0.399239	0.932251	0.827274	0.904239	0.161936	0.92319	0.471452	0.970215	0.561807	0.752939	0.364917	0.91589	0.192382	0.765813	0.690726	0.894205	0.401165	0.929188
4465124	k__Bacteria; p__Firmicutes; c__Clostridia; o__Clostridiales; f__Clostridiaceae; g__Clostridium; s__	0.0647223	0.932251	0.736539	0.895875	0.00952363	0.909274	0.0500959	0.970215	0.674923	0.777958	0.258153	0.883909	0.0538739	0.633706	0.242001	0.870902	0.129789	0.750897
3926480	k__Bacteria; p__Firmicutes; c__Clostridia; o__Clostridiales; f__Lachnospiraceae; g__Roseburia; s__	0.496552	0.932251	0.297922	0.814313	0.494848	0.980559	0.792987	0.970215	0.0404687	0.575043	0.809587	0.989025	0.930425	0.995657	0.272032	0.870902	0.117451	0.737149
4421273	k__Bacteria; p__Firmicutes; c__Clostridia; o__Clostridiales; f__Ruminococcaceae; g__Oscillospira; s__	0.219931	0.932251	0.06074	0.814313	0.90966	0.995953	0.503249	0.970215	0.36184	0.693204	0.235137	0.859957	0.500666	0.984925	0.199816	0.856597	0.64253	0.983706
194488	k__Bacteria; p__Firmicutes; c__Clostridia; o__Clostridiales; f__Ruminococcaceae; g__; s__	0.626987	0.932251	0.601062	0.876732	0.203516	0.92319	0.336856	0.970215	0.521263	0.738964	0.843476	0.989025	0.378243	0.954666	0.979829	0.954283	0.701675	0.984352
195681	k__Bacteria; p__Firmicutes; c__Clostridia; o__Clostridiales; f__; g__; s__	0.804236	0.932251	0.48622	0.843757	0.999258	0.999881	0.696332	0.970215	0.981206	0.819279	0.943864	0.989025	0.541587	0.986352	0.596645	0.881459	0.652912	0.983706
825808	k__Bacteria; p__Actinobacteria; c__Actinobacteria; o__Bifidobacteriales; f__Bifidobacteriaceae; g__Bifidobacterium; s__	0.982282	0.935463	0.684301	0.890895	0.932799	0.995953	0.892399	0.970215	0.957418	0.816712	0.995812	0.996494	0.849858	0.992333	0.997624	0.954283	0.936365	0.997953
181485	k__Bacteria; p__Firmicutes; c__Clostridia; o__Clostridiales; f__Lachnospiraceae; g__[Ruminococcus]; s__	0.968975	0.935463	0.925428	0.921577	0.846479	0.995953	0.692162	0.970215	0.130793	0.597722	0.945833	0.989025	0.605423	0.987021	0.502482	0.881459	0.233797	0.846146
180572	k__Bacteria; p__Firmicutes; c__Clostridia; o__Clostridiales; f__Ruminococcaceae; g__Faecalibacterium; s__prausnitzii	0.874191	0.932251	0.415047	0.841148	0.721927	0.980559	0.756941	0.970215	0.344478	0.693204	0.865419	0.989025	0.580274	0.986352	0.704339	0.89886	0.256431	0.846862
4467447	k__Bacteria; p__Bacteroidetes; c__Bacteroidia; o__Bacteroidales; f__Bacteroidaceae; g__Bacteroides; s__	0.957527	0.935463	0.636782	0.886367	0.939312	0.995953	0.941412	0.970215	0.0926299	0.597722	0.393876	0.917878	0.827063	0.99209	0.360672	0.870902	0.374893	0.929188
4449054	k__Bacteria; p__Bacteroidetes; c__Bacteroidia; o__Bacteroidales; f__Bacteroidaceae; g__Bacteroides; s__	0.955285	0.935463	0.64716	0.886367	0.898149	0.995953	0.876157	0.970215	0.587942	0.762438	0.99311	0.996494	0.901797	0.995657	0.956834	0.954283	0.933222	0.997953
4374302	k__Bacteria; p__Firmicutes; c__Clostridia; o__Clostridiales; f__Lachnospiraceae; g__Dorea; s__	0.97306	0.935463	0.881709	0.921577	0.635223	0.980559	0.69637	0.970215	0.954805	0.816712	0.853929	0.989025	0.464664	0.978562	0.942798	0.953317	0.814406	0.984352
3272764	k__Bacteria; p__Firmicutes; c__Clostridia; o__Clostridiales; f__Lachnospiraceae; g__Roseburia; s__	0.246087	0.932251	0.220661	0.814313	0.156887	0.92319	0.473206	0.970215	0.46192	0.723544	0.17386	0.849232	0.0685972	0.637099	0.50925	0.881459	0.262432	0.849549
201772	k__Bacteria; p__Firmicutes; c__Clostridia; o__Clostridiales; f__; g__; s__	0.154732	0.932251	0.0253296	0.744505	0.458392	0.980559	0.283404	0.970215	0.712179	0.783557	0.0423994	0.814988	0.107585	0.678912	0.22919	0.870902	0.291933	0.879901
178713	k__Bacteria; p__Firmicutes; c__Clostridia; o__Clostridiales; f__Ruminococcaceae; g__; s__	0.795	0.932251	0.50679	0.845012	0.42343	0.980559	0.343399	0.970215	0.119894	0.597722	0.668105	0.989025	0.677334	0.987271	0.164127	0.856597	0.444426	0.929188
197274	k__Bacteria; p__Firmicutes; c__Clostridia; o__Clostridiales; f__; g__; s__	0.775573	0.932251	0.62141	0.879584	0.424079	0.980559	0.680843	0.970215	0.131341	0.597722	0.829002	0.989025	0.650008	0.987021	0.320798	0.870902	0.425616	0.929188
188194	k__Bacteria; p__Firmicutes; c__Clostridia; o__Clostridiales; f__Lachnospiraceae; g__Coprococcus; s__	0.66094	0.932251	0.720343	0.890895	0.29698	0.964029	0.405628	0.970215	0.101666	0.597722	0.359912	0.913599	0.374475	0.954666	0.299617	0.870902	0.279779	0.874639
183147	k__Bacteria; p__Firmicutes; c__Clostridia; o__Clostridiales; f__Lachnospiraceae; g__; s__	0.860047	0.932251	0.44393	0.841148	0.876206	0.995953	0.938614	0.970215	0.158598	0.62299	0.780448	0.989025	0.641399	0.987021	0.694695	0.894205	0.470143	0.929188
4439469	k__Bacteria; p__Firmicutes; c__Clostridia; o__Clostridiales; f__Ruminococcaceae; g__; s__	0.867775	0.932251	0.403297	0.837743	0.886908	0.995953	0.805303	0.970215	0.0610253	0.575043	0.691163	0.989025	0.870379	0.992333	0.612841	0.881459	0.285634	0.877238
339566	k__Bacteria; p__Firmicutes; c__Clostridia; o__Clostridiales; f__Ruminococcaceae; g__; s__	0.592102	0.932251	0.320155	0.814313	0.732459	0.980559	0.892703	0.970215	0.0692035	0.575043	0.133722	0.814988	0.784774	0.99209	0.0488703	0.723369	0.114555	0.737149
197890	k__Bacteria; p__Firmicutes; c__Clostridia; o__Clostridiales; f__Ruminococcaceae; g__Oscillospira; s__	0.836127	0.932251	0.908013	0.921577	0.474044	0.980559	0.41248	0.970215	0.968842	0.818975	0.828492	0.989025	0.960376	0.999887	0.408589	0.876144	0.642715	0.983706
177663	k__Bacteria; p__Firmicutes; c__Clostridia; o__Clostridiales; f__Ruminococcaceae; g__; s__	0.0999599	0.932251	0.127068	0.814313	0.0278594	0.909274	0.0176902	0.970215	0.392517	0.693204	0.0175693	0.716457	0.091241	0.675516	0.0130431	0.641678	0.145345	0.758651
191442	k__Bacteria; p__Firmicutes; c__Clostridia; o__Clostridiales; f__Ruminococcaceae; g__; s__	0.732975	0.932251	0.613094	0.879487	0.264787	0.943593	0.3505	0.970215	0.329131	0.693204	0.683828	0.989025	0.260534	0.858542	0.910845	0.941396	0.50259	0.93658
367176	k__Bacteria; p__Firmicutes; c__Clostridia; o__Clostridiales; f__Ruminococcaceae; g__Oscillospira; s__	0.0346275	0.932251	0.770232	0.897073	0.0297593	0.909274	0.354126	0.970215	0.11875	0.597722	0.230839	0.859957	0.0937525	0.678912	0.261842	0.870902	0.0944932	0.719375
105287	k__Bacteria; p__Firmicutes; c__Clostridia; o__Clostridiales; f__Lachnospiraceae; g__Blautia; s__	0.993612	0.940049	0.967646	0.927704	0.778523	0.995712	0.788548	0.970215	0.000152909	0.129845	0.932076	0.989025	0.930284	0.995657	0.021299	0.685878	0.00178102	0.709303
199145	k__Bacteria; p__Firmicutes; c__Clostridia; o__Clostridiales; f__Ruminococcaceae; g__Faecalibacterium; s__prausnitzii	0.351486	0.932251	0.121655	0.814313	0.659477	0.980559	0.330772	0.970215	0.395894	0.693204	0.246188	0.883909	0.214413	0.795181	0.406452	0.876144	0.294753	0.879901
2298935	k__Bacteria; p__Firmicutes; c__Clostridia; o__Clostridiales; f__Lachnospiraceae; g__Roseburia; s__	0.342912	0.932251	0.374208	0.833685	0.225027	0.934642	0.0867467	0.970215	0.051478	0.575043	0.602072	0.985591	0.378525	0.954666	0.315737	0.870902	0.128298	0.750897
192444	k__Bacteria; p__Firmicutes; c__Clostridia; o__Clostridiales; f__Lachnospiraceae; g__; s__	0.686293	0.932251	0.614322	0.879584	0.322713	0.970875	0.583583	0.970215	0.979657	0.818975	0.096464	0.814988	0.0352347	0.600384	0.106067	0.799451	0.147078	0.761996
322580	k__Bacteria; p__Firmicutes; c__Clostridia; o__Clostridiales; f__Lachnospiraceae; g__; s__	0.925801	0.935463	0.797907	0.904165	0.684023	0.980559	0.915726	0.970215	0.331269	0.693204	0.615342	0.988796	0.641472	0.987021	0.821605	0.940956	0.72659	0.984352
175535	k__Bacteria; p__Bacteroidetes; c__Bacteroidia; o__Bacteroidales; f__Bacteroidaceae; g__Bacteroides; s__	0.407221	0.932251	0.762984	0.897073	0.443485	0.980559	0.158434	0.970215	0.755593	0.784381	0.445531	0.953419	0.392735	0.958907	0.839078	0.940956	0.807319	0.984352
3887769	k__Bacteria; p__Bacteroidetes; c__Bacteroidia; o__Bacteroidales; f__Bacteroidaceae; g__Bacteroides; s__	0.0622562	0.932251	0.00930649	0.653837	0.912709	0.995953	0.662331	0.970215	0.447429	0.721493	0.025881	0.810926	0.757331	0.99209	0.148438	0.856597	0.706384	0.984352
2876801	k__Bacteria; p__Bacteroidetes; c__Bacteroidia; o__Bacteroidales; f__Bacteroidaceae; g__Bacteroides; s__uniformis	0.263777	0.932251	0.13509	0.814313	0.433142	0.980559	0.685277	0.970215	0.963605	0.81738	0.590018	0.98543	0.698814	0.987271	0.539226	0.881459	0.320629	0.903194
197004	k__Bacteria; p__Firmicutes; c__Clostridia; o__Clostridiales; f__Lachnospiraceae; g__; s__	0.40114	0.932251	0.180303	0.814313	0.154363	0.92319	0.193906	0.970215	0.791484	0.793019	0.265801	0.883909	0.0548787	0.633706	0.563848	0.881459	0.229103	0.846146
4447950	k__Bacteria; p__Bacteroidetes; c__Bacteroidia; o__Bacteroidales; f__Bacteroidaceae; g__Bacteroides; s__	0.931018	0.935463	0.994046	0.930152	0.570506	0.980559	0.53646	0.970215	0.791781	0.793019	0.691026	0.989025	0.618058	0.987021	0.870829	0.940956	0.934194	0.997953
178478	k__Bacteria; p__Bacteroidetes; c__Bacteroidia; o__Bacteroidales; f__Bacteroidaceae; g__Bacteroides; s__	0.743802	0.932251	0.373163	0.833685	0.652242	0.980559	0.879626	0.970215	0.284759	0.666136	0.923424	0.989025	0.952502	0.998043	0.74102	0.916883	0.393905	0.929188
183604	k__Bacteria; p__Firmicutes; c__Clostridia; o__Clostridiales; f__Lachnospiraceae; g__Blautia; s__	0.151649	0.932251	0.112913	0.814313	0.101121	0.92319	0.328481	0.970215	0.149288	0.61839	0.0576285	0.814988	0.0468868	0.604253	0.179882	0.856597	0.098382	0.719375
184465	k__Bacteria; p__Firmicutes; c__Clostridia; o__Clostridiales; f__Lachnospiraceae; g__; s__	0.67591	0.932251	0.24632	0.814313	0.446875	0.980559	0.462088	0.970215	0.94242	0.814632	0.484081	0.959963	0.208592	0.78203	0.853853	0.940956	0.492082	0.929188
180552	k__Bacteria; p__Firmicutes; c__Clostridia; o__Clostridiales; f__Clostridiaceae; g__; s__	0.0461204	0.932251	0.696766	0.890895	0.0124737	0.909274	0.00597065	0.970215	0.230318	0.660316	0.0177311	0.716457	0.00462276	0.49894	0.0723451	0.723369	0.0247431	0.709303
3195500	k__Bacteria; p__Firmicutes; c__Clostridia; o__Clostridiales; f__Lachnospiraceae; g__; s__	0.144555	0.932251	0.0362441	0.74565	0.198334	0.92319	0.355681	0.970215	0.833961	0.795058	0.125464	0.814988	0.0497781	0.616655	0.230779	0.870902	0.167776	0.782793
4343627	k__Bacteria; p__Bacteroidetes; c__Bacteroidia; o__Bacteroidales; f__Bacteroidaceae; g__Bacteroides; s__fragilis	0.0354527	0.932251	0.0771693	0.814313	0.874206	0.995953	0.158621	0.970215	0.0112677	0.575043	0.0807109	0.814988	0.579088	0.986352	0.0115645	0.641678	0.0581613	0.709303
195494	k__Bacteria; p__Firmicutes; c__Clostridia; o__Clostridiales; f__Ruminococcaceae; g__; s__	0.667167	0.932251	0.493623	0.843757	0.239145	0.943593	0.239306	0.970215	0.395899	0.693204	0.367852	0.91589	0.0882058	0.668678	0.749188	0.921436	0.285889	0.877238
340711	k__Bacteria; p__Firmicutes; c__Clostridia; o__Clostridiales; f__Ruminococcaceae; g__; s__	0.943645	0.935463	0.999273	0.930152	0.556043	0.980559	0.628337	0.970215	0.713624	0.783557	0.814805	0.989025	0.825571	0.99209	0.622069	0.881459	0.622832	0.978875
176980	k__Bacteria; p__Firmicutes; c__Clostridia; o__Clostridiales; f__Lachnospiraceae; g__Dorea; s__	0.502648	0.932251	0.16114	0.814313	0.843583	0.995953	0.564609	0.970215	0.894031	0.800824	0.788825	0.989025	0.307336	0.918445	0.201506	0.856597	0.33491	0.909753
184925	k__Bacteria; p__Firmicutes; c__Clostridia; o__Clostridiales; f__; g__; s__	0.298787	0.932251	0.494128	0.843757	0.605702	0.980559	0.175968	0.970215	0.589899	0.762438	0.0769612	0.814988	0.712535	0.988726	0.195569	0.856597	0.93866	0.997953
3472078	k__Bacteria; p__Bacteroidetes; c__Bacteroidia; o__Bacteroidales; f__Bacteroidaceae; g__Bacteroides; s__	0.0868451	0.932251	0.29662	0.814313	0.364123	0.970919	0.0504412	0.970215	0.41743	0.708171	0.142303	0.814988	0.775724	0.99209	0.355468	0.870902	0.662165	0.983706
187404	k__Bacteria; p__Firmicutes; c__Clostridia; o__Clostridiales; f__Ruminococcaceae; g__; s__	0.00257089	0.417405	0.00158807	0.653837	0.404386	0.980559	0.998659	0.975776	0.00533435	0.575043	5.40655e-05	0.0557415	0.190192	0.765813	7.64713e-05	0.0376212	0.0226346	0.709303
179609	k__Bacteria; p__Firmicutes; c__Clostridia; o__Clostridiales; f__Lachnospiraceae; g__; s__	0.154124	0.932251	0.0758573	0.814313	0.0924695	0.92319	0.235703	0.970215	0.204767	0.660316	0.0425537	0.814988	0.0605539	0.633706	0.0766869	0.723984	0.153395	0.769328
178809	k__Bacteria; p__Firmicutes; c__Clostridia; o__Clostridiales; f__Lachnospiraceae; g__; s__	0.838721	0.932251	0.386109	0.833685	0.827561	0.995953	0.680718	0.970215	0.666537	0.777958	0.918047	0.989025	0.541763	0.986352	0.522062	0.881459	0.69455	0.984352
2307779	k__Bacteria; p__Firmicutes; c__Clostridia; o__Clostridiales; f__Ruminococcaceae; g__Oscillospira; s__	0.232255	0.932251	0.376738	0.833685	0.418787	0.980559	0.186907	0.970215	0.935	0.811002	0.0718944	0.814988	0.599998	0.986599	0.207901	0.856597	0.907385	0.997953
2123717	k__Bacteria; p__Firmicutes; c__Clostridia; o__Clostridiales; f__Lachnospiraceae; g__; s__	0.396495	0.932251	0.0966996	0.814313	0.704425	0.980559	0.490981	0.970215	0.463122	0.723544	0.343361	0.905864	0.983808	0.999887	0.552329	0.881459	0.701859	0.984352
3422630	k__Bacteria; p__Firmicutes; c__Clostridia; o__Clostridiales; f__Ruminococcaceae; g__; s__	0.796048	0.932251	0.32159	0.814313	0.625326	0.980559	0.628456	0.970215	0.0487739	0.575043	0.736464	0.989025	0.532436	0.986352	0.609754	0.881459	0.231856	0.846146
4365130	k__Bacteria; p__Bacteroidetes; c__Bacteroidia; o__Bacteroidales; f__Porphyromonadaceae; g__Parabacteroides; s__distasonis	0.66215	0.932251	0.84441	0.910697	0.300375	0.964029	0.217925	0.970215	0.611244	0.76501	0.547091	0.973245	0.252302	0.848161	0.66181	0.893245	0.687554	0.984352
199344	k__Bacteria; p__Firmicutes; c__Clostridia; o__Clostridiales; f__Lachnospiraceae; g__; s__	0.0947585	0.932251	0.6227	0.880112	0.0492143	0.909274	0.351933	0.970215	0.737273	0.783557	0.00710728	0.586591	0.0155824	0.49894	0.0216907	0.685878	0.0728895	0.709303
192461	k__Bacteria; p__Firmicutes; c__Clostridia; o__Clostridiales; f__Lachnospiraceae; g__Blautia; s__	0.665559	0.932251	0.388204	0.833685	0.850249	0.995953	0.840252	0.970215	0.571397	0.756405	0.499245	0.973245	0.495773	0.98441	0.695097	0.894205	0.813713	0.984352
192462	k__Bacteria; p__Firmicutes; c__Clostridia; o__Clostridiales; f__; g__; s__	0.489082	0.932251	0.872012	0.921577	0.952475	0.995953	0.493119	0.970215	0.833597	0.795058	0.533866	0.973245	0.968179	0.999887	0.830777	0.940956	0.996911	0.999821
2497335	k__Bacteria; p__Bacteroidetes; c__Bacteroidia; o__Bacteroidales; f__Porphyromonadaceae; g__Parabacteroides; s__distasonis	0.284734	0.932251	0.878449	0.921577	0.223573	0.934642	0.751222	0.970215	0.42418	0.713266	0.371331	0.91589	0.388582	0.956152	0.582481	0.881459	0.499048	0.935174
4388775	k__Bacteria; p__Firmicutes; c__Clostridia; o__Clostridiales; f__Veillonellaceae; g__Veillonella; s__dispar	0.928494	0.935463	0.641605	0.886367	0.684338	0.980559	0.560883	0.970215	0.774807	0.790034	0.673363	0.989025	0.87393	0.992333	0.828414	0.940956	0.911144	0.997953
3924627	k__Bacteria; p__Firmicutes; c__Clostridia; o__Clostridiales; f__Lachnospiraceae; g__; s__	0.979622	0.935463	0.714457	0.890895	0.739701	0.980559	0.752985	0.970215	0.101181	0.597722	0.912972	0.989025	0.909388	0.995657	0.761503	0.929887	0.377539	0.929188
2532173	k__Bacteria; p__Firmicutes; c__Clostridia; o__Clostridiales; f__Lachnospiraceae; g__Roseburia; s__	0.946976	0.935463	0.576381	0.876732	0.957807	0.995953	0.995337	0.975296	0.878378	0.798597	0.618483	0.989025	0.680901	0.987271	0.946582	0.953317	0.957031	0.997953
192127	k__Bacteria; p__Firmicutes; c__Clostridia; o__Clostridiales; f__Lachnospiraceae; g__; s__	0.836448	0.932251	0.608623	0.877006	0.79868	0.995953	0.913174	0.970215	0.344639	0.693204	0.93735	0.989025	0.806861	0.99209	0.958515	0.954283	0.787056	0.984352
2272791	k__Bacteria; p__Firmicutes; c__Clostridia; o__Clostridiales; f__Clostridiaceae; g__; s__	0.803082	0.932251	0.352003	0.833685	0.957706	0.995953	0.980474	0.973109	0.06238	0.575043	0.614078	0.988796	0.980333	0.999887	0.586801	0.881459	0.298915	0.882043
182167	k__Bacteria; p__Firmicutes; c__Clostridia; o__Clostridiales; f__; g__; s__	0.766431	0.932251	0.712052	0.890895	0.950071	0.995953	0.645381	0.970215	0.214378	0.660316	0.87562	0.989025	0.436673	0.978562	0.369952	0.875017	0.523981	0.947364
2438203	k__Bacteria; p__Firmicutes; c__Clostridia; o__Clostridiales; f__Lachnospiraceae; g__; s__	0.38336	0.932251	0.186313	0.814313	0.228027	0.934642	0.129817	0.970215	0.121353	0.597722	0.507396	0.973245	0.695344	0.987271	0.0207586	0.685878	0.00817099	0.709303
309391	k__Bacteria; p__Firmicutes; c__Clostridia; o__Clostridiales; f__Lachnospiraceae; g__Blautia; s__	0.496793	0.932251	0.27505	0.814313	0.182025	0.92319	0.278698	0.970215	0.413769	0.708171	0.702977	0.989025	0.956243	0.999718	0.210551	0.859615	0.0569957	0.709303
183970	k__Bacteria; p__Firmicutes; c__Clostridia; o__Clostridiales; f__Lachnospiraceae; g__Blautia; s__	0.326187	0.932251	0.283048	0.814313	0.118787	0.92319	0.0719945	0.970215	0.0966959	0.597722	0.298429	0.889249	0.0593227	0.633706	0.367631	0.873728	0.0915738	0.717922
2840201	k__Bacteria; p__Firmicutes; c__Clostridia; o__Clostridiales	0.539131	0.932251	0.824297	0.904165	0.31018	0.970875	0.718038	0.970215	0.442497	0.719835	0.519036	0.973245	0.499047	0.98441	0.840778	0.940956	0.671133	0.984352
211907	k__Bacteria; p__Firmicutes; c__Clostridia; o__Clostridiales; f__Ruminococcaceae; g__; s__	0.454806	0.932251	0.741684	0.896451	0.111317	0.92319	0.138935	0.970215	0.0457734	0.575043	0.214515	0.859957	0.127237	0.69844	0.108722	0.799451	0.0858594	0.717922
197624	k__Bacteria; p__Firmicutes; c__Clostridia; o__Clostridiales; f__Ruminococcaceae; g__; s__	0.572649	0.932251	0.713162	0.890895	0.977998	0.995953	0.545969	0.970215	0.21798	0.660316	0.184977	0.857314	0.976169	0.999887	0.357441	0.870902	0.671566	0.984352
4458959	k__Bacteria; p__Firmicutes; c__Clostridia; o__Clostridiales; f__Veillonellaceae; g__Veillonella; s__dispar	0.528478	0.932251	0.184677	0.814313	0.827867	0.995953	0.890746	0.970215	0.778938	0.791867	0.970018	0.993396	0.911837	0.995657	0.649619	0.890951	0.991981	0.999821
179486	k__Bacteria; p__Firmicutes; c__Clostridia; o__Clostridiales; f__Ruminococcaceae; g__; s__	0.870853	0.932251	0.476681	0.843615	0.87179	0.995953	0.972616	0.970215	0.439154	0.718526	0.895824	0.989025	0.972619	0.999887	0.806671	0.940956	0.751159	0.984352
175704	k__Bacteria; p__Firmicutes; c__Clostridia; o__Clostridiales; f__Lachnospiraceae; g__; s__	0.9877	0.936872	0.7461	0.897073	0.874629	0.995953	0.929702	0.970215	0.506004	0.734062	0.915424	0.989025	0.477546	0.978755	0.986037	0.954283	0.78982	0.984352
300620	k__Bacteria; p__Firmicutes; c__Clostridia; o__Clostridiales; f__Ruminococcaceae; g__; s__	0.369356	0.932251	0.678306	0.890895	0.999881	0.999881	0.425991	0.970215	0.686739	0.777958	0.869047	0.989025	0.995101	0.999887	0.614174	0.881459	0.976993	0.997953
3203801	k__Bacteria; p__Firmicutes; c__Clostridia; o__Clostridiales; f__Lachnospiraceae; g__; s__	0.885073	0.932251	0.566132	0.873486	0.509099	0.980559	0.466445	0.970215	0.0390477	0.575043	0.853426	0.989025	0.650138	0.987021	0.263963	0.870902	0.165873	0.782793
193053	k__Bacteria; p__Firmicutes; c__Clostridia; o__Clostridiales; f__Ruminococcaceae; g__; s__	0.0637593	0.932251	0.0260907	0.744505	0.388229	0.980559	0.096383	0.970215	0.366038	0.693204	0.0333561	0.814988	0.370286	0.954666	0.178443	0.856597	0.651735	0.983706
186468	k__Bacteria; p__Firmicutes; c__Clostridia; o__Clostridiales; f__; g__; s__	0.433776	0.932251	0.161483	0.814313	0.591651	0.980559	0.312854	0.970215	0.175272	0.638776	0.232719	0.859957	0.122184	0.695976	0.175658	0.856597	0.140897	0.758651
188735	k__Bacteria; p__Bacteroidetes; c__Bacteroidia; o__Bacteroidales; f__Bacteroidaceae; g__Bacteroides; s__	0.0824478	0.932251	0.0957864	0.814313	0.593833	0.980559	0.118146	0.970215	0.179942	0.644727	0.0897543	0.814988	0.566402	0.986352	0.271203	0.870902	0.525094	0.947364
196100	k__Bacteria; p__Firmicutes; c__Clostridia; o__Clostridiales; f__Lachnospiraceae; g__; s__	0.781177	0.932251	0.468356	0.843615	0.71359	0.980559	0.657304	0.970215	0.457576	0.722227	0.358744	0.913599	0.814399	0.99209	0.409595	0.876144	0.856692	0.996305
4468466	k__Bacteria; p__Firmicutes; c__Clostridia; o__Clostridiales; f__Ruminococcaceae; g__; s__	0.149678	0.932251	0.0934343	0.814313	0.36025	0.970919	0.710455	0.970215	0.223802	0.660316	0.189047	0.858624	0.894317	0.995209	0.196837	0.856597	0.414504	0.929188
184342	k__Bacteria; p__Firmicutes; c__Clostridia; o__Clostridiales; f__Lachnospiraceae; g__; s__	0.588016	0.932251	0.424975	0.841148	0.860326	0.995953	0.44013	0.970215	0.415886	0.708171	0.924195	0.989025	0.581719	0.986352	0.315273	0.870902	0.601994	0.970503
186888	k__Bacteria; p__Firmicutes; c__Clostridia; o__Clostridiales; f__Lachnospiraceae; g__; s__	0.0672831	0.932251	0.287668	0.814313	0.01964	0.909274	0.145971	0.970215	0.426093	0.713712	0.376437	0.917878	0.11576	0.688757	0.269651	0.870902	0.136741	0.758651
4424239	k__Bacteria; p__Firmicutes; c__Bacilli; o__Lactobacillales; f__Streptococcaceae; g__Streptococcus; s__	0.452341	0.932251	0.986353	0.930152	0.780345	0.995712	0.584425	0.970215	0.821157	0.793019	0.794079	0.989025	0.843528	0.992333	0.957446	0.954283	0.987007	0.999821
3709990	k__Bacteria; p__Firmicutes; c__Erysipelotrichi; o__Erysipelotrichales; f__Erysipelotrichaceae; g__[Eubacterium]; s__dolichum	0.927023	0.935463	0.875969	0.921577	0.703141	0.980559	0.950805	0.970215	0.631765	0.767851	0.923808	0.989025	0.759048	0.99209	0.799903	0.940956	0.399103	0.929188
193191	k__Bacteria; p__Firmicutes; c__Clostridia; o__Clostridiales; f__Lachnospiraceae; g__Lachnospira; s__	0.580204	0.932251	0.798692	0.904165	0.440869	0.980559	0.916001	0.970215	0.613787	0.76501	0.927342	0.989025	0.626784	0.987021	0.483323	0.881459	0.908322	0.997953
174625	k__Bacteria; p__Firmicutes; c__Clostridia; o__Clostridiales; f__Lachnospiraceae; g__Blautia; s__	0.835121	0.932251	0.370635	0.833685	0.674366	0.980559	0.597442	0.970215	0.844134	0.795058	0.752729	0.989025	0.544992	0.986352	0.895657	0.940956	0.922143	0.997953
4434334	k__Bacteria; p__Firmicutes; c__Clostridia; o__Clostridiales; f__Clostridiaceae; g__; s__	0.327473	0.932251	0.377253	0.833685	0.391975	0.980559	0.944987	0.970215	0.130379	0.597722	0.592486	0.98543	0.496636	0.98441	0.361534	0.870902	0.429712	0.929188
289734	k__Bacteria; p__Firmicutes; c__Clostridia; o__Clostridiales; f__Lachnospiraceae; g__; s__	0.827031	0.932251	0.36742	0.833685	0.687082	0.980559	0.76296	0.970215	0.715963	0.783557	0.483961	0.959963	0.411826	0.960163	0.419179	0.876144	0.831767	0.98803
174840	k__Bacteria; p__Firmicutes; c__Clostridia; o__Clostridiales; f__Ruminococcaceae; g__; s__	0.37858	0.932251	0.256553	0.814313	0.162383	0.92319	0.360926	0.970215	0.247474	0.660316	0.145019	0.814988	0.0224999	0.56579	0.171375	0.856597	0.0372357	0.709303
1646171	k__Bacteria; p__Firmicutes; c__Clostridia; o__Clostridiales; f__Clostridiaceae; g__; s__	0.780653	0.932251	0.663645	0.886604	0.841726	0.995953	0.804063	0.970215	0.237577	0.660316	0.855427	0.989025	0.52827	0.986352	0.547284	0.881459	0.313353	0.894606
357261	k__Bacteria; p__Firmicutes; c__Clostridia; o__Clostridiales; f__Ruminococcaceae; g__Ruminococcus; s__	0.147653	0.932251	0.588465	0.876732	0.0505102	0.909274	0.148296	0.970215	0.606453	0.76402	0.0874084	0.814988	0.0329875	0.600384	0.417692	0.876144	0.176465	0.801476
193672	k__Bacteria; p__Firmicutes; c__Clostridia; o__Clostridiales; f__Clostridiaceae; g__; s__	0.420537	0.932251	0.402605	0.837743	0.487224	0.980559	0.307506	0.970215	0.20204	0.660316	0.480779	0.959963	0.386247	0.954966	0.715719	0.905598	0.480986	0.929188
4378081	k__Bacteria; p__Bacteroidetes; c__Bacteroidia; o__Bacteroidales; f__Bacteroidaceae; g__Bacteroides; s__	0.18623	0.932251	0.881948	0.921577	0.0566251	0.92319	0.224853	0.970215	0.510566	0.736087	0.0297087	0.814988	0.0235181	0.566644	0.0850276	0.755955	0.124285	0.747391
187924	k__Bacteria; p__Firmicutes; c__Clostridia; o__Clostridiales; f__Ruminococcaceae; g__; s__	0.0343702	0.932251	0.139753	0.814313	0.0049642	0.909274	0.0259981	0.970215	0.370745	0.693204	0.00796535	0.586591	0.000796666	0.49894	0.00421794	0.415016	0.00574864	0.709303
4472721	k__Bacteria; p__Bacteroidetes; c__Bacteroidia; o__Bacteroidales; f__[Odoribacteraceae]; g__Odoribacter; s__	0.778261	0.932251	0.765569	0.897073	0.300148	0.964029	0.332446	0.970215	0.26863	0.660341	0.986086	0.996494	0.82205	0.99209	0.624489	0.881459	0.16507	0.782793
175148	k__Bacteria; p__Firmicutes; c__Clostridia; o__Clostridiales; f__Ruminococcaceae; g__Ruminococcus; s__	0.00597229	0.83113	0.0256201	0.744505	0.00818701	0.909274	0.000957058	0.964118	0.0150494	0.575043	0.00793963	0.586591	0.0106966	0.49894	0.00760349	0.641678	0.00476994	0.709303
175145	k__Bacteria; p__Firmicutes; c__Clostridia; o__Clostridiales; f__Lachnospiraceae; g__; s__	0.413057	0.932251	0.22955	0.814313	0.464417	0.980559	0.518163	0.970215	0.370645	0.693204	0.573024	0.980009	0.380138	0.954666	0.79566	0.940956	0.661566	0.983706
4428676	k__Bacteria; p__Firmicutes; c__Clostridia; o__Clostridiales; f__Lachnospiraceae; g__; s__	0.498548	0.932251	0.178843	0.814313	0.272903	0.950741	0.341683	0.970215	0.580898	0.759473	0.343329	0.905864	0.379936	0.954666	0.654043	0.890951	0.775999	0.984352
4480359	k__Bacteria; p__Firmicutes; c__Clostridia; o__Clostridiales; f__Ruminococcaceae; g__; s__	0.870881	0.932251	0.748912	0.897073	0.540387	0.980559	0.784869	0.970215	0.0304891	0.575043	0.993225	0.996494	0.981698	0.999887	0.473533	0.881459	0.169157	0.782793
175729	k__Bacteria; p__Firmicutes; c__Clostridia; o__Clostridiales; f__Lachnospiraceae; g__; s__	0.346573	0.932251	0.923525	0.921577	0.138894	0.92319	0.440785	0.970215	0.162118	0.62299	0.0595267	0.814988	0.0343692	0.600384	0.0852814	0.755955	0.089218	0.717922
193075	k__Bacteria; p__Firmicutes; c__Clostridia; o__Clostridiales; f__; g__; s__	0.769471	0.932251	0.675424	0.890895	0.347231	0.970919	0.288133	0.970215	0.792664	0.793019	0.231239	0.859957	0.112755	0.685743	0.450574	0.881459	0.369534	0.929188
28914	k__Bacteria; p__Firmicutes; c__Clostridia; o__Clostridiales; f__Lachnospiraceae	0.958566	0.935463	0.828283	0.904312	0.591624	0.980559	0.593029	0.970215	0.120394	0.597722	0.872049	0.989025	0.760438	0.99209	0.812696	0.940956	0.471399	0.929188
302932	k__Bacteria; p__Firmicutes; c__Clostridia; o__Clostridiales; f__Clostridiaceae; g__; s__	0.672034	0.932251	0.706555	0.890895	0.695802	0.980559	0.418708	0.970215	0.766631	0.787038	0.931729	0.989025	0.965009	0.999887	0.960479	0.954283	0.858957	0.996305
4342104	k__Bacteria; p__Firmicutes; c__Clostridia; o__Clostridiales; f__Ruminococcaceae; g__Anaerotruncus; s__	0.646467	0.932251	0.874318	0.921577	0.380877	0.980559	0.227684	0.970215	0.104315	0.597722	0.85209	0.989025	0.384951	0.954666	0.418251	0.876144	0.329802	0.90916
180473	k__Bacteria; p__Firmicutes; c__Clostridia; o__Clostridiales; f__Ruminococcaceae; g__; s__	0.833165	0.932251	0.682014	0.890895	0.454155	0.980559	0.678948	0.970215	0.0168052	0.575043	0.929925	0.989025	0.835935	0.992333	0.246834	0.870902	0.108603	0.724619
3609545	k__Bacteria; p__Firmicutes; c__Clostridia; o__Clostridiales; f__; g__; s__	0.433381	0.932251	0.12336	0.814313	0.919734	0.995953	0.956207	0.970215	0.601725	0.76402	0.589416	0.98543	0.921233	0.995657	0.572777	0.881459	0.879612	0.997953
191355	k__Bacteria; p__Firmicutes; c__Erysipelotrichi; o__Erysipelotrichales; f__Erysipelotrichaceae; g__; s__	0.668027	0.932251	0.287863	0.814313	0.454623	0.980559	0.622418	0.970215	0.822165	0.793019	0.533834	0.973245	0.438778	0.978562	0.834752	0.940956	0.832782	0.98803
125624	k__Bacteria; p__Firmicutes; c__Clostridia; o__Clostridiales; f__Lachnospiraceae; g__; s__	0.773678	0.932251	0.889449	0.921577	0.524277	0.980559	0.88977	0.970215	0.88996	0.799279	0.593769	0.985591	0.201522	0.775256	0.887803	0.940956	0.542286	0.960411
175559	k__Bacteria; p__Firmicutes; c__Clostridia; o__Clostridiales; f__Lachnospiraceae; g__Blautia; s__	0.317581	0.932251	0.1397	0.814313	0.243138	0.943593	0.487199	0.970215	0.104075	0.597722	0.157528	0.832312	0.586245	0.986352	0.0699502	0.723369	0.126538	0.749775
3154070	k__Bacteria; p__Bacteroidetes; c__Bacteroidia; o__Bacteroidales; f__Bacteroidaceae; g__Bacteroides; s__	0.425381	0.932251	0.157246	0.814313	0.559678	0.980559	0.293907	0.970215	0.729432	0.783557	0.75221	0.989025	0.940721	0.995657	0.965358	0.954283	0.938699	0.997953
321453	k__Bacteria; p__Firmicutes; c__Clostridia; o__Clostridiales; f__Lachnospiraceae; g__Blautia; s__	0.117706	0.932251	0.034884	0.74565	0.131039	0.92319	0.0649239	0.970215	0.359865	0.693204	0.386545	0.917878	0.159631	0.731363	0.249753	0.870902	0.339582	0.909753
179583	k__Bacteria; p__Firmicutes; c__Clostridia; o__Clostridiales; f__Ruminococcaceae; g__; s__	0.12257	0.932251	0.026608	0.744505	0.942312	0.995953	0.922169	0.970215	0.124547	0.597722	0.194056	0.859957	0.754692	0.99209	0.115966	0.803537	0.38433	0.929188
216710	k__Bacteria; p__Firmicutes; c__Clostridia; o__Clostridiales; f__Ruminococcaceae; g__; s__	0.421748	0.932251	0.157861	0.814313	0.565348	0.980559	0.853345	0.970215	0.595177	0.76345	0.80471	0.989025	0.9027	0.995657	0.557407	0.881459	0.769687	0.984352
4349261	k__Bacteria; p__Firmicutes; c__Clostridia; o__Clostridiales; f__Lachnospiraceae; g__; s__	0.422505	0.932251	0.78703	0.904165	0.794793	0.995953	0.580308	0.970215	0.197453	0.660316	0.831469	0.989025	0.355043	0.954666	0.162713	0.856597	0.120008	0.74089
176604	k__Bacteria; p__Firmicutes; c__Clostridia; o__Clostridiales; f__Lachnospiraceae; g__Roseburia; s__	0.726811	0.932251	0.571297	0.874896	0.312494	0.970875	0.497491	0.970215	0.248874	0.660316	0.327838	0.896078	0.0663145	0.637099	0.43005	0.87791	0.101754	0.724619
4435664	k__Bacteria; p__Bacteroidetes; c__Bacteroidia; o__Bacteroidales; f__Bacteroidaceae; g__Bacteroides; s__uniformis	0.800777	0.932251	0.341643	0.833685	0.943463	0.995953	0.800105	0.970215	0.855141	0.795058	0.885903	0.989025	0.900655	0.995657	0.977924	0.954283	0.992832	0.999821
355975	k__Bacteria; p__Firmicutes; c__Clostridia; o__Clostridiales; f__Lachnospiraceae; g__Lachnospira; s__	0.314284	0.932251	0.248843	0.814313	0.499684	0.980559	0.979321	0.972923	0.381954	0.693204	0.427732	0.94229	0.0967957	0.678912	0.0127732	0.641678	0.11639	0.737149
184114	k__Bacteria; p__Firmicutes; c__Clostridia; o__Clostridiales; f__Ruminococcaceae; g__; s__	0.0357054	0.932251	0.376344	0.833685	0.00667061	0.909274	0.0665209	0.970215	0.433635	0.715074	0.0357473	0.814988	0.00635603	0.49894	0.0124088	0.641678	0.0251901	0.709303
174862	k__Bacteria; p__Firmicutes; c__Clostridia; o__Clostridiales; f__Lachnospiraceae; g__Coprococcus; s__	0.253272	0.932251	0.0446055	0.751322	0.679057	0.980559	0.589659	0.970215	0.0568183	0.575043	0.446392	0.953419	0.696581	0.987271	0.300122	0.870902	0.259495	0.846862
188676	k__Bacteria; p__Firmicutes; c__Clostridia; o__Clostridiales; f__Ruminococcaceae; g__; s__	0.841282	0.932251	0.534647	0.860893	0.679204	0.980559	0.694071	0.970215	0.349993	0.693204	0.776797	0.989025	0.542405	0.986352	0.113118	0.799451	0.0465462	0.709303
180312	k__Bacteria; p__Firmicutes; c__Clostridia; o__Clostridiales; f__Lachnospiraceae; g__Roseburia; s__faecis	0.515672	0.932251	0.521864	0.848855	0.297363	0.964029	0.668802	0.970215	0.242802	0.660316	0.0654386	0.814988	0.0219907	0.56579	0.0284127	0.69172	0.00898491	0.709303
192437	k__Bacteria; p__Firmicutes; c__Clostridia; o__Clostridiales; f__; g__; s__	0.922641	0.935463	0.879496	0.921577	0.592358	0.980559	0.769126	0.970215	0.115989	0.597722	0.864386	0.989025	0.997752	0.999887	0.58064	0.881459	0.449027	0.929188
151870	k__Bacteria; p__Firmicutes; c__Erysipelotrichi; o__Erysipelotrichales; f__Erysipelotrichaceae; g__Coprobacillus; s__	0.241318	0.932251	0.274577	0.814313	0.19342	0.92319	0.272299	0.970215	0.705972	0.783557	0.124607	0.814988	0.0829357	0.637099	0.47363	0.881459	0.372126	0.929188
195436	k__Bacteria; p__Firmicutes; c__Clostridia; o__Clostridiales; f__Ruminococcaceae; g__; s__	0.672446	0.932251	0.781684	0.904165	0.364448	0.970919	0.661114	0.970215	0.0567115	0.575043	0.81846	0.989025	0.364639	0.954666	0.554026	0.881459	0.21481	0.846146
193654	k__Bacteria; p__Firmicutes; c__Clostridia; o__Clostridiales; f__Lachnospiraceae; g__; s__	0.408254	0.932251	0.0946347	0.814313	0.594659	0.980559	0.652029	0.970215	0.0295209	0.575043	0.971737	0.993396	0.878976	0.992333	0.0404569	0.723369	0.0836212	0.717922
4449236	k__Bacteria; p__Proteobacteria; c__Betaproteobacteria; o__Burkholderiales; f__Alcaligenaceae; g__Sutterella; s__	0.431049	0.932251	0.188524	0.814313	0.471834	0.980559	0.791494	0.970215	0.129592	0.597722	0.143371	0.814988	0.876138	0.992333	0.268534	0.870902	0.424112	0.929188
189092	k__Bacteria; p__Firmicutes; c__Clostridia; o__Clostridiales; f__Ruminococcaceae; g__Faecalibacterium; s__prausnitzii	0.905005	0.935463	0.996584	0.930152	0.609472	0.980559	0.493482	0.970215	0.0755616	0.575043	0.934455	0.989025	0.805008	0.99209	0.181535	0.856597	0.0680089	0.709303
2506486	k__Bacteria; p__Firmicutes; c__Clostridia; o__Clostridiales; f__Ruminococcaceae; g__; s__	0.775491	0.932251	0.454639	0.842333	0.804112	0.995953	0.898663	0.970215	0.679296	0.777958	0.401637	0.918155	0.236193	0.825475	0.326127	0.870902	0.129266	0.750897
4472399	k__Bacteria; p__Firmicutes; c__Clostridia; o__Clostridiales; f__Lachnospiraceae; g__; s__	0.654849	0.932251	0.314399	0.814313	0.722359	0.980559	0.972743	0.970215	0.29302	0.667085	0.801633	0.989025	0.704027	0.987271	0.879204	0.940956	0.739496	0.984352
661266	k__Bacteria; p__Firmicutes; c__Clostridia; o__Clostridiales; f__Lachnospiraceae; g__Blautia; s__	0.880873	0.932251	0.71991	0.890895	0.557285	0.980559	0.665146	0.970215	0.426494	0.713712	0.559594	0.976212	0.828498	0.99209	0.567062	0.881459	0.812286	0.984352
3439403	k__Bacteria; p__Bacteroidetes; c__Bacteroidia; o__Bacteroidales; f__Bacteroidaceae; g__Bacteroides; s__	0.827932	0.932251	0.348408	0.833685	0.707001	0.980559	0.67135	0.970215	0.360621	0.693204	0.416934	0.926421	0.865184	0.992333	0.565842	0.881459	0.742664	0.984352
3931537	k__Bacteria; p__Firmicutes; c__Clostridia; o__Clostridiales; f__Clostridiaceae; g__Clostridium; s__	0.505108	0.932251	0.408046	0.840333	0.713256	0.980559	0.311957	0.970215	0.459913	0.723544	0.312949	0.890669	0.195904	0.77175	0.322981	0.870902	0.187192	0.820995
199710	k__Bacteria; p__Firmicutes; c__Clostridia; o__Clostridiales; f__Lachnospiraceae	0.245318	0.932251	0.65753	0.886367	0.623849	0.980559	0.161322	0.970215	0.844632	0.795058	0.432286	0.946257	0.675092	0.987271	0.391714	0.876144	0.964343	0.997953
3195723	k__Bacteria; p__Firmicutes; c__Clostridia; o__Clostridiales; f__Ruminococcaceae; g__Oscillospira; s__	0.762208	0.932251	0.882381	0.921577	0.361408	0.970919	0.560397	0.970215	0.466079	0.723544	0.764612	0.989025	0.472052	0.978562	0.907227	0.940956	0.771217	0.984352
4443846	k__Bacteria; p__Firmicutes; c__Clostridia; o__Clostridiales; f__Lachnospiraceae; g__[Ruminococcus]	0.00163752	0.398799	0.00544465	0.653837	0.120237	0.92319	0.121092	0.970215	0.0300282	0.575043	0.00157956	0.271421	0.10861	0.678912	0.00107597	0.211737	0.0634161	0.709303
4442130	k__Bacteria; p__Firmicutes; c__Bacilli; o__Lactobacillales; f__Streptococcaceae; g__Streptococcus; s__	0.496201	0.932251	0.616944	0.879584	0.139226	0.92319	0.282224	0.970215	0.69878	0.781245	0.543161	0.973245	0.240066	0.832616	0.859027	0.940956	0.645246	0.983706
3325758	k__Bacteria; p__Bacteroidetes; c__Bacteroidia; o__Bacteroidales; f__Bacteroidaceae; g__Bacteroides; s__	0.648016	0.932251	0.503752	0.845012	0.60488	0.980559	0.44914	0.970215	0.0800968	0.582318	0.400482	0.917878	0.685735	0.987271	0.318291	0.870902	0.36627	0.928514
148279	k__Bacteria; p__Firmicutes; c__Clostridia; o__Clostridiales; f__Lachnospiraceae; g__Blautia; s__	0.408254	0.932251	0.621272	0.879584	0.602195	0.980559	0.773618	0.970215	0.258489	0.660341	0.393851	0.917878	0.870632	0.992333	0.669178	0.894205	0.716837	0.984352
183496	k__Bacteria; p__Bacteroidetes; c__Bacteroidia; o__Bacteroidales; f__Bacteroidaceae; g__Bacteroides; s__	0.0597302	0.932251	0.0680439	0.814313	0.118261	0.92319	0.020236	0.970215	0.977886	0.818975	0.0342142	0.814988	0.633874	0.987021	0.0738968	0.723369	0.233522	0.846146
217109	k__Bacteria; p__Firmicutes; c__Clostridia; o__Clostridiales; f__Christensenellaceae; g__; s__	0.379771	0.932251	0.77838	0.902173	0.115489	0.92319	0.321085	0.970215	0.52752	0.742587	0.526244	0.973245	0.272203	0.879752	0.508898	0.881459	0.43102	0.929188
1820513	k__Bacteria; p__Proteobacteria; c__Betaproteobacteria; o__Burkholderiales; f__Alcaligenaceae; g__Sutterella; s__	0.848143	0.932251	0.844738	0.910697	0.741468	0.980559	0.914151	0.970215	0.305691	0.681319	0.901717	0.989025	0.605045	0.987021	0.864241	0.940956	0.414519	0.929188
180414	k__Bacteria; p__Firmicutes; c__Clostridia; o__Clostridiales; f__Lachnospiraceae; g__Blautia; s__	0.151924	0.932251	0.116913	0.814313	0.0814426	0.92319	0.264879	0.970215	0.473722	0.725288	0.0427972	0.814988	0.0107145	0.49894	0.195427	0.856597	0.0487733	0.709303
4472091	k__Bacteria; p__Firmicutes; c__Clostridia; o__Clostridiales; f__Ruminococcaceae; g__Ruminococcus; s__	0.614737	0.932251	0.812782	0.904165	0.458895	0.980559	0.275507	0.970215	0.0883106	0.597722	0.845289	0.989025	0.738594	0.99209	0.56375	0.881459	0.248194	0.846146
184770	k__Bacteria; p__Firmicutes; c__Clostridia; o__Clostridiales; f__Lachnospiraceae; g__[Ruminococcus]; s__gnavus	0.278648	0.932251	0.393351	0.833685	0.100008	0.92319	0.328247	0.970215	0.161718	0.62299	0.400626	0.917878	0.172393	0.749946	0.534203	0.881459	0.193899	0.836442
192735	k__Bacteria; p__Firmicutes; c__Clostridia; o__Clostridiales; f__Lachnospiraceae; g__; s__	0.868844	0.932251	0.431761	0.841148	0.951412	0.995953	0.98367	0.973518	0.31082	0.683777	0.167376	0.841778	0.19823	0.77175	0.105152	0.799451	0.0576859	0.709303
186955	k__Bacteria; p__Firmicutes; c__Clostridia; o__Clostridiales; f__Lachnospiraceae; g__; s__	0.248839	0.932251	0.674433	0.890895	0.0851653	0.92319	0.333173	0.970215	0.125588	0.597722	0.103911	0.814988	0.0367274	0.600384	0.256873	0.870902	0.0738946	0.709303
113003	k__Bacteria; p__Firmicutes; c__Clostridia; o__Clostridiales; f__Ruminococcaceae; g__Ruminococcus; s__	0.723607	0.932251	0.550082	0.867046	0.456504	0.980559	0.611447	0.970215	0.868729	0.795909	0.83413	0.989025	0.657993	0.987271	0.99448	0.954283	0.968693	0.997953
185420	k__Bacteria; p__Bacteroidetes; c__Bacteroidia; o__Bacteroidales; f__Bacteroidaceae; g__Bacteroides; s__	0.280855	0.932251	0.0862792	0.814313	0.590536	0.980559	0.286288	0.970215	0.397417	0.69439	0.227117	0.859957	0.716985	0.989516	0.524757	0.881459	0.769425	0.984352
173876	k__Bacteria; p__Firmicutes; c__Clostridia; o__Clostridiales; f__; g__; s__	0.708824	0.932251	0.673105	0.890895	0.375225	0.980559	0.564373	0.970215	0.250639	0.660316	0.667421	0.989025	0.626425	0.987021	0.229385	0.870902	0.121696	0.746836
310979	k__Bacteria; p__Firmicutes; c__Clostridia; o__Clostridiales; f__; g__; s__	0.869292	0.932251	0.627165	0.881602	0.756249	0.985775	0.526624	0.970215	0.705862	0.783557	0.901499	0.989025	0.649404	0.987021	0.964055	0.954283	0.754799	0.984352
4329571	k__Bacteria; p__Bacteroidetes; c__Bacteroidia; o__Bacteroidales; f__Porphyromonadaceae; g__Parabacteroides; s__distasonis	0.622203	0.932251	0.911008	0.921577	0.196203	0.92319	0.291972	0.970215	0.890315	0.799279	0.374383	0.917878	0.166516	0.740201	0.610959	0.881459	0.514542	0.943937
4390365	k__Bacteria; p__Firmicutes; c__Erysipelotrichi; o__Erysipelotrichales; f__Erysipelotrichaceae; g__; s__	0.895894	0.935463	0.479792	0.843615	0.665067	0.980559	0.748877	0.970215	0.806224	0.793019	0.973161	0.993396	0.942904	0.995657	0.842508	0.940956	0.944328	0.997953
184174	k__Bacteria; p__Bacteroidetes; c__Bacteroidia; o__Bacteroidales; f__Bacteroidaceae; g__Bacteroides; s__	0.441839	0.932251	0.171263	0.814313	0.883576	0.995953	0.744412	0.970215	0.055534	0.575043	0.369499	0.91589	0.993374	0.999887	0.313273	0.870902	0.282681	0.875206
178965	k__Bacteria; p__Firmicutes; c__Clostridia; o__Clostridiales; f__; g__; s__	0.544753	0.932251	0.270233	0.814313	0.446033	0.980559	0.739811	0.970215	0.194584	0.660316	0.822858	0.989025	0.960843	0.999887	0.268279	0.870902	0.440642	0.929188
4372612	k__Bacteria; p__Bacteroidetes; c__Bacteroidia; o__Bacteroidales; f__Bacteroidaceae; g__Bacteroides; s__	0.16457	0.932251	0.0746567	0.814313	0.124372	0.92319	0.0568607	0.970215	0.0807788	0.582318	0.0446922	0.814988	0.0372692	0.600384	0.0391259	0.723369	0.0459593	0.709303
199430	k__Bacteria; p__Firmicutes; c__Clostridia; o__Clostridiales; f__Ruminococcaceae; g__Faecalibacterium; s__prausnitzii	0.345908	0.932251	0.729341	0.89506	0.445402	0.980559	0.17574	0.970215	0.81471	0.793019	0.215719	0.859957	0.17522	0.754177	0.621329	0.881459	0.49327	0.929728
798581	k__Bacteria; p__Firmicutes; c__Clostridia; o__Clostridiales; f__Ruminococcaceae; g__Ruminococcus; s__bromii	0.267797	0.932251	0.271421	0.814313	0.303963	0.970233	0.246683	0.970215	0.974668	0.818975	0.0946539	0.814988	0.202653	0.776712	0.299273	0.870902	0.602621	0.970503
157453	k__Bacteria; p__Firmicutes; c__Clostridia; o__Clostridiales; f__Ruminococcaceae; g__; s__	0.071391	0.932251	0.56351	0.872343	0.00859048	0.909274	0.017479	0.970215	0.15565	0.62299	0.0402827	0.814988	0.00477528	0.49894	0.113545	0.799451	0.0151736	0.709303
2617854	k__Bacteria; p__Bacteroidetes; c__Bacteroidia; o__Bacteroidales; f__Rikenellaceae; g__; s__	0.85084	0.932251	0.945518	0.924151	0.43592	0.980559	0.4302	0.970215	0.206032	0.660316	0.459303	0.954605	0.352889	0.954666	0.475005	0.881459	0.482282	0.929188
313524	k__Bacteria; p__Firmicutes; c__Clostridia; o__Clostridiales; f__Ruminococcaceae; g__; s__	0.743234	0.932251	0.606245	0.876732	0.443692	0.980559	0.493748	0.970215	0.505857	0.734062	0.632965	0.989025	0.253379	0.848161	0.71872	0.905598	0.682757	0.984352
181422	k__Bacteria; p__Firmicutes; c__Clostridia; o__Clostridiales; f__Ruminococcaceae; g__Faecalibacterium; s__prausnitzii	0.509779	0.932251	0.922291	0.921577	0.381729	0.980559	0.179057	0.970215	0.114291	0.597722	0.0531778	0.814988	0.0446885	0.604253	0.0196192	0.685878	0.0084262	0.709303
183686	k__Bacteria; p__Firmicutes; c__Clostridia; o__Clostridiales; f__Ruminococcaceae; g__; s__	0.557756	0.932251	0.547466	0.866988	0.962722	0.995953	0.520894	0.970215	0.434213	0.715074	0.72412	0.989025	0.821151	0.99209	0.623419	0.881459	0.80273	0.984352
183681	k__Bacteria; p__Firmicutes; c__Clostridia; o__Clostridiales; f__Ruminococcaceae; g__; s__	0.849221	0.932251	0.672701	0.890895	0.546578	0.980559	0.583277	0.970215	0.374165	0.693204	0.804289	0.989025	0.888829	0.994986	0.876533	0.940956	0.633664	0.98323
176104	k__Bacteria; p__Firmicutes; c__Clostridia; o__Clostridiales; f__Ruminococcaceae; g__Oscillospira; s__	0.361699	0.932251	0.594934	0.876732	0.0826881	0.92319	0.193719	0.970215	0.119356	0.597722	0.909758	0.989025	0.592283	0.986352	0.254951	0.870902	0.124686	0.747391
181204	k__Bacteria; p__Firmicutes; c__Clostridia; o__Clostridiales; f__Ruminococcaceae; g__; s__	0.491746	0.932251	0.176531	0.814313	0.868874	0.995953	0.540089	0.970215	0.00870683	0.575043	0.110964	0.814988	0.542823	0.986352	0.053703	0.723369	0.0558864	0.709303
4419459	k__Bacteria; p__Firmicutes; c__Clostridia; o__Clostridiales; f__; g__; s__	0.347709	0.932251	0.317643	0.814313	0.358724	0.970919	0.285539	0.970215	0.683037	0.777958	0.43993	0.951721	0.200865	0.775256	0.696846	0.894205	0.657639	0.983706
182874	k__Bacteria; p__Bacteroidetes; c__Bacteroidia; o__Bacteroidales; f__Bacteroidaceae; g__Bacteroides; s__	0.651564	0.932251	0.588194	0.876732	0.220485	0.934642	0.216188	0.970215	0.592806	0.76345	0.799592	0.989025	0.320281	0.94077	0.924765	0.94514	0.570858	0.963539
196513	k__Bacteria; p__Firmicutes; c__Clostridia; o__Clostridiales; f__Lachnospiraceae; g__Coprococcus	0.803237	0.932251	0.803318	0.904165	0.565857	0.980559	0.911637	0.970215	0.990447	0.82246	0.704623	0.989025	0.695113	0.987271	0.772125	0.929887	0.73335	0.984352
316732	k__Bacteria; p__Firmicutes; c__Clostridia; o__Clostridiales; f__Lachnospiraceae; g__Lachnospira; s__	0.222947	0.932251	0.0391918	0.74565	0.728043	0.980559	0.555362	0.970215	0.253291	0.660341	0.363742	0.91589	0.368793	0.954666	0.530426	0.881459	0.426758	0.929188
196518	k__Bacteria; p__Firmicutes; c__Clostridia; o__Clostridiales; f__Ruminococcaceae; g__; s__	0.221417	0.932251	0.303626	0.814313	0.0398392	0.909274	0.0669292	0.970215	0.61552	0.76501	0.145159	0.814988	0.0252819	0.566644	0.494902	0.881459	0.117972	0.737149
312882	k__Bacteria; p__Firmicutes; c__Clostridia; o__Clostridiales; f__Ruminococcaceae; g__; s__	0.615556	0.932251	0.348591	0.833685	0.533107	0.980559	0.647109	0.970215	0.0340049	0.575043	0.53517	0.973245	0.827389	0.99209	0.329393	0.870902	0.119338	0.74089
4426298	k__Bacteria; p__Actinobacteria; c__Actinobacteria; o__Bifidobacteriales; f__Bifidobacteriaceae; g__Bifidobacterium; s__	0.322966	0.932251	0.307841	0.814313	0.144138	0.92319	0.0711285	0.970215	0.558526	0.752939	0.628497	0.989025	0.354001	0.954666	0.66493	0.893325	0.441422	0.929188
348009	k__Bacteria; p__Firmicutes; c__Clostridia; o__Clostridiales; f__Ruminococcaceae; g__Oscillospira; s__	0.845254	0.932251	0.413478	0.841148	0.962311	0.995953	0.880741	0.970215	0.310229	0.683777	0.73271	0.989025	0.736494	0.99209	0.732511	0.911692	0.749605	0.984352
4396688	k__Bacteria; p__Firmicutes; c__Clostridia; o__Clostridiales; f__Lachnospiraceae; g__[Ruminococcus]; s__	0.753571	0.932251	0.366147	0.833685	0.865434	0.995953	0.801678	0.970215	0.00761826	0.575043	0.996494	0.996494	0.875679	0.992333	0.102394	0.795034	0.0522027	0.709303
196724	k__Bacteria; p__Firmicutes; c__Clostridia; o__Clostridiales; f__Lachnospiraceae; g__Blautia; s__	0.302829	0.932251	0.217886	0.814313	0.875141	0.995953	0.502831	0.970215	0.277757	0.660341	0.370946	0.91589	0.546263	0.986352	0.408821	0.876144	0.306772	0.890934
176318	k__Bacteria; p__Firmicutes; c__Clostridia; o__Clostridiales; f__Christensenellaceae; g__; s__	0.69758	0.932251	0.981687	0.930152	0.568337	0.980559	0.983784	0.973518	0.87667	0.798597	0.940045	0.989025	0.662731	0.987271	0.698766	0.894205	0.966318	0.997953
367889	k__Bacteria; p__Firmicutes; c__Clostridia; o__Clostridiales; f__Lachnospiraceae; g__Coprococcus; s__	0.353704	0.932251	0.358513	0.833685	0.185468	0.92319	0.505086	0.970215	0.478645	0.726822	0.493691	0.971366	0.38412	0.954666	0.410229	0.876144	0.466041	0.929188
4468234	k__Bacteria; p__Bacteroidetes; c__Bacteroidia; o__Bacteroidales; f__Bacteroidaceae; g__Bacteroides; s__	0.259844	0.932251	0.0542401	0.814313	0.902465	0.995953	0.872729	0.970215	0.369416	0.693204	0.208297	0.859957	0.674669	0.987271	0.52895	0.881459	0.786188	0.984352
175844	k__Bacteria; p__Bacteroidetes; c__Bacteroidia; o__Bacteroidales; f__[Barnesiellaceae]; g__; s__	0.63491	0.932251	0.922655	0.921577	0.264768	0.943593	0.240479	0.970215	0.113616	0.597722	0.727215	0.989025	0.380904	0.954666	0.73843	0.915068	0.296157	0.879901
4466275	k__Bacteria; p__Firmicutes; c__Clostridia; o__Clostridiales; f__Ruminococcaceae; g__; s__	0.394946	0.932251	0.606616	0.876732	0.134886	0.92319	0.0848676	0.970215	0.891456	0.799361	0.740688	0.989025	0.437937	0.978562	0.917396	0.942228	0.683896	0.984352
369014	k__Bacteria; p__Firmicutes; c__Clostridia; o__Clostridiales; f__Ruminococcaceae; g__Faecalibacterium; s__prausnitzii	0.740312	0.932251	0.921472	0.921577	0.692376	0.980559	0.869144	0.970215	0.292525	0.667085	0.361349	0.913599	0.290306	0.896725	0.614451	0.881459	0.449798	0.929188
181918	k__Bacteria; p__Firmicutes; c__Clostridia; o__Clostridiales; f__Lachnospiraceae; g__Coprococcus; s__	0.0976573	0.932251	0.284543	0.814313	0.0395619	0.909274	0.243355	0.970215	0.0503046	0.575043	0.147691	0.814988	0.0987936	0.678912	0.0876626	0.756964	0.0392969	0.709303
180352	k__Bacteria; p__Firmicutes; c__Clostridia; o__Clostridiales; f__Lachnospiraceae; g__; s__	0.818828	0.932251	0.47709	0.843615	0.402937	0.980559	0.443989	0.970215	0.14671	0.610693	0.62301	0.989025	0.19961	0.773678	0.605642	0.881459	0.287136	0.878278
177230	k__Bacteria; p__Firmicutes; c__Clostridia; o__Clostridiales; f__Lachnospiraceae	0.163586	0.932251	0.0909837	0.814313	0.599652	0.980559	0.895836	0.970215	0.782735	0.792219	0.312929	0.890669	0.641778	0.987021	0.462208	0.881459	0.871325	0.997953
266274	k__Bacteria; p__Firmicutes; c__Clostridia; o__Clostridiales; f__Ruminococcaceae; g__; s__	0.615345	0.932251	0.573018	0.875662	0.84315	0.995953	0.417958	0.970215	0.993588	0.82246	0.38297	0.917878	0.62261	0.987021	0.677435	0.894205	0.966889	0.997953
4393532	k__Bacteria; p__Actinobacteria; c__Coriobacteriia; o__Coriobacteriales; f__Coriobacteriaceae	0.831833	0.932251	0.396273	0.833685	0.986346	0.995953	0.846225	0.970215	0.375681	0.693204	0.953029	0.9895	0.658638	0.987271	0.58422	0.881459	0.755507	0.984352
181008	k__Bacteria; p__Firmicutes; c__Clostridia; o__Clostridiales; f__Ruminococcaceae; g__; s__	0.163068	0.932251	0.0586825	0.814313	0.148127	0.92319	0.321774	0.970215	0.236429	0.660316	0.123688	0.814988	0.021957	0.56579	0.0475115	0.723369	0.0459355	0.709303
305318	k__Bacteria; p__Firmicutes; c__Clostridia; o__Clostridiales; f__Lachnospiraceae; g__; s__	0.526061	0.932251	0.220622	0.814313	0.347664	0.970919	0.543817	0.970215	0.164789	0.623866	0.759609	0.989025	0.77956	0.99209	0.561464	0.881459	0.239127	0.846146
311947	k__Bacteria; p__Firmicutes; c__Clostridia; o__Clostridiales; f__Ruminococcaceae; g__; s__	0.200724	0.932251	0.0582177	0.814313	0.705465	0.980559	0.988843	0.974835	0.501618	0.734062	0.109092	0.814988	0.428415	0.976067	0.406124	0.876144	0.654094	0.983706
186352	k__Bacteria; p__Bacteroidetes; c__Bacteroidia; o__Bacteroidales; f__Bacteroidaceae; g__Bacteroides; s__	0.528846	0.932251	0.193648	0.814313	0.897895	0.995953	0.579436	0.970215	0.600182	0.76402	0.748276	0.989025	0.852012	0.992333	0.888684	0.940956	0.941093	0.997953
190058	k__Bacteria; p__Firmicutes; c__Clostridia; o__Clostridiales; f__Lachnospiraceae; g__; s__	0.772549	0.932251	0.447648	0.841148	0.487551	0.980559	0.355047	0.970215	0.684639	0.777958	0.705801	0.989025	0.642025	0.987021	0.914011	0.94198	0.688162	0.984352
185584	k__Bacteria; p__Firmicutes; c__Clostridia; o__Clostridiales; f__Ruminococcaceae; g__; s__	0.733884	0.932251	0.711687	0.890895	0.484335	0.980559	0.84214	0.970215	0.197013	0.660316	0.592596	0.98543	0.189832	0.765813	0.202269	0.856597	0.143891	0.758651
185583	k__Bacteria; p__Firmicutes; c__Clostridia; o__Clostridiales; f__Ruminococcaceae; g__; s__	0.43196	0.932251	0.346163	0.833685	0.140237	0.92319	0.289671	0.970215	0.975625	0.818975	0.0642873	0.814988	0.0118801	0.49894	0.0310395	0.701155	0.0584022	0.709303
192983	k__Bacteria; p__Firmicutes; c__Clostridia; o__Clostridiales; f__Lachnospiraceae; g__Blautia; s__	0.200054	0.932251	0.0952244	0.814313	0.28899	0.964029	0.650602	0.970215	0.657523	0.777958	0.0602534	0.814988	0.194534	0.7714	0.244295	0.870902	0.565792	0.963539
681370	k__Bacteria; p__Actinobacteria; c__Actinobacteria; o__Bifidobacteriales; f__Bifidobacteriaceae; g__Bifidobacterium; s__	0.081125	0.932251	0.472346	0.843615	0.0102058	0.909274	0.0393202	0.970215	0.4323	0.715074	0.174556	0.849232	0.0381536	0.604253	0.285711	0.870902	0.0780634	0.717922
174439	k__Bacteria; p__Firmicutes; c__Clostridia; o__Clostridiales; f__Ruminococcaceae; g__Faecalibacterium; s__prausnitzii	0.8389	0.932251	0.734272	0.895587	0.359361	0.970919	0.425352	0.970215	0.534322	0.743816	0.301938	0.890669	0.33559	0.954666	0.0608518	0.723369	0.689332	0.984352
182854	k__Bacteria; p__Bacteroidetes; c__Bacteroidia; o__Bacteroidales; f__Bacteroidaceae; g__Bacteroides; s__	0.964706	0.935463	0.970926	0.92807	0.70681	0.980559	0.636621	0.970215	0.507061	0.734062	0.966005	0.993396	0.974439	0.999887	0.71646	0.905598	0.681193	0.984352
189208	k__Bacteria; p__Firmicutes; c__Clostridia; o__Clostridiales; f__Lachnospiraceae; g__; s__	0.0866388	0.932251	0.0954518	0.814313	0.0458364	0.909274	0.204305	0.970215	0.24993	0.660316	0.114044	0.814988	0.028439	0.600384	0.195276	0.856597	0.0983629	0.719375
356745	k__Bacteria; p__Firmicutes; c__Clostridia; o__Clostridiales; f__Ruminococcaceae; g__Ruminococcus; s__	0.261673	0.932251	0.510599	0.845012	0.112999	0.92319	0.172788	0.970215	0.778594	0.791867	0.0549749	0.814988	0.0601065	0.633706	0.208085	0.856597	0.28159	0.874639
4450214	k__Bacteria; p__Firmicutes; c__Clostridia; o__Clostridiales; f__Ruminococcaceae; g__; s__	0.41234	0.932251	0.801882	0.904165	0.272983	0.950741	0.725124	0.970215	0.408179	0.707371	0.931276	0.989025	0.641567	0.987021	0.378147	0.876144	0.770769	0.984352
230421	k__Bacteria; p__Firmicutes; c__Clostridia; o__Clostridiales; f__Ruminococcaceae; g__; s__	0.739406	0.932251	0.353045	0.833685	0.605186	0.980559	0.421381	0.970215	0.388472	0.693204	0.681264	0.989025	0.629661	0.987021	0.858436	0.940956	0.628012	0.98323
215231	k__Bacteria; p__Firmicutes; c__Clostridia; o__Clostridiales; f__Ruminococcaceae; g__; s__	0.749095	0.932251	0.845518	0.910697	0.330057	0.970875	0.433303	0.970215	0.822628	0.793019	0.499672	0.973245	0.136531	0.71818	0.728932	0.911583	0.435157	0.929188
3275562	k__Bacteria; p__Firmicutes; c__Clostridia; o__Clostridiales; f__Lachnospiraceae; g__; s__	0.652678	0.932251	0.605578	0.876732	0.291608	0.964029	0.546719	0.970215	0.41981	0.710136	0.641659	0.989025	0.371102	0.954666	0.930798	0.94514	0.656762	0.983706
194036	k__Bacteria; p__Firmicutes; c__Clostridia; o__Clostridiales; f__Ruminococcaceae; g__; s__	0.948067	0.935463	0.618942	0.879584	0.907605	0.995953	0.887976	0.970215	0.445448	0.72112	0.857706	0.989025	0.676187	0.987271	0.458529	0.881459	0.679176	0.984352
3141094	k__Bacteria; p__Bacteroidetes; c__Bacteroidia; o__Bacteroidales; f__Bacteroidaceae; g__Bacteroides; s__	0.849012	0.932251	0.756831	0.897073	0.573431	0.980559	0.499108	0.970215	0.324762	0.693204	0.462193	0.954605	0.374895	0.954666	0.399011	0.876144	0.615261	0.976117
4457427	k__Bacteria; p__Firmicutes; c__Clostridia; o__Clostridiales; f__Lachnospiraceae; g__Lachnospira; s__	0.563362	0.932251	0.46347	0.843615	0.168718	0.92319	0.184588	0.970215	0.853474	0.795058	0.510618	0.973245	0.499366	0.98441	0.303957	0.870902	0.19488	0.837171
1992	k__Bacteria; p__Bacteroidetes; c__Bacteroidia; o__Bacteroidales; f__Bacteroidaceae; g__Bacteroides; s__	0.444394	0.932251	0.9824	0.930152	0.362999	0.970919	0.160197	0.970215	0.0268374	0.575043	0.105825	0.814988	0.577683	0.986352	0.126491	0.847359	0.145696	0.758651
4398588	k__Bacteria; p__Firmicutes; c__Clostridia; o__Clostridiales; f__Ruminococcaceae; g__; s__	0.554915	0.932251	0.219723	0.814313	0.274802	0.950741	0.325794	0.970215	0.278106	0.660341	0.559235	0.976212	0.457151	0.978562	0.859294	0.940956	0.630836	0.98323
182116	k__Bacteria; p__Firmicutes; c__Clostridia; o__Clostridiales; f__Lachnospiraceae; g__[Ruminococcus]; s__	0.224447	0.932251	0.0473599	0.762774	0.795321	0.995953	0.889655	0.970215	0.369379	0.693204	0.309242	0.890669	0.450438	0.978562	0.0772598	0.723984	0.415152	0.929188
193915	k__Bacteria; p__Firmicutes; c__Clostridia; o__Clostridiales; f__Ruminococcaceae; g__; s__	0.268335	0.932251	0.515099	0.845012	0.72641	0.980559	0.206032	0.970215	0.875553	0.798593	0.910213	0.989025	0.921201	0.995657	0.71412	0.90547	0.95103	0.997953
197072	k__Bacteria; p__Bacteroidetes; c__Bacteroidia; o__Bacteroidales; f__Bacteroidaceae; g__Bacteroides; s__uniformis	0.353288	0.932251	0.104014	0.814313	0.329141	0.970875	0.205011	0.970215	0.828236	0.793205	0.631434	0.989025	0.891915	0.995209	0.905615	0.940956	0.766052	0.984352
175642	k__Bacteria; p__Firmicutes; c__Clostridia; o__Clostridiales; f__Lachnospiraceae; g__; s__	0.999149	0.944055	0.978594	0.930152	0.897966	0.995953	0.907147	0.970215	0.404534	0.703928	0.993304	0.996494	0.919115	0.995657	0.996815	0.954283	0.866373	0.997953
3256931	k__Bacteria; p__Bacteroidetes; c__Bacteroidia; o__Bacteroidales; f__Bacteroidaceae; g__Bacteroides; s__	0.56131	0.932251	0.24401	0.814313	0.40403	0.980559	0.256942	0.970215	0.799844	0.793019	0.71091	0.989025	0.833463	0.992333	0.899912	0.940956	0.86005	0.996305
4385326	k__Bacteria; p__Firmicutes; c__Clostridia; o__Clostridiales; f__; g__; s__	0.363641	0.932251	0.668728	0.890895	0.145648	0.92319	0.340717	0.970215	0.54181	0.748109	0.989458	0.996494	0.860989	0.992333	0.129474	0.847359	0.0756773	0.709303
4402903	k__Bacteria; p__Firmicutes; c__Clostridia; o__Clostridiales; f__Christensenellaceae; g__; s__	0.375124	0.932251	0.633839	0.885422	0.145743	0.92319	0.287117	0.970215	0.238715	0.660316	0.319683	0.896078	0.102406	0.678912	0.244946	0.870902	0.269061	0.856761
3856408	k__Bacteria; p__Firmicutes; c__Clostridia; o__Clostridiales; f__Lachnospiraceae; g__; s__	0.375772	0.932251	0.156167	0.814313	0.465763	0.980559	0.793346	0.970215	0.277797	0.660341	0.744483	0.989025	0.55673	0.986352	0.872894	0.940956	0.673049	0.984352
4331760	k__Bacteria; p__Bacteroidetes; c__Bacteroidia; o__Bacteroidales; f__Rikenellaceae; g__; s__	0.808884	0.932251	0.748521	0.897073	0.966091	0.995953	0.605029	0.970215	0.37857	0.693204	0.384681	0.917878	0.989664	0.999887	0.691926	0.894205	0.820658	0.98803
196246	k__Bacteria; p__Firmicutes; c__Clostridia; o__Clostridiales; f__Ruminococcaceae; g__Faecalibacterium; s__prausnitzii	0.650037	0.932251	0.897532	0.921577	0.223946	0.934642	0.377904	0.970215	0.492819	0.733234	0.462951	0.954605	0.121803	0.695976	0.729187	0.911583	0.411618	0.929188
535955	k__Bacteria; p__Firmicutes; c__Clostridia; o__Clostridiales; f__Clostridiaceae; g__SMB53; s__	0.305624	0.932251	0.29467	0.814313	0.49722	0.980559	0.93644	0.970215	0.673134	0.777958	0.643159	0.989025	0.714916	0.989367	0.455527	0.881459	0.952293	0.997953
3134492	k__Bacteria; p__Firmicutes; c__Clostridia; o__Clostridiales; f__Lachnospiraceae; g__; s__	0.350678	0.932251	0.616064	0.879584	0.111306	0.92319	0.0712034	0.970215	0.0327087	0.575043	0.81273	0.989025	0.391828	0.958907	0.133557	0.847359	0.0303274	0.709303
182289	k__Bacteria; p__Firmicutes; c__Clostridia; o__Clostridiales; f__Lachnospiraceae; g__Coprococcus; s__	0.65536	0.932251	0.321415	0.814313	0.649532	0.980559	0.777629	0.970215	0.455183	0.722227	0.567238	0.979335	0.613211	0.987021	0.819415	0.940956	0.797912	0.984352
656881	k__Bacteria; p__Proteobacteria; c__Gammaproteobacteria; o__Enterobacteriales; f__Enterobacteriaceae; g__Escherichia; s__coli	0.21458	0.932251	0.173211	0.814313	0.0618283	0.92319	0.0497123	0.970215	0.0649693	0.575043	0.136457	0.814988	0.104949	0.678912	0.202588	0.856597	0.0921141	0.717922
191214	k__Bacteria; p__Firmicutes; c__Clostridia; o__Clostridiales; f__Lachnospiraceae; g__Blautia; s__producta	0.395058	0.932251	0.341144	0.833685	0.267807	0.943593	0.646928	0.970215	0.427807	0.713712	0.279777	0.883909	0.0733844	0.637099	0.376735	0.876144	0.267627	0.856761
350503	k__Bacteria; p__Firmicutes; c__Clostridia; o__Clostridiales; f__Ruminococcaceae; g__; s__	0.123713	0.932251	0.995087	0.930152	0.196837	0.92319	0.0404498	0.970215	0.44943	0.721493	0.281911	0.883909	0.281525	0.890142	0.297111	0.870902	0.451417	0.929188
186772	k__Bacteria; p__Firmicutes; c__Clostridia; o__Clostridiales; f__Ruminococcaceae; g__Faecalibacterium; s__prausnitzii	0.929848	0.935463	0.824725	0.904165	0.621474	0.980559	0.613126	0.970215	0.557098	0.752939	0.803967	0.989025	0.803077	0.99209	0.378943	0.876144	0.321941	0.904418
4347652	k__Bacteria; p__Firmicutes; c__Clostridia; o__Clostridiales; f__Lachnospiraceae; g__Blautia; s__	0.72039	0.932251	0.575567	0.876732	0.57397	0.980559	0.937383	0.970215	0.260467	0.660341	0.843752	0.989025	0.39749	0.958907	0.193288	0.856597	0.567269	0.963539
4469576	k__Bacteria; p__Firmicutes; c__Clostridia; o__Clostridiales; f__Lachnospiraceae; g__; s__	0.812224	0.932251	0.38742	0.833685	0.595924	0.980559	0.482422	0.970215	0.107408	0.597722	0.594637	0.985591	0.788731	0.99209	0.276815	0.870902	0.328108	0.90916
176507	k__Bacteria; p__Firmicutes; c__Clostridia; o__Clostridiales; f__Ruminococcaceae; g__; s__	0.865021	0.932251	0.465841	0.843615	0.990688	0.996638	0.788463	0.970215	0.316335	0.690543	0.620235	0.989025	0.655393	0.987271	0.394113	0.876144	0.484406	0.929188
3537197	k__Bacteria; p__Firmicutes; c__Clostridia; o__Clostridiales; f__Lachnospiraceae; g__Anaerostipes; s__	0.533334	0.932251	0.203161	0.814313	0.796	0.995953	0.485617	0.970215	0.861259	0.795909	0.500429	0.973245	0.400635	0.958907	0.396136	0.876144	0.596738	0.970503
194659	k__Bacteria; p__Firmicutes; c__Clostridia; o__Clostridiales; f__Clostridiaceae; g__; s__	0.311053	0.932251	0.45423	0.842333	0.320754	0.970875	0.876887	0.970215	0.773533	0.790034	0.672838	0.989025	0.912492	0.995657	0.761964	0.929887	0.735952	0.984352
189828	k__Bacteria; p__Firmicutes; c__Clostridia; o__Clostridiales; f__Ruminococcaceae; g__; s__	0.918377	0.935463	0.790585	0.904165	0.823385	0.995953	0.659209	0.970215	0.0574397	0.575043	0.862818	0.989025	0.562941	0.986352	0.142468	0.854746	0.0486967	0.709303
2700883	k__Bacteria; p__Firmicutes; c__Clostridia; o__Clostridiales	0.539327	0.932251	0.270726	0.814313	0.607188	0.980559	0.606854	0.970215	0.932194	0.809394	0.547408	0.973245	0.67116	0.987271	0.385013	0.876144	0.153804	0.769328
187356	k__Bacteria; p__Firmicutes; c__Clostridia; o__Clostridiales; f__Lachnospiraceae; g__Coprococcus; s__	0.572748	0.932251	0.17674	0.814313	0.431525	0.980559	0.470134	0.970215	0.601144	0.76402	0.854587	0.989025	0.725148	0.99209	0.89111	0.940956	0.803295	0.984352
192308	k__Bacteria; p__Firmicutes; c__Clostridia; o__Clostridiales; f__; g__; s__	0.764801	0.932251	0.652469	0.886367	0.378417	0.980559	0.617944	0.970215	0.366467	0.693204	0.22696	0.859957	0.0485397	0.610298	0.386088	0.876144	0.131034	0.750897
181560	k__Bacteria; p__Firmicutes; c__Clostridia; o__Clostridiales; f__Lachnospiraceae; g__Coprococcus; s__	0.911012	0.935463	0.783772	0.904165	0.615684	0.980559	0.592046	0.970215	0.445835	0.72112	0.656058	0.989025	0.306942	0.918445	0.87919	0.940956	0.633186	0.98323
195651	k__Bacteria; p__Firmicutes; c__Clostridia; o__Clostridiales; f__Ruminococcaceae; g__; s__	0.513353	0.932251	0.155928	0.814313	0.462323	0.980559	0.586704	0.970215	0.257118	0.660341	0.298406	0.889249	0.157309	0.731363	0.448513	0.881459	0.205565	0.84122
193551	k__Bacteria; p__Firmicutes; c__Clostridia; o__Clostridiales; f__Lachnospiraceae	0.26711	0.932251	0.159158	0.814313	0.825667	0.995953	0.724667	0.970215	0.25958	0.660341	0.127175	0.814988	0.652908	0.987021	0.324992	0.870902	0.682663	0.984352
204126	k__Bacteria; p__Firmicutes; c__Clostridia; o__Clostridiales; f__Ruminococcaceae; g__Oscillospira; s__	0.815705	0.932251	0.942955	0.924151	0.605036	0.980559	0.418637	0.970215	0.579368	0.759473	0.530715	0.973245	0.787968	0.99209	0.768426	0.929887	0.739548	0.984352
187882	k__Bacteria; p__Firmicutes; c__Clostridia; o__Clostridiales; f__Ruminococcaceae; g__; s__	0.0550941	0.932251	0.982163	0.930152	0.00853521	0.909274	0.0254017	0.970215	0.998763	0.822615	0.0249825	0.810926	0.00903762	0.49894	0.107809	0.799451	0.0574521	0.709303
4449427	k__Bacteria; p__Firmicutes; c__Clostridia; o__Clostridiales; f__Lachnospiraceae; g__Dorea; s__	0.00110576	0.398799	0.00269064	0.653837	0.184253	0.92319	0.157331	0.970215	0.000744512	0.210738	0.000253275	0.130563	0.0759634	0.637099	1.29814e-05	0.0127728	0.00223881	0.709303
173810	k__Bacteria; p__Firmicutes; c__Clostridia; o__Clostridiales; f__Ruminococcaceae; g__; s__	0.143522	0.932251	0.777429	0.90216	0.882759	0.995953	0.228432	0.970215	0.427413	0.713712	0.298213	0.889249	0.342267	0.954666	0.0653159	0.723369	0.47983	0.929188
196957	k__Bacteria; p__Firmicutes; c__Clostridia; o__Clostridiales; f__Ruminococcaceae; g__; s__	0.159015	0.932251	0.0302555	0.744505	0.197838	0.92319	0.160828	0.970215	0.143385	0.605218	0.0632097	0.814988	0.0564316	0.633706	0.120865	0.820156	0.0794326	0.717922
190772	k__Bacteria; p__Firmicutes; c__Clostridia; o__Clostridiales; f__; g__; s__	0.194296	0.932251	0.122967	0.814313	0.548606	0.980559	0.932392	0.970215	0.774181	0.790034	0.400163	0.917878	0.327878	0.954666	0.252415	0.870902	0.613011	0.976117
193975	k__Bacteria; p__Firmicutes; c__Clostridia; o__Clostridiales; f__Lachnospiraceae; g__Coprococcus	0.0927144	0.932251	0.256575	0.814313	0.0163298	0.909274	0.0729953	0.970215	0.762313	0.787038	0.171027	0.849232	0.0327975	0.600384	0.261335	0.870902	0.149973	0.768024
175336	k__Bacteria; p__Firmicutes; c__Clostridia; o__Clostridiales; f__Ruminococcaceae; g__Oscillospira; s__	0.256436	0.932251	0.648483	0.886367	0.147619	0.92319	0.498186	0.970215	0.594166	0.76345	0.613204	0.988796	0.634811	0.987021	0.0640232	0.723369	0.0252685	0.709303
178018	k__Bacteria; p__Firmicutes; c__Clostridia; o__Clostridiales; f__Lachnospiraceae; g__; s__	0.428677	0.932251	0.210998	0.814313	0.170266	0.92319	0.148627	0.970215	0.0694102	0.575043	0.283698	0.883909	0.251479	0.848161	0.303933	0.870902	0.192811	0.836442
193852	k__Bacteria; p__Firmicutes; c__Clostridia; o__Clostridiales; f__Lachnospiraceae; g__Blautia; s__	0.582471	0.932251	0.172291	0.814313	0.88508	0.995953	0.771062	0.970215	0.825502	0.793205	0.462656	0.954605	0.878701	0.992333	0.892598	0.940956	0.980467	0.998299
178015	k__Bacteria; p__Firmicutes; c__Clostridia; o__Clostridiales; f__Ruminococcaceae; g__; s__	0.787438	0.932251	0.985374	0.930152	0.39418	0.980559	0.641051	0.970215	0.379295	0.693204	0.539475	0.973245	0.26049	0.858542	0.748465	0.921436	0.562135	0.963539
819353	k__Bacteria; p__Firmicutes; c__Clostridia; o__Clostridiales; f__Ruminococcaceae; g__; s__	0.983333	0.935463	0.700707	0.890895	0.916375	0.995953	0.947831	0.970215	0.632833	0.767851	0.551264	0.973245	0.418401	0.966721	0.477782	0.881459	0.581332	0.966699
4477696	k__Bacteria; p__Proteobacteria; c__Gammaproteobacteria; o__Pasteurellales; f__Pasteurellaceae; g__Haemophilus; s__parainfluenzae	0.416083	0.932251	0.814256	0.904165	0.824778	0.995953	0.335984	0.970215	0.406982	0.70674	0.785795	0.989025	0.861603	0.992333	0.635204	0.886521	0.79374	0.984352
19611	k__Bacteria; p__Firmicutes; c__Clostridia; o__Clostridiales; f__Ruminococcaceae; g__; s__	0.776034	0.932251	0.317509	0.814313	0.951473	0.995953	0.808778	0.970215	0.160236	0.62299	0.612827	0.988796	0.847541	0.992333	0.723946	0.909722	0.568778	0.963539
189548	k__Bacteria; p__Firmicutes; c__Clostridia; o__Clostridiales; f__Lachnospiraceae; g__Blautia; s__	0.453249	0.932251	0.281281	0.814313	0.436613	0.980559	0.473245	0.970215	0.103828	0.597722	0.552259	0.973245	0.35222	0.954666	0.665268	0.893325	0.320349	0.903194
181047	k__Bacteria; p__Firmicutes; c__Clostridia; o__Clostridiales; f__Lachnospiraceae; g__Coprococcus; s__	0.0270081	0.932251	0.287927	0.814313	0.014514	0.909274	0.190012	0.970215	0.537725	0.745117	0.281309	0.883909	0.0775829	0.637099	0.256576	0.870902	0.15117	0.768024
270094	k__Bacteria; p__Bacteroidetes; c__Bacteroidia; o__Bacteroidales; f__Bacteroidaceae; g__Bacteroides; s__	0.915267	0.935463	0.768925	0.897073	0.593379	0.980559	0.677213	0.970215	0.335081	0.693204	0.745461	0.989025	0.46626	0.978562	0.95511	0.954283	0.711622	0.984352
185814	k__Bacteria; p__Firmicutes; c__Clostridia; o__Clostridiales; f__Ruminococcaceae; g__; s__	0.104042	0.932251	0.479289	0.843615	0.0131572	0.909274	0.0357711	0.970215	0.803218	0.793019	0.00677162	0.586591	0.00140013	0.49894	0.0168117	0.685878	0.0131598	0.709303
179267	k__Bacteria; p__Firmicutes; c__Clostridia; o__Clostridiales; f__Lachnospiraceae; g__Coprococcus; s__	0.714608	0.932251	0.654267	0.886367	0.928537	0.995953	0.634782	0.970215	0.678116	0.777958	0.950771	0.989088	0.67238	0.987271	0.728806	0.911583	0.910155	0.997953
4301511	k__Bacteria; p__Firmicutes; c__Clostridia; o__Clostridiales; f__; g__; s__	0.981186	0.935463	0.912626	0.921577	0.757216	0.985775	0.733134	0.970215	0.945662	0.814985	0.793496	0.989025	0.613753	0.987021	0.885292	0.940956	0.658035	0.983706
178242	k__Bacteria; p__Firmicutes; c__Clostridia; o__Clostridiales; f__Ruminococcaceae; g__; s__	0.266031	0.932251	0.0974446	0.814313	0.904222	0.995953	0.628206	0.970215	0.343879	0.693204	0.920403	0.989025	0.957053	0.999718	0.424388	0.87791	0.825653	0.98803
3272632	k__Bacteria; p__Bacteroidetes; c__Bacteroidia; o__Bacteroidales; f__Bacteroidaceae; g__Bacteroides; s__	0.782556	0.932251	0.428699	0.841148	0.82527	0.995953	0.909459	0.970215	0.784181	0.792739	0.466247	0.956393	0.511445	0.985607	0.787674	0.939956	0.914263	0.997953
194672	k__Bacteria; p__Firmicutes; c__Clostridia; o__Clostridiales; f__Ruminococcaceae; g__; s__	0.181441	0.932251	0.875866	0.921577	0.0411268	0.909274	0.0754038	0.970215	0.395395	0.693204	0.0862591	0.814988	0.0224855	0.56579	0.234429	0.870902	0.103025	0.724619
194670	k__Bacteria; p__Bacteroidetes; c__Bacteroidia; o__Bacteroidales; f__Bacteroidaceae; g__Bacteroides; s__	0.646149	0.932251	0.638893	0.886367	0.595835	0.980559	0.94515	0.970215	0.814532	0.793019	0.989209	0.996494	0.952524	0.998043	0.904027	0.940956	0.829862	0.98803
147085	k__Bacteria; p__Firmicutes; c__Clostridia; o__Clostridiales; f__; g__; s__	0.841211	0.932251	0.451197	0.842333	0.952437	0.995953	0.721176	0.970215	0.914894	0.80553	0.771246	0.989025	0.672358	0.987271	0.930131	0.94514	0.814203	0.984352
232900	k__Bacteria; p__Actinobacteria; c__Coriobacteriia; o__Coriobacteriales; f__Coriobacteriaceae; g__; s__	0.0558516	0.932251	0.0100748	0.653837	0.114845	0.92319	0.186416	0.970215	0.32514	0.693204	0.0123519	0.653475	0.0118267	0.49894	0.0320672	0.701155	0.0407181	0.709303
4354235	k__Bacteria; p__Firmicutes; c__Clostridia; o__Clostridiales; f__Lachnospiraceae; g__; s__	0.387747	0.932251	0.188291	0.814313	0.500212	0.980559	0.693841	0.970215	0.665059	0.777958	0.411565	0.920441	0.536907	0.986352	0.794625	0.940956	0.861615	0.996644
185034	k__Bacteria; p__Firmicutes; c__Clostridia; o__Clostridiales; f__Lachnospiraceae; g__; s__	0.876755	0.932251	0.889794	0.921577	0.59943	0.980559	0.886748	0.970215	0.0631786	0.575043	0.746598	0.989025	0.430646	0.976067	0.694728	0.894205	0.246956	0.846146
177040	k__Bacteria; p__Firmicutes; c__Clostridia; o__Clostridiales; f__Lachnospiraceae; g__; s__	0.594209	0.932251	0.928883	0.921855	0.600358	0.980559	0.865408	0.970215	0.924071	0.806966	0.213269	0.859957	0.300304	0.912301	0.553145	0.881459	0.615705	0.976117
177047	k__Bacteria; p__Firmicutes; c__Clostridia; o__Clostridiales; f__Lachnospiraceae	0.955846	0.935463	0.944412	0.924151	0.773001	0.995712	0.989629	0.974835	0.791873	0.793019	0.902402	0.989025	0.9362	0.995657	0.767445	0.929887	0.994892	0.999821
4332082	k__Bacteria; p__Firmicutes; c__Clostridia; o__Clostridiales; f__Lachnospiraceae; g__Roseburia	0.353655	0.932251	0.449108	0.841148	0.459508	0.980559	0.14838	0.970215	0.496498	0.733234	0.767923	0.989025	0.636914	0.987021	0.610754	0.881459	0.7091	0.984352
187868	k__Bacteria; p__Firmicutes; c__Clostridia; o__Clostridiales; f__Lachnospiraceae; g__Coprococcus; s__	0.595042	0.932251	0.855386	0.913127	0.268137	0.943593	0.536491	0.970215	0.222779	0.660316	0.519904	0.973245	0.344811	0.954666	0.787409	0.939956	0.478669	0.929188
358781	k__Bacteria; p__Firmicutes; c__Clostridia; o__Clostridiales; f__Ruminococcaceae; g__; s__	0.0774105	0.932251	0.963897	0.927501	0.625688	0.980559	0.0966239	0.970215	0.10684	0.597722	0.0558847	0.814988	0.810902	0.99209	0.16458	0.856597	0.375951	0.929188
198183	k__Bacteria; p__Firmicutes; c__Clostridia; o__Clostridiales; f__Lachnospiraceae	0.375465	0.932251	0.151582	0.814313	0.159757	0.92319	0.169402	0.970215	0.85133	0.795058	0.199992	0.859957	0.0458449	0.604253	0.501243	0.881459	0.19381	0.836442
1952	k__Bacteria; p__Bacteroidetes; c__Bacteroidia; o__Bacteroidales; f__Porphyromonadaceae; g__Parabacteroides; s__	0.862938	0.932251	0.740153	0.896451	0.596043	0.980559	0.529785	0.970215	0.847796	0.795058	0.950657	0.989088	0.620446	0.987021	0.995873	0.954283	0.94714	0.997953
4412540	k__Bacteria; p__Firmicutes; c__Clostridia; o__Clostridiales; f__Ruminococcaceae; g__; s__	0.569423	0.932251	0.997046	0.930152	0.298719	0.964029	0.661178	0.970215	0.576208	0.757425	0.944885	0.989025	0.599959	0.986599	0.583305	0.881459	0.891519	0.997953
364227	k__Bacteria; p__Firmicutes; c__Clostridia; o__Clostridiales; f__; g__; s__	0.497456	0.932251	0.900901	0.921577	0.156688	0.92319	0.206995	0.970215	0.209049	0.660316	0.88073	0.989025	0.431881	0.976468	0.637527	0.888279	0.239411	0.846146
4451906	k__Bacteria; p__Firmicutes; c__Clostridia; o__Clostridiales; f__Lachnospiraceae; g__; s__	0.788871	0.932251	0.477552	0.843615	0.66764	0.980559	0.880998	0.970215	0.0360839	0.575043	0.682195	0.989025	0.452643	0.978562	0.0516885	0.723369	0.104243	0.724619
183579	k__Bacteria; p__Bacteroidetes; c__Bacteroidia; o__Bacteroidales; f__Bacteroidaceae; g__Bacteroides; s__	0.968431	0.935463	0.724967	0.891974	0.991059	0.996638	0.887816	0.970215	0.391613	0.693204	0.75637	0.989025	0.779679	0.99209	0.885525	0.940956	0.734343	0.984352
178773	k__Bacteria; p__Firmicutes; c__Clostridia; o__Clostridiales; f__Ruminococcaceae; g__; s__	0.251219	0.932251	0.338211	0.832246	0.649754	0.980559	0.699396	0.970215	0.309841	0.683777	0.645425	0.989025	0.757277	0.99209	0.550386	0.881459	0.488778	0.929188
4483337	k__Bacteria; p__Firmicutes; c__Clostridia; o__Clostridiales; f__Lachnospiraceae; g__; s__	0.470214	0.932251	0.555985	0.871102	0.675878	0.980559	0.721803	0.970215	0.978373	0.818975	0.69392	0.989025	0.751207	0.99209	0.4806	0.881459	0.447814	0.929188
189524	k__Bacteria; p__Firmicutes; c__Clostridia; o__Clostridiales; f__Ruminococcaceae; g__; s__	0.0260213	0.932251	0.00802088	0.653837	0.0960508	0.92319	0.0261151	0.970215	0.0155281	0.575043	0.0267425	0.810926	0.0809856	0.637099	0.0262476	0.69172	0.0271498	0.709303
186687	k__Bacteria; p__Firmicutes; c__Clostridia; o__Clostridiales; f__Lachnospiraceae	0.881377	0.932251	0.63808	0.886367	0.629473	0.980559	0.681205	0.970215	0.349897	0.693204	0.567529	0.979335	0.702703	0.987271	0.788128	0.939956	0.794019	0.984352
190980	k__Bacteria; p__Firmicutes; c__Clostridia; o__Clostridiales; f__Lachnospiraceae; g__Blautia; s__	0.260437	0.932251	0.248062	0.814313	0.056336	0.92319	0.0826413	0.970215	0.774011	0.790034	0.043234	0.814988	0.0126696	0.49894	0.246177	0.870902	0.10383	0.724619
4103317	k__Bacteria; p__Bacteroidetes; c__Bacteroidia; o__Bacteroidales; f__Bacteroidaceae; g__Bacteroides; s__ovatus	0.53825	0.932251	0.247478	0.814313	0.628163	0.980559	0.936116	0.970215	0.012297	0.575043	0.111975	0.814988	0.401111	0.958907	0.03158	0.701155	0.072834	0.709303
363029	k__Bacteria; p__Firmicutes; c__Clostridia; o__Clostridiales; f__Lachnospiraceae; g__Blautia; s__	0.438255	0.932251	0.428646	0.841148	0.301084	0.964029	0.706999	0.970215	0.494805	0.733234	0.440315	0.951721	0.616743	0.987021	0.688959	0.894205	0.530227	0.948696
180826	k__Bacteria; p__Firmicutes; c__Clostridia; o__Clostridiales; f__Ruminococcaceae; g__Ruminococcus	0.198705	0.932251	0.258857	0.814313	0.194585	0.92319	0.19705	0.970215	0.628429	0.766725	0.062337	0.814988	0.150052	0.724158	0.206773	0.856597	0.504173	0.93658
211706	k__Bacteria; p__Bacteroidetes; c__Bacteroidia; o__Bacteroidales; f__Bacteroidaceae; g__Bacteroides; s__	0.213594	0.932251	0.0625606	0.814313	0.910298	0.995953	0.868847	0.970215	0.219833	0.660316	0.218989	0.859957	0.409834	0.958907	0.44584	0.881459	0.395549	0.929188
197343	k__Bacteria; p__Firmicutes; c__Clostridia; o__Clostridiales; f__Ruminococcaceae; g__; s__	0.139506	0.932251	0.307444	0.814313	0.292073	0.964029	0.970787	0.970215	0.0278101	0.575043	0.235216	0.859957	0.221761	0.801921	0.0670061	0.723369	0.0956175	0.719375
4450010	k__Bacteria; p__Firmicutes; c__Clostridia; o__Clostridiales; f__Lachnospiraceae; g__Roseburia; s__	0.982108	0.935463	0.768178	0.897073	0.927386	0.995953	0.97085	0.970215	0.692426	0.777958	0.922185	0.989025	0.916487	0.995657	0.816679	0.940956	0.931069	0.997953
4460021	k__Bacteria; p__Firmicutes; c__Clostridia; o__Clostridiales; f__Ruminococcaceae; g__Ruminococcus; s__	0.263814	0.932251	0.683552	0.890895	0.0978039	0.92319	0.104739	0.970215	0.302466	0.676621	0.21326	0.859957	0.0831232	0.637099	0.482461	0.881459	0.197849	0.84122
4427290	k__Bacteria; p__Firmicutes; c__Clostridia; o__Clostridiales; f__Ruminococcaceae; g__; s__	0.693857	0.932251	0.966112	0.927704	0.328001	0.970875	0.253576	0.970215	0.939622	0.813349	0.846386	0.989025	0.482551	0.981155	0.987978	0.954283	0.904859	0.997953
2250985	k__Bacteria; p__Firmicutes; c__Clostridia; o__Clostridiales; f__Lachnospiraceae; g__; s__	0.507712	0.932251	0.606937	0.876732	0.199572	0.92319	0.127904	0.970215	0.0695155	0.575043	0.835277	0.989025	0.665187	0.987271	0.349541	0.870902	0.0926126	0.717922
2835813	k__Bacteria; p__Firmicutes; c__Clostridia; o__Clostridiales; f__Ruminococcaceae; g__; s__	0.436772	0.932251	0.180476	0.814313	0.652691	0.980559	0.68446	0.970215	0.917775	0.80553	0.78983	0.989025	0.521675	0.986352	0.679742	0.894205	0.918251	0.997953
1139021	k__Bacteria; p__Firmicutes; c__Clostridia; o__Clostridiales; f__Christensenellaceae; g__; s__	0.861062	0.932251	0.597919	0.876732	0.623744	0.980559	0.694816	0.970215	0.607162	0.76402	0.498394	0.973245	0.816093	0.99209	0.3003	0.870902	0.927319	0.997953
146564	k__Bacteria; p__Firmicutes; c__Clostridia; o__Clostridiales; f__; g__; s__	0.755441	0.932251	0.893948	0.921577	0.719295	0.980559	0.438274	0.970215	0.890424	0.799279	0.442823	0.953132	0.821743	0.99209	0.554	0.881459	0.666921	0.984352
179905	k__Bacteria; p__Firmicutes; c__Clostridia; o__Clostridiales; f__Lachnospiraceae; g__; s__	0.475356	0.932251	0.902493	0.921577	0.202169	0.92319	0.512588	0.970215	0.475357	0.725288	0.440631	0.951721	0.222453	0.801921	0.809046	0.940956	0.495083	0.930257
194734	k__Bacteria; p__Firmicutes; c__Clostridia; o__Clostridiales; f__Lachnospiraceae; g__Coprococcus; s__	0.974795	0.935463	0.81538	0.904165	0.867472	0.995953	0.977679	0.972923	0.987775	0.822338	0.92431	0.989025	0.879721	0.992333	0.852149	0.940956	0.726248	0.984352
194733	k__Bacteria; p__Firmicutes; c__Clostridia; o__Clostridiales; f__Lachnospiraceae; g__Blautia; s__	0.53109	0.932251	0.176167	0.814313	0.465422	0.980559	0.622207	0.970215	0.921215	0.806159	0.319746	0.896078	0.251163	0.848161	0.652994	0.890951	0.69575	0.984352
2979308	k__Bacteria; p__Firmicutes; c__Clostridia; o__Clostridiales; f__Ruminococcaceae; g__Ruminococcus; s__	0.517971	0.932251	0.913485	0.921577	0.168439	0.92319	0.203671	0.970215	0.140921	0.604991	0.349855	0.905864	0.100156	0.678912	0.58456	0.881459	0.183471	0.818869
4331782	k__Bacteria; p__Firmicutes; c__Clostridia; o__Clostridiales; f__Lachnospiraceae; g__; s__	0.215385	0.932251	0.111389	0.814313	0.823353	0.995953	0.543549	0.970215	0.682652	0.777958	0.423816	0.935662	0.986342	0.999887	0.646934	0.890951	0.973726	0.997953
258099	k__Bacteria; p__Firmicutes; c__Clostridia; o__Clostridiales; f__Ruminococcaceae; g__; s__	0.674394	0.932251	0.455554	0.842333	0.244319	0.943593	0.31917	0.970215	0.523069	0.740287	0.478868	0.959963	0.419131	0.966721	0.135338	0.847359	0.653305	0.983706
199286	k__Bacteria; p__Firmicutes; c__Clostridia; o__Clostridiales; f__; g__; s__	0.94703	0.935463	0.984447	0.930152	0.972662	0.995953	0.793537	0.970215	0.428679	0.713765	0.661991	0.989025	0.341499	0.954666	0.183047	0.856597	0.385902	0.929188
4396292	k__Bacteria; p__Firmicutes; c__Clostridia; o__Clostridiales; f__Ruminococcaceae; g__; s__	0.772751	0.932251	0.919194	0.921577	0.324679	0.970875	0.496108	0.970215	0.0825849	0.582318	0.785967	0.989025	0.463542	0.978562	0.44227	0.881459	0.31411	0.894606
4396297	k__Bacteria; p__Firmicutes; c__Clostridia; o__Clostridiales; f__Lachnospiraceae; g__; s__	0.467309	0.932251	0.302872	0.814313	0.356369	0.970919	0.712589	0.970215	0.496136	0.733234	0.472558	0.957185	0.359815	0.954666	0.419403	0.876144	0.750863	0.984352
4437359	k__Bacteria; p__Firmicutes; c__Clostridia; o__Clostridiales; f__Ruminococcaceae; g__Oscillospira; s__	0.794237	0.932251	0.767652	0.897073	0.624325	0.980559	0.387331	0.970215	0.990861	0.82246	0.667009	0.989025	0.665098	0.987271	0.334565	0.870902	0.937501	0.997953
1504042	k__Bacteria; p__Firmicutes; c__Clostridia; o__Clostridiales; f__Ruminococcaceae; g__Oscillospira; s__	0.583983	0.932251	0.230165	0.814313	0.536699	0.980559	0.755229	0.970215	0.0481081	0.575043	0.996238	0.996494	0.932269	0.995657	0.310028	0.870902	0.250506	0.846146
2119695	k__Bacteria; p__Firmicutes; c__Clostridia; o__Clostridiales; f__Lachnospiraceae; g__; s__	0.843001	0.932251	0.869831	0.921577	0.767067	0.991035	0.868951	0.970215	0.0736406	0.575043	0.893783	0.989025	0.692089	0.987271	0.752747	0.923642	0.340051	0.909753
193709	k__Bacteria; p__Firmicutes; c__Clostridia; o__Clostridiales; f__Ruminococcaceae; g__Faecalibacterium; s__prausnitzii	0.921057	0.935463	0.912059	0.921577	0.533582	0.980559	0.589868	0.970215	0.19158	0.660316	0.447856	0.953419	0.218181	0.797028	0.317193	0.870902	0.184506	0.819937
162623	k__Bacteria; p__Firmicutes; c__Clostridia; o__Clostridiales; f__Lachnospiraceae; g__Roseburia; s__	0.623426	0.932251	0.217939	0.814313	0.555783	0.980559	0.689868	0.970215	0.263752	0.660341	0.448277	0.953419	0.120873	0.695976	0.383124	0.876144	0.144431	0.758651
184037	k__Bacteria; p__Firmicutes; c__Clostridia; o__Clostridiales; f__Lachnospiraceae; g__; s__	0.903162	0.935463	0.493329	0.843757	0.722276	0.980559	0.819733	0.970215	0.731949	0.783557	0.588976	0.98543	0.632061	0.987021	0.880663	0.940956	0.922698	0.997953
3236435	k__Bacteria; p__Firmicutes; c__Clostridia; o__Clostridiales; f__Ruminococcaceae; g__; s__	0.659666	0.932251	0.265569	0.814313	0.937966	0.995953	0.812146	0.970215	0.740758	0.783557	0.477689	0.959963	0.761441	0.99209	0.830703	0.940956	0.899288	0.997953
192370	k__Bacteria; p__Firmicutes; c__Clostridia; o__Clostridiales; f__Ruminococcaceae; g__; s__	0.0177745	0.932251	0.0125723	0.653837	0.0210431	0.909274	0.00676127	0.970215	0.00965303	0.575043	0.0299423	0.814988	0.0813226	0.637099	0.0167207	0.685878	0.0125464	0.709303
180421	k__Bacteria; p__Bacteroidetes; c__Bacteroidia; o__Bacteroidales; f__Bacteroidaceae; g__Bacteroides; s__	0.141714	0.932251	0.191046	0.814313	0.827396	0.995953	0.346512	0.970215	0.842818	0.795058	0.186424	0.857314	0.593025	0.986352	0.270456	0.870902	0.329472	0.90916
72820	k__Bacteria; p__Actinobacteria; c__Actinobacteria; o__Bifidobacteriales; f__Bifidobacteriaceae; g__Bifidobacterium; s__longum	0.309777	0.932251	0.312984	0.814313	0.098579	0.92319	0.0641775	0.970215	0.152338	0.618903	0.162552	0.832312	0.108652	0.678912	0.257051	0.870902	0.167387	0.782793
197364	k__Bacteria; p__Firmicutes; c__Clostridia; o__Clostridiales; f__; g__; s__	0.443149	0.932251	0.229098	0.814313	0.15429	0.92319	0.185607	0.970215	0.830559	0.794237	0.211366	0.859957	0.0420523	0.604253	0.535205	0.881459	0.177501	0.802646
188044	k__Bacteria; p__Firmicutes; c__Clostridia; o__Clostridiales; f__Ruminococcaceae; g__; s__	0.0634785	0.932251	0.541518	0.864911	0.00779785	0.909274	0.0128844	0.970215	0.690114	0.777958	0.0116177	0.653475	0.00280313	0.49894	0.048122	0.723369	0.0219215	0.709303
188047	k__Bacteria; p__Firmicutes; c__Clostridia; o__Clostridiales; f__Lachnospiraceae; g__[Ruminococcus]; s__gnavus	0.973597	0.935463	0.901927	0.921577	0.754744	0.985775	0.905824	0.970215	0.326596	0.693204	0.678305	0.989025	0.68602	0.987271	0.829262	0.940956	0.773659	0.984352
186997	k__Bacteria; p__Firmicutes; c__Clostridia; o__Clostridiales; f__Lachnospiraceae	0.615741	0.932251	0.409824	0.840389	0.976951	0.995953	0.585265	0.970215	0.37447	0.693204	0.106954	0.814988	0.387657	0.956152	0.132333	0.847359	0.427397	0.929188
1508541	k__Bacteria; p__Bacteroidetes; c__Bacteroidia; o__Bacteroidales; f__Bacteroidaceae; g__Bacteroides; s__	0.0835345	0.932251	0.0186602	0.744505	0.4316	0.980559	0.164724	0.970215	0.910655	0.80553	0.314628	0.890669	0.707733	0.987271	0.65108	0.890951	0.951719	0.997953
192625	k__Bacteria; p__Firmicutes; c__Clostridia; o__Clostridiales; f__Lachnospiraceae; g__; s__	0.396688	0.932251	0.169292	0.814313	0.159326	0.92319	0.196655	0.970215	0.0179794	0.575043	0.0779658	0.814988	0.0175685	0.517518	0.0703207	0.723369	0.00991932	0.709303
167373	k__Bacteria; p__Firmicutes; c__Clostridia; o__Clostridiales; f__Lachnospiraceae; g__; s__	0.381725	0.932251	0.17052	0.814313	0.895015	0.995953	0.642362	0.970215	0.665275	0.777958	0.369306	0.91589	0.841021	0.992333	0.543421	0.881459	0.8068	0.984352
538322	k__Bacteria; p__Firmicutes; c__Clostridia; o__Clostridiales; f__Ruminococcaceae; g__Oscillospira; s__	0.484189	0.932251	0.396455	0.833685	0.386855	0.980559	0.711747	0.970215	0.505669	0.734062	0.545389	0.973245	0.808868	0.99209	0.139838	0.849326	0.858487	0.996305
44151	k__Bacteria; p__Firmicutes; c__Clostridia; o__Clostridiales; f__Ruminococcaceae; g__; s__	0.825448	0.932251	0.764506	0.897073	0.725837	0.980559	0.923463	0.970215	0.836771	0.795058	0.454971	0.954605	0.690558	0.987271	0.407664	0.876144	0.895948	0.997953
352747	k__Bacteria; p__Firmicutes; c__Clostridia; o__Clostridiales; f__Lachnospiraceae; g__Coprococcus; s__	0.178168	0.932251	0.319699	0.814313	0.318616	0.970875	0.957618	0.970215	0.433458	0.715074	0.523749	0.973245	0.608613	0.987021	0.415616	0.876144	0.730524	0.984352
179695	k__Bacteria; p__Firmicutes; c__Clostridia; o__Clostridiales; f__Lachnospiraceae; g__Coprococcus; s__	0.72196	0.932251	0.943724	0.924151	0.426016	0.980559	0.300862	0.970215	0.195206	0.660316	0.844949	0.989025	0.396006	0.958907	0.879844	0.940956	0.495355	0.930257
196382	k__Bacteria; p__Firmicutes; c__Clostridia; o__Clostridiales; f__; g__; s__	0.644574	0.932251	0.541648	0.864911	0.458946	0.980559	0.247858	0.970215	0.996922	0.82246	0.612951	0.988796	0.688751	0.987271	0.903766	0.940956	0.859522	0.996305
184209	k__Bacteria; p__Bacteroidetes; c__Bacteroidia; o__Bacteroidales; f__Bacteroidaceae; g__Bacteroides; s__	0.138123	0.932251	0.111161	0.814313	0.0478275	0.909274	0.144053	0.970215	0.609223	0.76501	0.311971	0.890669	0.329634	0.954666	0.325261	0.870902	0.248057	0.846146
180042	k__Bacteria; p__Firmicutes; c__Clostridia; o__Clostridiales; f__Lachnospiraceae; g__; s__	0.561993	0.932251	0.201471	0.814313	0.477445	0.980559	0.652724	0.970215	0.122891	0.597722	0.837642	0.989025	0.935488	0.995657	0.610681	0.881459	0.354556	0.920017
3756485	k__Bacteria; p__Firmicutes; c__Clostridia; o__Clostridiales; f__Lachnospiraceae; g__; s__	0.388915	0.932251	0.730308	0.895102	0.581444	0.980559	0.761725	0.970215	0.807542	0.793019	0.600845	0.985591	0.905733	0.995657	0.805099	0.940956	0.871162	0.997953
192015	k__Bacteria; p__Firmicutes; c__Clostridia; o__Clostridiales; f__Ruminococcaceae; g__Oscillospira; s__	0.757171	0.932251	0.285826	0.814313	0.644272	0.980559	0.677841	0.970215	0.279171	0.660341	0.94691	0.989088	0.937916	0.995657	0.803864	0.940956	0.634188	0.98323
2943548	k__Bacteria; p__Firmicutes; c__Clostridia; o__Clostridiales; f__Ruminococcaceae; g__Ruminococcus; s__	0.74556	0.932251	0.95794	0.925801	0.536762	0.980559	0.934628	0.970215	0.256357	0.660341	0.729137	0.989025	0.658392	0.987271	0.695006	0.894205	0.68297	0.984352
194151	k__Bacteria; p__Firmicutes; c__Clostridia; o__Clostridiales; f__; g__; s__	0.613812	0.932251	0.649441	0.886367	0.940743	0.995953	0.532894	0.970215	0.483136	0.728709	0.817273	0.989025	0.98544	0.999887	0.930131	0.94514	0.799531	0.984352
195548	k__Bacteria; p__Firmicutes; c__Clostridia; o__Clostridiales; f__; g__; s__	0.672872	0.932251	0.219565	0.814313	0.779505	0.995712	0.781908	0.970215	0.0190624	0.575043	0.693851	0.989025	0.799445	0.99209	0.360279	0.870902	0.129696	0.750897
182036	k__Bacteria; p__Firmicutes; c__Clostridia; o__Clostridiales; f__Ruminococcaceae; g__; s__	0.172572	0.932251	0.307855	0.814313	0.0494995	0.909274	0.202371	0.970215	0.128029	0.597722	0.0652123	0.814988	0.0082007	0.49894	0.103542	0.795926	0.0242044	0.709303
4481195	k__Bacteria; p__Firmicutes; c__Clostridia; o__Clostridiales; f__Lachnospiraceae; g__; s__	0.793652	0.932251	0.630038	0.883972	0.334105	0.970875	0.328859	0.970215	0.0262311	0.575043	0.354964	0.908108	0.0830241	0.637099	0.175657	0.856597	0.0433395	0.709303
265871	k__Bacteria; p__Firmicutes; c__Clostridia; o__Clostridiales; f__Ruminococcaceae; g__Faecalibacterium; s__prausnitzii	0.108372	0.932251	0.250263	0.814313	0.140495	0.92319	0.102752	0.970215	0.774993	0.790034	0.0921693	0.814988	0.133672	0.714069	0.430063	0.87791	0.47303	0.929188
157338	k__Bacteria; p__Firmicutes; c__Clostridia; o__Clostridiales; f__; g__; s__	0.278513	0.932251	0.607519	0.876732	0.162192	0.92319	0.507417	0.970215	0.813804	0.793019	0.768542	0.989025	0.895601	0.995209	0.259831	0.870902	0.141404	0.758651
4377149	k__Bacteria; p__Firmicutes; c__Clostridia; o__Clostridiales; f__; g__; s__	0.415261	0.932251	0.502573	0.845012	0.207925	0.926231	0.279628	0.970215	0.239562	0.660316	0.388712	0.917878	0.835076	0.992333	0.0915964	0.761986	0.0652112	0.709303
179201	k__Bacteria; p__Firmicutes; c__Clostridia; o__Clostridiales; f__Ruminococcaceae; g__; s__	0.192102	0.932251	0.166502	0.814313	0.629409	0.980559	0.34373	0.970215	0.363925	0.693204	0.183354	0.857314	0.952545	0.998043	0.189904	0.856597	0.829698	0.98803
179200	k__Bacteria; p__Firmicutes; c__Clostridia; o__Clostridiales; f__Ruminococcaceae; g__; s__	0.237604	0.932251	0.187421	0.814313	0.100088	0.92319	0.0525199	0.970215	0.0735715	0.575043	0.128467	0.814988	0.0461864	0.604253	0.158843	0.856597	0.0590928	0.709303
178151	k__Bacteria; p__Firmicutes; c__Clostridia; o__Clostridiales; f__Ruminococcaceae; g__Ruminococcus; s__	0.078805	0.932251	0.180906	0.814313	0.0330529	0.909274	0.010547	0.970215	0.136082	0.598735	0.0580284	0.814988	0.00913579	0.49894	0.05632	0.723369	0.0272834	0.709303
192383	k__Bacteria; p__Firmicutes; c__Clostridia; o__Clostridiales; f__Ruminococcaceae; g__Ruminococcus; s__	0.324676	0.932251	0.309357	0.814313	0.259597	0.943593	0.301637	0.970215	0.114517	0.597722	0.210776	0.859957	0.37017	0.954666	0.402511	0.876144	0.341893	0.910832
189150	k__Bacteria; p__Firmicutes; c__Clostridia; o__Clostridiales; f__Ruminococcaceae; g__Ruminococcus; s__	0.0773047	0.932251	0.939897	0.924151	0.0224689	0.909274	0.0140666	0.970215	0.919097	0.80553	0.140046	0.814988	0.082167	0.637099	0.331943	0.870902	0.170651	0.782793
337511	k__Bacteria; p__Firmicutes; c__Clostridia; o__Clostridiales; f__Clostridiaceae; g__; s__	0.950902	0.935463	0.621322	0.879584	0.745396	0.981753	0.654843	0.970215	0.413962	0.708171	0.597904	0.985591	0.695021	0.987271	0.660955	0.893245	0.829298	0.98803
193129	k__Bacteria; p__Firmicutes; c__Clostridia; o__Clostridiales; f__Lachnospiraceae; g__; s__	0.563681	0.932251	0.193801	0.814313	0.707025	0.980559	0.88065	0.970215	0.289146	0.667047	0.799044	0.989025	0.708101	0.987271	0.910138	0.941396	0.70094	0.984352
3393191	k__Bacteria; p__Firmicutes; c__Clostridia; o__Clostridiales; f__Lachnospiraceae; g__Roseburia; s__	0.670565	0.932251	0.282741	0.814313	0.810979	0.995953	0.840809	0.970215	0.105459	0.597722	0.749485	0.989025	0.563647	0.986352	0.566814	0.881459	0.24864	0.846146
4323124	k__Bacteria; p__Bacteroidetes; c__Bacteroidia; o__Bacteroidales; f__[Barnesiellaceae]; g__; s__	0.367838	0.932251	0.640076	0.886367	0.100537	0.92319	0.273035	0.970215	0.228333	0.660316	0.209401	0.859957	0.0591711	0.633706	0.426521	0.87791	0.155429	0.770111
177754	k__Bacteria; p__Firmicutes; c__Clostridia; o__Clostridiales; f__Lachnospiraceae; g__Coprococcus; s__	0.271389	0.932251	0.0848782	0.814313	0.41622	0.980559	0.692198	0.970215	0.277878	0.660341	0.134019	0.814988	0.273476	0.881105	0.447537	0.881459	0.49136	0.929188
177758	k__Bacteria; p__Firmicutes; c__Clostridia; o__Clostridiales; f__Lachnospiraceae; g__Dorea; s__	0.575263	0.932251	0.294709	0.814313	0.413177	0.980559	0.685121	0.970215	0.384421	0.693204	0.503371	0.973245	0.335357	0.954666	0.439205	0.880355	0.635694	0.983706
180529	k__Bacteria; p__Firmicutes; c__Clostridia; o__Clostridiales; f__Lachnospiraceae	0.924612	0.935463	0.689147	0.890895	0.905621	0.995953	0.893326	0.970215	0.519601	0.737839	0.941533	0.989025	0.673947	0.987271	0.959188	0.954283	0.881115	0.997953
2442706	k__Bacteria; p__Firmicutes; c__Clostridia; o__Clostridiales; f__Christensenellaceae; g__; s__	0.514053	0.932251	0.589752	0.876732	0.311226	0.970875	0.641677	0.970215	0.131865	0.597722	0.575542	0.980726	0.374747	0.954666	0.653502	0.890951	0.340606	0.909753
4356080	k__Bacteria; p__Bacteroidetes; c__Bacteroidia; o__Bacteroidales; f__[Barnesiellaceae]; g__; s__	0.410348	0.932251	0.0906181	0.814313	0.695771	0.980559	0.625438	0.970215	0.154927	0.62299	0.484925	0.959963	0.641921	0.987021	0.573983	0.881459	0.514166	0.943937
198626	k__Bacteria; p__Firmicutes; c__Clostridia; o__Clostridiales; f__Lachnospiraceae; g__Blautia; s__	0.553438	0.932251	0.161643	0.814313	0.613443	0.980559	0.701161	0.970215	0.958588	0.816712	0.459835	0.954605	0.428475	0.976067	0.852569	0.940956	0.84494	0.993311
163494	k__Bacteria; p__Firmicutes; c__Clostridia; o__Clostridiales; f__Lachnospiraceae; g__; s__	0.259487	0.932251	0.119725	0.814313	0.875134	0.995953	0.753674	0.970215	0.879904	0.799128	0.0941179	0.814988	0.848862	0.992333	0.386935	0.876144	0.80183	0.984352
189924	k__Bacteria; p__Firmicutes; c__Clostridia; o__Clostridiales; f__Ruminococcaceae; g__; s__	0.303126	0.932251	0.991114	0.930152	0.0712755	0.92319	0.162355	0.970215	0.460283	0.723544	0.126999	0.814988	0.0825331	0.637099	0.066149	0.723369	0.246968	0.846146
189920	k__Bacteria; p__Bacteroidetes; c__Bacteroidia; o__Bacteroidales; f__Bacteroidaceae; g__Bacteroides; s__	0.81767	0.932251	0.605393	0.876732	0.760169	0.985775	0.487669	0.970215	0.729914	0.783557	0.91681	0.989025	0.786624	0.99209	0.987428	0.954283	0.97124	0.997953
190639	k__Bacteria; p__Bacteroidetes; c__Bacteroidia; o__Bacteroidales; f__[Odoribacteraceae]; g__Butyricimonas; s__	0.246286	0.932251	0.639629	0.886367	0.899022	0.995953	0.373835	0.970215	0.808193	0.793019	0.810355	0.989025	0.91082	0.995657	0.604933	0.881459	0.995184	0.999821
4438983	k__Archaea; p__Euryarchaeota; c__Methanobacteria; o__Methanobacteriales; f__Methanobacteriaceae; g__Methanobrevibacter; s__	0.316412	0.932251	0.907745	0.921577	0.913818	0.995953	0.40546	0.970215	0.251944	0.660316	0.681805	0.989025	0.716941	0.989516	0.331258	0.870902	0.47251	0.929188
3138798	k__Bacteria; p__Firmicutes; c__Clostridia; o__Clostridiales; f__Veillonellaceae; g__Phascolarctobacterium; s__	0.66048	0.932251	0.981295	0.930152	0.422317	0.980559	0.82756	0.970215	0.803538	0.793019	0.650027	0.989025	0.260644	0.858542	0.684245	0.894205	0.719445	0.984352
176306	k__Bacteria; p__Firmicutes; c__Clostridia; o__Clostridiales; f__Lachnospiraceae; g__; s__	0.243115	0.932251	0.0990466	0.814313	0.123608	0.92319	0.229797	0.970215	0.338895	0.693204	0.104857	0.814988	0.033771	0.600384	0.340206	0.870902	0.117463	0.737149
198909	k__Bacteria; p__Firmicutes; c__Clostridia; o__Clostridiales; f__Lachnospiraceae; g__Lachnospira; s__	0.255937	0.932251	0.215592	0.814313	0.776528	0.995712	0.679768	0.970215	0.278929	0.660341	0.475312	0.959963	0.174899	0.754177	0.0491272	0.723369	0.105942	0.724619
4405423	k__Bacteria; p__Firmicutes; c__Clostridia; o__Clostridiales; f__; g__; s__	0.0839736	0.932251	0.0394635	0.74565	0.490555	0.980559	0.127301	0.970215	0.153056	0.618903	0.109894	0.814988	0.508715	0.985607	0.0393664	0.723369	0.445525	0.929188
348304	k__Bacteria; p__Bacteroidetes; c__Bacteroidia; o__Bacteroidales; f__Bacteroidaceae; g__Bacteroides; s__	0.178707	0.932251	0.0534128	0.814313	0.64999	0.980559	0.276666	0.970215	0.744448	0.783557	0.14782	0.814988	0.885976	0.993951	0.352048	0.870902	0.969401	0.997953
191412	k__Bacteria; p__Firmicutes; c__Clostridia; o__Clostridiales; f__Lachnospiraceae; g__; s__	0.208951	0.932251	0.223575	0.814313	0.955803	0.995953	0.501551	0.970215	0.764224	0.787038	0.174624	0.849232	0.493374	0.98441	0.511788	0.881459	0.734658	0.984352
194177	k__Bacteria; p__Firmicutes; c__Clostridia; o__Clostridiales; f__Lachnospiraceae; g__; s__	0.607689	0.932251	0.511651	0.845012	0.972321	0.995953	0.596276	0.970215	0.551926	0.752939	0.397943	0.917878	0.846879	0.992333	0.71902	0.905598	0.94113	0.997953
571642	k__Bacteria; p__Firmicutes; c__Clostridia; o__Clostridiales; f__Ruminococcaceae; g__; s__	0.678249	0.932251	0.655169	0.886367	0.470211	0.980559	0.854142	0.970215	0.17786	0.644727	0.972656	0.993396	0.812627	0.99209	0.505715	0.881459	0.598656	0.970503
308544	k__Bacteria; p__Firmicutes; c__Clostridia; o__Clostridiales; f__Lachnospiraceae; g__Blautia; s__	0.959595	0.935463	0.696493	0.890895	0.982812	0.995953	0.899397	0.970215	0.96772	0.818975	0.592518	0.98543	0.919583	0.995657	0.63827	0.888279	0.996091	0.999821
4232045	k__Bacteria; p__Bacteroidetes; c__Bacteroidia; o__Bacteroidales; f__Bacteroidaceae; g__Bacteroides; s__	0.733253	0.932251	0.312519	0.814313	0.45316	0.980559	0.535523	0.970215	0.726814	0.783557	0.353118	0.906064	0.821273	0.99209	0.522444	0.881459	0.743744	0.984352
190100	k__Bacteria; p__Firmicutes; c__Clostridia; o__Clostridiales; f__Lachnospiraceae; g__Blautia; s__	0.550625	0.932251	0.153996	0.814313	0.490758	0.980559	0.491394	0.970215	0.516673	0.737715	0.330423	0.896078	0.268003	0.871643	0.31261	0.870902	0.641073	0.983706
295485	k__Bacteria; p__Firmicutes; c__Clostridia; o__Clostridiales; f__Ruminococcaceae; g__Faecalibacterium; s__prausnitzii	0.266713	0.932251	0.961378	0.927255	0.319283	0.970875	0.988651	0.974835	0.536517	0.745117	0.682883	0.989025	0.487819	0.984229	0.767996	0.929887	0.763077	0.984352
4300690	k__Bacteria; p__Firmicutes; c__Clostridia; o__Clostridiales; f__Ruminococcaceae; g__; s__	0.828405	0.932251	0.525564	0.850548	0.661783	0.980559	0.457991	0.970215	0.475742	0.725288	0.573177	0.980009	0.368846	0.954666	0.280422	0.870902	0.746602	0.984352
288651	k__Bacteria; p__Firmicutes; c__Clostridia; o__Clostridiales; f__Ruminococcaceae; g__; s__	0.279835	0.932251	0.457291	0.842333	0.135425	0.92319	0.205076	0.970215	0.202018	0.660316	0.0366124	0.814988	0.0136128	0.49894	0.0706609	0.723369	0.0419283	0.709303
48084	k__Bacteria; p__Firmicutes; c__Clostridia; o__Clostridiales; f__Ruminococcaceae	0.0943945	0.932251	0.440715	0.841148	0.0447721	0.909274	0.0653045	0.970215	0.976031	0.818975	0.0775647	0.814988	0.0530822	0.633706	0.339283	0.870902	0.25823	0.846862
212532	k__Bacteria; p__Firmicutes; c__Clostridia; o__Clostridiales; f__Ruminococcaceae; g__; s__	0.975849	0.935463	0.854668	0.913127	0.969256	0.995953	0.876796	0.970215	0.571175	0.756405	0.902864	0.989025	0.83043	0.99209	0.989037	0.954283	0.895584	0.997953
2740950	k__Bacteria; p__Firmicutes; c__Clostridia; o__Clostridiales; f__Lachnospiraceae	0.129539	0.932251	0.696309	0.890895	0.0217763	0.909274	0.0887172	0.970215	0.580629	0.759473	0.265795	0.883909	0.240659	0.832616	0.24639	0.870902	0.139945	0.758651
177515	k__Bacteria; p__Firmicutes; c__Clostridia; o__Clostridiales; f__Lachnospiraceae; g__Roseburia; s__	0.736561	0.932251	0.662223	0.886367	0.696858	0.980559	0.474927	0.970215	0.19808	0.660316	0.666224	0.989025	0.427255	0.976067	0.0877032	0.756964	0.0367156	0.709303
311820	k__Bacteria; p__Firmicutes; c__Clostridia; o__Clostridiales; f__Lachnospiraceae; g__; s__	0.842882	0.932251	0.422452	0.841148	0.889558	0.995953	0.976753	0.972923	0.201579	0.660316	0.57645	0.980726	0.481261	0.980593	0.484067	0.881459	0.210402	0.846146
12574	k__Bacteria; p__Actinobacteria; c__Actinobacteria; o__Actinomycetales; f__Actinomycetaceae; g__Actinomyces; s__	0.654444	0.932251	0.29703	0.814313	0.991805	0.996638	0.831922	0.970215	0.287982	0.667047	0.915527	0.989025	0.997938	0.999887	0.587927	0.881459	0.767811	0.984352
187196	k__Bacteria; p__Firmicutes; c__Clostridia; o__Clostridiales; f__Lachnospiraceae; g__Blautia; s__	0.315046	0.932251	0.100701	0.814313	0.270976	0.950258	0.159928	0.970215	0.395922	0.693204	0.387075	0.917878	0.254413	0.848868	0.463559	0.881459	0.565747	0.963539
196054	k__Bacteria; p__Firmicutes; c__Clostridia; o__Clostridiales; f__Lachnospiraceae; g__Blautia; s__	0.101861	0.932251	0.0160925	0.735417	0.900194	0.995953	0.7294	0.970215	0.211397	0.660316	0.134969	0.814988	0.270473	0.876912	0.0840245	0.755955	0.108761	0.724619
182656	k__Bacteria; p__Firmicutes; c__Clostridia; o__Clostridiales; f__Lachnospiraceae; g__Dorea; s__	0.217762	0.932251	0.223885	0.814313	0.0465017	0.909274	0.0971069	0.970215	0.045358	0.575043	0.182922	0.857314	0.0289336	0.600384	0.160299	0.856597	0.0291283	0.709303
4364405	k__Bacteria; p__Firmicutes; c__Clostridia; o__Clostridiales; f__Ruminococcaceae; g__; s__	0.940063	0.935463	0.922188	0.921577	0.842843	0.995953	0.909389	0.970215	0.733092	0.783557	0.81891	0.989025	0.412563	0.960163	0.537879	0.881459	0.456844	0.929188
180509	k__Bacteria; p__Firmicutes; c__Clostridia; o__Clostridiales; f__Ruminococcaceae; g__Ruminococcus; s__	0.423957	0.932251	0.582216	0.876732	0.326779	0.970875	0.205263	0.970215	0.926706	0.807105	0.117945	0.814988	0.189015	0.765813	0.278502	0.870902	0.628488	0.98323
292758	k__Bacteria; p__Firmicutes; c__Clostridia; o__Clostridiales; f__; g__; s__	0.471975	0.932251	0.173319	0.814313	0.408976	0.980559	0.246828	0.970215	0.635729	0.767908	0.279797	0.883909	0.203765	0.777522	0.0443945	0.723369	0.566502	0.963539
199677	k__Bacteria; p__Firmicutes; c__Clostridia; o__Clostridiales; f__Lachnospiraceae; g__; s__	0.633606	0.932251	0.215446	0.814313	0.981958	0.995953	0.899735	0.970215	0.837357	0.795058	0.703833	0.989025	0.406324	0.958907	0.496455	0.881459	0.395383	0.929188
191081	k__Bacteria; p__Firmicutes; c__Clostridia; o__Clostridiales; f__Lachnospiraceae; g__Coprococcus; s__	0.695159	0.932251	0.29115	0.814313	0.515914	0.980559	0.384194	0.970215	0.390726	0.693204	0.627884	0.989025	0.428917	0.976067	0.817809	0.940956	0.715159	0.984352
718358	k__Bacteria; p__Firmicutes; c__Clostridia; o__Clostridiales; f__Ruminococcaceae; g__; s__	0.814332	0.932251	0.439174	0.841148	0.4279	0.980559	0.483632	0.970215	0.364596	0.693204	0.829617	0.989025	0.465116	0.978562	0.770929	0.929887	0.645077	0.983706
2388617	k__Bacteria; p__Bacteroidetes; c__Bacteroidia; o__Bacteroidales; f__Bacteroidaceae; g__Bacteroides	0.499652	0.932251	0.197881	0.814313	0.956622	0.995953	0.838958	0.970215	0.4033	0.70322	0.247191	0.883909	0.541708	0.986352	0.388529	0.876144	0.322967	0.904833
129692	k__Bacteria; p__Firmicutes; c__Clostridia; o__Clostridiales; f__Lachnospiraceae; g__[Ruminococcus]; s__	0.123392	0.932251	0.809002	0.904165	0.0301594	0.909274	0.0464523	0.970215	0.206002	0.660316	0.133778	0.814988	0.13583	0.71818	0.0823998	0.755955	0.0753231	0.709303
194110	k__Bacteria; p__Firmicutes; c__Clostridia; o__Clostridiales; f__Lachnospiraceae	0.398614	0.932251	0.197996	0.814313	0.221634	0.934642	0.42773	0.970215	0.803075	0.793019	0.282779	0.883909	0.0727776	0.637099	0.477455	0.881459	0.27476	0.869905
195508	k__Bacteria; p__Bacteroidetes; c__Bacteroidia; o__Bacteroidales; f__Bacteroidaceae; g__Bacteroides; s__caccae	0.890306	0.932251	0.624324	0.881108	0.487764	0.980559	0.609304	0.970215	0.074647	0.575043	0.457789	0.954605	0.396194	0.958907	0.407042	0.876144	0.243442	0.846146
193763	k__Bacteria; p__Firmicutes; c__Clostridia; o__Clostridiales; f__Lachnospiraceae; g__; s__	0.658874	0.932251	0.723001	0.890895	0.227581	0.934642	0.217595	0.970215	0.623075	0.765039	0.106687	0.814988	0.0150041	0.49894	0.136907	0.847359	0.0438794	0.709303
193769	k__Bacteria; p__Firmicutes; c__Clostridia; o__Clostridiales; f__Lachnospiraceae; g__; s__	0.16082	0.932251	0.805781	0.904165	0.155107	0.92319	0.71312	0.970215	0.241038	0.660316	0.0849697	0.814988	0.139329	0.724158	0.278309	0.870902	0.311139	0.893006
182073	k__Bacteria; p__Firmicutes; c__Clostridia; o__Clostridiales; f__; g__; s__	0.722523	0.932251	0.376263	0.833685	0.648172	0.980559	0.415647	0.970215	0.417814	0.708171	0.612453	0.988796	0.439549	0.978562	0.603551	0.881459	0.709506	0.984352
4447072	k__Bacteria; p__Bacteroidetes; c__Bacteroidia; o__Bacteroidales; f__Bacteroidaceae; g__Bacteroides; s__uniformis	0.960418	0.935463	0.642726	0.886367	0.913093	0.995953	0.997018	0.975296	0.266497	0.660341	0.84096	0.989025	0.631875	0.987021	0.927879	0.94514	0.685301	0.984352
327218	k__Bacteria; p__Firmicutes; c__Clostridia; o__Clostridiales; f__Ruminococcaceae; g__; s__	0.971601	0.935463	0.698088	0.890895	0.97216	0.995953	0.911528	0.970215	0.0731548	0.575043	0.940383	0.989025	0.617681	0.987021	0.682422	0.894205	0.318953	0.903194
4153054	k__Bacteria; p__Firmicutes; c__Clostridia; o__Clostridiales; f__Ruminococcaceae; g__; s__	0.928319	0.935463	0.710556	0.890895	0.797159	0.995953	0.605548	0.970215	0.532763	0.743816	0.431286	0.946257	0.142367	0.724158	0.242008	0.870902	0.174808	0.797467
578016	k__Bacteria; p__Bacteroidetes; c__Bacteroidia; o__Bacteroidales; f__Porphyromonadaceae; g__Parabacteroides; s__distasonis	0.984356	0.935522	0.807594	0.904165	0.710974	0.980559	0.737984	0.970215	0.121574	0.597722	0.73909	0.989025	0.341444	0.954666	0.697065	0.894205	0.299433	0.882043
324894	k__Bacteria; p__Firmicutes; c__Clostridia; o__Clostridiales; f__Ruminococcaceae; g__; s__	0.0102113	0.932251	0.421195	0.841148	0.00138805	0.909274	0.023635	0.970215	0.47186	0.725288	0.0469437	0.814988	0.00518522	0.49894	0.0890073	0.761539	0.0123113	0.709303
178117	k__Bacteria; p__Firmicutes; c__Clostridia; o__Clostridiales; f__Ruminococcaceae; g__Ruminococcus; s__	0.428965	0.932251	0.369959	0.833685	0.293763	0.964029	0.384488	0.970215	0.573651	0.756405	0.349923	0.905864	0.993084	0.999887	0.335208	0.870902	0.267249	0.856761
177828	k__Bacteria; p__Firmicutes; c__Clostridia; o__Clostridiales; f__Lachnospiraceae; g__Anaerostipes; s__	0.42481	0.932251	0.474366	0.843615	0.511449	0.980559	0.920098	0.970215	0.262245	0.660341	0.555061	0.973245	0.826146	0.99209	0.439314	0.880355	0.649435	0.983706
177792	k__Bacteria; p__Firmicutes; c__Clostridia; o__Clostridiales; f__; g__; s__	0.0455444	0.932251	0.028885	0.744505	0.0580758	0.92319	0.0161282	0.970215	0.0776257	0.575043	0.0467982	0.814988	0.112437	0.685743	0.113089	0.799451	0.117846	0.737149
191052	k__Bacteria; p__Firmicutes; c__Clostridia; o__Clostridiales; f__Lachnospiraceae; g__; s__	0.257776	0.932251	0.609745	0.877305	0.851324	0.995953	0.411528	0.970215	0.489058	0.733234	0.607417	0.988796	0.547187	0.986352	0.628902	0.881475	0.796529	0.984352
4306262	k__Bacteria; p__Verrucomicrobia; c__Verrucomicrobiae; o__Verrucomicrobiales; f__Verrucomicrobiaceae; g__Akkermansia; s__muciniphila	0.421514	0.932251	0.241988	0.814313	0.141274	0.92319	0.224496	0.970215	0.725262	0.783557	0.287402	0.883909	0.097038	0.678912	0.412754	0.876144	0.385476	0.929188
3903651	k__Bacteria; p__Firmicutes; c__Clostridia; o__Clostridiales; f__Ruminococcaceae; g__Oscillospira; s__	0.2295	0.932251	0.217146	0.814313	0.274018	0.950741	0.751954	0.970215	0.0701039	0.575043	0.918881	0.989025	0.590934	0.986352	0.203547	0.856597	0.26019	0.846862
180563	k__Bacteria; p__Firmicutes; c__Clostridia; o__Clostridiales; f__Ruminococcaceae; g__; s__	0.316205	0.932251	0.38617	0.833685	0.0711254	0.92319	0.162559	0.970215	0.691138	0.777958	0.361326	0.913599	0.0941785	0.678912	0.719743	0.905598	0.280085	0.874639
181167	k__Bacteria; p__Firmicutes; c__Clostridia; o__Clostridiales; f__Lachnospiraceae; g__Dorea; s__	0.598749	0.932251	0.283255	0.814313	0.649661	0.980559	0.863782	0.970215	0.747553	0.783557	0.811165	0.989025	0.722979	0.99209	0.135947	0.847359	0.450331	0.929188
4414476	k__Bacteria; p__Firmicutes; c__Clostridia; o__Clostridiales; f__Ruminococcaceae; g__; s__	0.614585	0.932251	0.27024	0.814313	0.758302	0.985775	0.744061	0.970215	0.0558099	0.575043	0.683417	0.989025	0.30623	0.918445	0.0406348	0.723369	0.0261137	0.709303
555547	k__Bacteria; p__Firmicutes; c__Clostridia; o__Clostridiales; f__Christensenellaceae; g__; s__	0.260327	0.932251	0.384372	0.833685	0.0524609	0.909274	0.056031	0.970215	0.780161	0.791867	0.32273	0.896078	0.0788385	0.637099	0.80243	0.940956	0.337202	0.909753
292735	k__Bacteria; p__Firmicutes; c__Clostridia; o__Clostridiales; f__Lachnospiraceae; g__Blautia; s__	0.574771	0.932251	0.239159	0.814313	0.386543	0.980559	0.573512	0.970215	0.982376	0.81945	0.3035	0.890669	0.281577	0.890142	0.481438	0.881459	0.751574	0.984352
730906	k__Bacteria; p__Firmicutes; c__Clostridia; o__Clostridiales; f__Ruminococcaceae; g__; s__	0.928132	0.935463	0.602929	0.876732	0.673367	0.980559	0.808782	0.970215	0.798242	0.793019	0.842179	0.989025	0.403248	0.958907	0.97842	0.954283	0.718502	0.984352
198127	k__Bacteria; p__Firmicutes; c__Clostridia; o__Clostridiales; f__Lachnospiraceae; g__Blautia; s__	0.133858	0.932251	0.199428	0.814313	0.828888	0.995953	0.332716	0.970215	0.926269	0.807105	0.224325	0.859957	0.703247	0.987271	0.571375	0.881459	0.982465	0.998936
194320	k__Bacteria; p__Firmicutes; c__Clostridia; o__Clostridiales; f__Ruminococcaceae; g__; s__	0.0990103	0.932251	0.0122602	0.653837	0.445543	0.980559	0.372367	0.970215	0.111914	0.597722	0.018614	0.716457	0.409659	0.958907	0.0841215	0.755955	0.3619	0.925853
4331364	k__Bacteria; p__Firmicutes; c__Clostridia; o__Clostridiales; f__Lachnospiraceae; g__; s__	0.351782	0.932251	0.178722	0.814313	0.542647	0.980559	0.22324	0.970215	0.674842	0.777958	0.324165	0.896078	0.233235	0.819103	0.445632	0.881459	0.524185	0.947364
4331360	k__Bacteria; p__Firmicutes; c__Clostridia; o__Clostridiales; f__Lachnospiraceae; g__; s__	0.777966	0.932251	0.767886	0.897073	0.50418	0.980559	0.406041	0.970215	0.828545	0.793205	0.877314	0.989025	0.916315	0.995657	0.50316	0.881459	0.573595	0.963539
4381553	k__Bacteria; p__Bacteroidetes; c__Bacteroidia; o__Bacteroidales; f__Bacteroidaceae; g__Bacteroides; s__	0.167696	0.932251	0.0403194	0.74565	0.30006	0.964029	0.143294	0.970215	0.868535	0.795909	0.37027	0.91589	0.583771	0.986352	0.626338	0.881475	0.781561	0.984352
365621	k__Bacteria; p__Firmicutes; c__Clostridia; o__Clostridiales; f__; g__; s__	0.435658	0.932251	0.2348	0.814313	0.158939	0.92319	0.144885	0.970215	0.471197	0.725288	0.176539	0.854507	0.0684013	0.637099	0.224457	0.870902	0.265623	0.855805
368490	k__Bacteria; p__Firmicutes; c__Bacilli; o__Turicibacterales; f__Turicibacteraceae; g__Turicibacter; s__	0.695683	0.932251	0.364317	0.833685	0.664777	0.980559	0.874416	0.970215	0.695918	0.779618	0.310359	0.890669	0.963423	0.999887	0.835065	0.940956	0.980454	0.998299
178852	k__Bacteria; p__Firmicutes; c__Clostridia; o__Clostridiales; f__Ruminococcaceae; g__Oscillospira; s__	0.259646	0.932251	0.418083	0.841148	0.109804	0.92319	0.0471697	0.970215	0.589125	0.762438	0.348671	0.905864	0.158221	0.731363	0.51801	0.881459	0.438256	0.929188
180171	k__Bacteria; p__Firmicutes; c__Clostridia; o__Clostridiales; f__Lachnospiraceae	0.314719	0.932251	0.811127	0.904165	0.811234	0.995953	0.494144	0.970215	0.196491	0.660316	0.20161	0.859957	0.182548	0.763827	0.0581827	0.723369	0.0446113	0.709303
2875735	k__Bacteria; p__Bacteroidetes; c__Bacteroidia; o__Bacteroidales; f__Bacteroidaceae; g__Bacteroides; s__	0.867195	0.932251	0.443536	0.841148	0.650718	0.980559	0.552155	0.970215	0.726714	0.783557	0.68091	0.989025	0.650376	0.987021	0.69708	0.894205	0.522744	0.947364
2137906	k__Bacteria; p__Firmicutes; c__Clostridia; o__Clostridiales; f__Lachnospiraceae; g__Blautia; s__	0.742621	0.932251	0.447778	0.841148	0.595317	0.980559	0.653802	0.970215	0.888914	0.799279	0.647611	0.989025	0.714784	0.989367	0.836867	0.940956	0.871897	0.997953
189588	k__Bacteria; p__Firmicutes; c__Clostridia; o__Clostridiales; f__Lachnospiraceae; g__Blautia; s__	0.746714	0.932251	0.715312	0.890895	0.298295	0.964029	0.467469	0.970215	0.954415	0.816712	0.32697	0.896078	0.218777	0.797028	0.656392	0.890951	0.672429	0.984352
198947	k__Bacteria; p__Firmicutes; c__Clostridia; o__Clostridiales; f__Ruminococcaceae; g__; s__	0.821023	0.932251	0.396999	0.833685	0.745306	0.981753	0.889914	0.970215	0.246113	0.660316	0.139039	0.814988	0.0601038	0.633706	0.102618	0.795034	0.020062	0.709303
168071	k__Bacteria; p__Firmicutes; c__Clostridia; o__Clostridiales; f__Lachnospiraceae; g__; s__	0.594002	0.932251	0.841027	0.910697	0.33898	0.970919	0.192698	0.970215	0.90488	0.805191	0.166136	0.839639	0.181001	0.763827	0.549851	0.881459	0.584763	0.967968
182054	k__Bacteria; p__Firmicutes; c__Clostridia; o__Clostridiales; f__Lachnospiraceae; g__; s__	0.608463	0.932251	0.181735	0.814313	0.839561	0.995953	0.76409	0.970215	0.290647	0.667047	0.618917	0.989025	0.968804	0.999887	0.801788	0.940956	0.602982	0.970503
192438	k__Bacteria; p__Firmicutes; c__Clostridia; o__Clostridiales; f__Ruminococcaceae; g__; s__	0.18863	0.932251	0.727508	0.893954	0.0372975	0.909274	0.0384441	0.970215	0.976592	0.818975	0.00503813	0.586591	0.00196489	0.49894	0.0186138	0.685878	0.0149388	0.709303
332185	k__Bacteria; p__Firmicutes; c__Clostridia; o__Clostridiales; f__Ruminococcaceae; g__; s__	0.449573	0.932251	0.374057	0.833685	0.763448	0.987597	0.447588	0.970215	0.728851	0.783557	0.675541	0.989025	0.708424	0.987271	0.906158	0.940956	0.969739	0.997953
175520	k__Bacteria; p__Firmicutes; c__Clostridia; o__Clostridiales; f__Ruminococcaceae; g__; s__	0.883929	0.932251	0.554754	0.871102	0.670927	0.980559	0.515298	0.970215	0.663735	0.777958	0.587957	0.98543	0.221181	0.801921	0.604237	0.881459	0.542915	0.960411
4439603	k__Bacteria; p__Firmicutes; c__Bacilli; o__Lactobacillales; f__Streptococcaceae; g__Streptococcus; s__	0.462057	0.932251	0.290726	0.814313	0.25445	0.943593	0.141195	0.970215	0.649889	0.777958	0.667669	0.989025	0.322841	0.942916	0.868917	0.940956	0.509842	0.940334
179847	k__Bacteria; p__Firmicutes; c__Clostridia; o__Clostridiales; f__Lachnospiraceae; g__Blautia; s__	0.246124	0.932251	0.0445892	0.751322	0.646671	0.980559	0.473616	0.970215	0.54308	0.748645	0.40359	0.918547	0.342519	0.954666	0.413162	0.876144	0.714934	0.984352
193148	k__Bacteria; p__Firmicutes; c__Clostridia; o__Clostridiales; f__; g__; s__	0.237298	0.932251	0.080136	0.814313	0.654133	0.980559	0.957261	0.970215	0.702412	0.782762	0.230158	0.859957	0.879491	0.992333	0.628076	0.881475	0.975021	0.997953
174695	k__Bacteria; p__Firmicutes; c__Clostridia; o__Clostridiales; f__Lachnospiraceae; g__; s__	0.915271	0.935463	0.556418	0.871102	0.582115	0.980559	0.558244	0.970215	0.318452	0.69245	0.730953	0.989025	0.401952	0.958907	0.926693	0.94514	0.641912	0.983706
178462	k__Bacteria; p__Firmicutes; c__Clostridia; o__Clostridiales; f__Lachnospiraceae; g__Blautia; s__	0.123808	0.932251	0.240272	0.814313	0.052916	0.909274	0.261673	0.970215	0.567442	0.756405	0.0790219	0.814988	0.0677789	0.637099	0.29359	0.870902	0.239087	0.846146
334336	k__Bacteria; p__Firmicutes; c__Clostridia; o__Clostridiales	0.663358	0.932251	0.825503	0.904165	0.704983	0.980559	0.358502	0.970215	0.172064	0.629789	0.805149	0.989025	0.987158	0.999887	0.350239	0.870902	0.440772	0.929188
189176	k__Bacteria; p__Firmicutes; c__Clostridia; o__Clostridiales; f__Lachnospiraceae; g__[Ruminococcus]; s__gnavus	0.680597	0.932251	0.361787	0.833685	0.321273	0.970875	0.451033	0.970215	0.163349	0.623866	0.61572	0.988796	0.633398	0.987021	0.398024	0.876144	0.400067	0.929188
2318497	k__Bacteria; p__Firmicutes; c__Clostridia; o__Clostridiales; f__Clostridiaceae; g__; s__	0.783127	0.932251	0.445565	0.841148	0.447735	0.980559	0.616556	0.970215	0.0592457	0.575043	0.312733	0.890669	0.469311	0.978562	0.220699	0.870902	0.202982	0.84122
4368216	k__Bacteria; p__Bacteroidetes; c__Bacteroidia; o__Bacteroidales; f__Bacteroidaceae; g__Bacteroides; s__plebeius	0.558899	0.932251	0.825335	0.904165	0.290547	0.964029	0.16768	0.970215	0.444188	0.72112	0.233753	0.859957	0.0829632	0.637099	0.564877	0.881459	0.255134	0.846862
177111	k__Bacteria; p__Firmicutes; c__Clostridia; o__Clostridiales; f__Lachnospiraceae; g__Coprococcus; s__	0.214972	0.932251	0.044184	0.751322	0.978832	0.995953	0.760175	0.970215	0.0774767	0.575043	0.365364	0.91589	0.583067	0.986352	0.239056	0.870902	0.151966	0.768024
4405104	k__Bacteria; p__Firmicutes; c__Clostridia; o__Clostridiales; f__; g__; s__	0.339031	0.932251	0.139115	0.814313	0.137835	0.92319	0.160605	0.970215	0.142751	0.605218	0.718697	0.989025	0.494627	0.98441	0.15554	0.856597	0.156114	0.770111
199761	k__Bacteria; p__Firmicutes; c__Clostridia; o__Clostridiales; f__Ruminococcaceae; g__; s__	0.557548	0.932251	0.248617	0.814313	0.983498	0.995953	0.642677	0.970215	0.479691	0.726822	0.204501	0.859957	0.279552	0.890142	0.365892	0.873728	0.240549	0.846146
191153	k__Bacteria; p__Firmicutes; c__Clostridia; o__Clostridiales; f__Ruminococcaceae; g__; s__	0.0485376	0.932251	0.0136261	0.653837	0.415024	0.980559	0.118277	0.970215	0.505938	0.734062	0.0185911	0.716457	0.318036	0.936844	0.132309	0.847359	0.617292	0.976117
173965	k__Bacteria; p__Actinobacteria; c__Coriobacteriia; o__Coriobacteriales; f__Coriobacteriaceae; g__; s__	0.774945	0.932251	0.530102	0.855009	0.692041	0.980559	0.579841	0.970215	0.700131	0.781245	0.709586	0.989025	0.646856	0.987021	0.957165	0.954283	0.930735	0.997953
211935	k__Bacteria; p__Firmicutes; c__Clostridia; o__Clostridiales; f__Lachnospiraceae; g__; s__	0.172693	0.932251	0.274561	0.814313	0.0975285	0.92319	0.402822	0.970215	0.28675	0.667047	0.146782	0.814988	0.0326387	0.600384	0.309173	0.870902	0.0939275	0.719375
4453304	k__Bacteria; p__Firmicutes; c__Clostridia; o__Clostridiales; f__Lachnospiraceae; g__; s__	0.119867	0.932251	0.618165	0.879584	0.0281997	0.909274	0.156548	0.970215	0.804865	0.793019	0.557643	0.976113	0.342165	0.954666	0.0738985	0.723369	0.0523651	0.709303
207487	k__Bacteria; p__Firmicutes; c__Clostridia; o__Clostridiales; f__Lachnospiraceae; g__Lachnospira; s__	0.0508428	0.932251	0.0301976	0.744505	0.0206567	0.909274	0.0422922	0.970215	0.221908	0.660316	0.174093	0.849232	0.0688866	0.637099	0.26219	0.870902	0.084391	0.717922
186416	k__Bacteria; p__Firmicutes; c__Clostridia; o__Clostridiales; f__Lachnospiraceae; g__; s__	0.0383455	0.932251	0.0476891	0.762774	0.372152	0.980559	0.902548	0.970215	0.063449	0.575043	0.361541	0.913599	0.797475	0.99209	0.0575473	0.723369	0.109291	0.724619
181826	k__Bacteria; p__Firmicutes; c__Clostridia; o__Clostridiales; f__Ruminococcaceae; g__; s__	0.392629	0.932251	0.269781	0.814313	0.674261	0.980559	0.850607	0.970215	0.559097	0.752939	0.273401	0.883909	0.819031	0.99209	0.301909	0.870902	0.563063	0.963539
194686	k__Bacteria; p__Firmicutes; c__Clostridia; o__Clostridiales; f__Ruminococcaceae; g__; s__	0.595313	0.932251	0.962861	0.927501	0.279959	0.9526	0.193638	0.970215	0.914858	0.80553	0.869704	0.989025	0.570704	0.986352	0.946601	0.953317	0.67292	0.984352
2407149	k__Bacteria; p__Firmicutes; c__Clostridia; o__Clostridiales; f__Lachnospiraceae; g__; s__	0.20924	0.932251	0.037206	0.74565	0.82833	0.995953	0.700014	0.970215	0.206686	0.660316	0.211028	0.859957	0.336652	0.954666	0.314166	0.870902	0.304555	0.890934
190301	k__Bacteria; p__Firmicutes; c__Clostridia; o__Clostridiales; f__Ruminococcaceae; g__; s__	0.70782	0.932251	0.625255	0.881127	0.947255	0.995953	0.677884	0.970215	0.128476	0.597722	0.75953	0.989025	0.676753	0.987271	0.683856	0.894205	0.465097	0.929188
197460	k__Bacteria; p__Firmicutes; c__Clostridia; o__Clostridiales; f__Lachnospiraceae; g__; s__	0.67653	0.932251	0.807364	0.904165	0.313769	0.970875	0.535225	0.970215	0.556697	0.752939	0.303465	0.890669	0.211181	0.788868	0.525928	0.881459	0.593869	0.970503
190162	k__Bacteria; p__Firmicutes; c__Clostridia; o__Clostridiales; f__Lachnospiraceae; g__Blautia; s__	0.908596	0.935463	0.502545	0.845012	0.726867	0.980559	0.821565	0.970215	0.592655	0.76345	0.6594	0.989025	0.311903	0.921655	0.819567	0.940956	0.674582	0.984352
190169	k__Bacteria; p__Firmicutes; c__Clostridia; o__Clostridiales; f__Ruminococcaceae; g__Faecalibacterium; s__prausnitzii	0.2325	0.932251	0.144078	0.814313	0.0657877	0.92319	0.0896424	0.970215	0.233952	0.660316	0.0767875	0.814988	0.0137834	0.49894	0.054572	0.723369	0.0510392	0.709303
198422	k__Bacteria; p__Firmicutes; c__Clostridia; o__Clostridiales; f__; g__; s__	0.518331	0.932251	0.24635	0.814313	0.25892	0.943593	0.416997	0.970215	0.463415	0.723544	0.206738	0.859957	0.0475535	0.60528	0.410207	0.876144	0.13339	0.750897
107044	k__Bacteria; p__Bacteroidetes; c__Bacteroidia; o__Bacteroidales; f__Rikenellaceae; g__; s__	0.197174	0.932251	0.364631	0.833685	0.0425875	0.909274	0.0337011	0.970215	0.817633	0.793019	0.596687	0.985591	0.205185	0.777522	0.35929	0.870902	0.0982193	0.719375
110192	k__Bacteria; p__Firmicutes; c__Clostridia; o__Clostridiales; f__Ruminococcaceae; g__Oscillospira; s__	0.481616	0.932251	0.156638	0.814313	0.569548	0.980559	0.351632	0.970215	0.6813	0.777958	0.598478	0.985591	0.744647	0.99209	0.871738	0.940956	0.855017	0.996305
174818	k__Bacteria; p__Firmicutes; c__Clostridia; o__Clostridiales; f__Ruminococcaceae; g__; s__	0.88719	0.932251	0.764174	0.897073	0.454798	0.980559	0.599766	0.970215	0.365506	0.693204	0.504896	0.973245	0.143713	0.724158	0.618771	0.881459	0.206429	0.84122
177134	k__Bacteria; p__Firmicutes; c__Clostridia; o__Clostridiales; f__Ruminococcaceae; g__; s__	0.86497	0.932251	0.764266	0.897073	0.90348	0.995953	0.765902	0.970215	0.356591	0.693204	0.738698	0.989025	0.442411	0.978562	0.0435219	0.723369	0.406553	0.929188
192684	k__Bacteria; p__Bacteroidetes; c__Bacteroidia; o__Bacteroidales; f__Bacteroidaceae; g__Bacteroides; s__	0.657948	0.932251	0.66167	0.886367	0.907957	0.995953	0.472814	0.970215	0.467611	0.724598	0.329058	0.896078	0.927975	0.995657	0.602626	0.881459	0.829658	0.98803
191792	k__Bacteria; p__Firmicutes; c__Clostridia; o__Clostridiales; f__Ruminococcaceae; g__; s__	0.0151588	0.932251	0.00697234	0.653837	0.362779	0.970919	0.060877	0.970215	0.0772183	0.575043	0.0237467	0.810926	0.443598	0.978562	0.0512033	0.723369	0.292616	0.879901
187917	k__Bacteria; p__Firmicutes; c__Clostridia; o__Clostridiales; f__Ruminococcaceae; g__; s__	0.288457	0.932251	0.721517	0.890895	0.997658	0.999881	0.340098	0.970215	0.574558	0.756427	0.742004	0.989025	0.543865	0.986352	0.557202	0.881459	0.839973	0.992133
187447	k__Bacteria; p__Firmicutes; c__Clostridia; o__Clostridiales; f__Lachnospiraceae; g__Roseburia; s__	0.696751	0.932251	0.302041	0.814313	0.817781	0.995953	0.84127	0.970215	0.156982	0.62299	0.945857	0.989025	0.592949	0.986352	0.445923	0.881459	0.291356	0.879901
187702	k__Bacteria; p__Firmicutes; c__Clostridia; o__Clostridiales; f__Lachnospiraceae; g__Blautia; s__	0.200068	0.932251	0.282904	0.814313	0.151964	0.92319	0.223958	0.970215	0.298382	0.673872	0.389441	0.917878	0.576478	0.986352	0.0695393	0.723369	0.226798	0.846146
3943182	k__Bacteria; p__Bacteroidetes; c__Bacteroidia; o__Bacteroidales; f__Bacteroidaceae; g__Bacteroides; s__	0.144315	0.932251	0.544097	0.865939	0.266849	0.943593	0.0485787	0.970215	0.499552	0.734062	0.338263	0.905842	0.337664	0.954666	0.592079	0.881459	0.701503	0.984352
3943186	k__Bacteria; p__Firmicutes; c__Clostridia; o__Clostridiales; f__Lachnospiraceae; g__Lachnobacterium; s__	0.0582268	0.932251	0.00810484	0.653837	0.67157	0.980559	0.733589	0.970215	0.816074	0.793019	0.21234	0.859957	0.97912	0.999887	0.33651	0.870902	0.987452	0.999821
232828	k__Bacteria; p__Firmicutes; c__Clostridia; o__Clostridiales; f__Ruminococcaceae; g__; s__	0.831603	0.932251	0.611176	0.878048	0.678351	0.980559	0.584276	0.970215	0.162136	0.62299	0.516054	0.973245	0.266134	0.871061	0.558319	0.881459	0.2158	0.846146
190961	k__Bacteria; p__Firmicutes; c__Clostridia; o__Clostridiales; f__Lachnospiraceae; g__; s__	0.0844992	0.932251	0.734436	0.895587	0.243474	0.943593	0.913565	0.970215	0.840806	0.795058	0.115436	0.814988	0.0834223	0.637099	0.325023	0.870902	0.365356	0.928514
147702	k__Bacteria; p__Firmicutes; c__Clostridia; o__Clostridiales; f__Ruminococcaceae; g__Faecalibacterium; s__prausnitzii	0.641834	0.932251	0.317468	0.814313	0.960031	0.995953	0.681782	0.970215	0.529823	0.743649	0.763099	0.989025	0.760064	0.99209	0.94044	0.952964	0.907989	0.997953
180136	k__Bacteria; p__Firmicutes; c__Clostridia; o__Clostridiales; f__Ruminococcaceae; g__Oscillospira; s__	0.311232	0.932251	0.397993	0.833947	0.23398	0.943593	0.0802453	0.970215	0.436814	0.717462	0.421736	0.935074	0.106853	0.678912	0.074858	0.723369	0.347345	0.918236
4278525	k__Bacteria; p__Bacteroidetes; c__Bacteroidia; o__Bacteroidales; f__Bacteroidaceae; g__Bacteroides; s__	0.784577	0.932251	0.31284	0.814313	0.637243	0.980559	0.573154	0.970215	0.221448	0.660316	0.683549	0.989025	0.398952	0.958907	0.604693	0.881459	0.53297	0.950679
319275	k__Bacteria; p__Firmicutes; c__Clostridia; o__Clostridiales; f__Ruminococcaceae; g__Faecalibacterium; s__prausnitzii	0.10706	0.932251	0.853915	0.913127	0.0254672	0.909274	0.147362	0.970215	0.330263	0.693204	0.0445218	0.814988	0.0077907	0.49894	0.0638451	0.723369	0.043421	0.709303
189450	k__Bacteria; p__Firmicutes; c__Clostridia; o__Clostridiales; f__Lachnospiraceae; g__Coprococcus; s__	0.250954	0.932251	0.106108	0.814313	0.830293	0.995953	0.809309	0.970215	0.0481231	0.575043	0.223609	0.859957	0.933972	0.995657	0.277641	0.870902	0.251136	0.846146
189459	k__Bacteria; p__Firmicutes; c__Clostridia; o__Clostridiales; f__Lachnospiraceae; g__Coprococcus; s__	0.392666	0.932251	0.264844	0.814313	0.92467	0.995953	0.564102	0.970215	0.5192	0.737839	0.572981	0.980009	0.976089	0.999887	0.787861	0.939956	0.832654	0.98803
1105984	k__Bacteria; p__Bacteroidetes; c__Bacteroidia; o__Bacteroidales; f__Bacteroidaceae; g__Bacteroides; s__	0.623237	0.932251	0.945641	0.924151	0.476779	0.980559	0.945441	0.970215	0.621853	0.765039	0.561981	0.977071	0.474201	0.978562	0.821039	0.940956	0.855714	0.996305
191361	k__Bacteria; p__Firmicutes; c__Clostridia; o__Clostridiales; f__Lachnospiraceae; g__; s__	0.980637	0.935463	0.80683	0.904165	0.948722	0.995953	0.926636	0.970215	0.804294	0.793019	0.348762	0.905864	0.147954	0.724158	0.219861	0.870902	0.169891	0.782793
195294	k__Bacteria; p__Firmicutes; c__Clostridia; o__Clostridiales; f__Ruminococcaceae; g__; s__	0.0416393	0.932251	0.00521588	0.653837	0.197283	0.92319	0.117951	0.970215	0.00306424	0.481236	0.00114713	0.271421	0.538823	0.986352	0.000191284	0.0627367	0.0132041	0.709303
182188	k__Bacteria; p__Firmicutes; c__Clostridia; o__Clostridiales; f__; g__; s__	0.391638	0.932251	0.248841	0.814313	0.897568	0.995953	0.406137	0.970215	0.121281	0.597722	0.325553	0.896078	0.300856	0.912301	0.274101	0.870902	0.281649	0.874639
180721	k__Bacteria; p__Firmicutes; c__Clostridia; o__Clostridiales; f__Ruminococcaceae; g__; s__	0.10261	0.932251	0.161489	0.814313	0.0218951	0.909274	0.0800868	0.970215	0.0290902	0.575043	0.0760465	0.814988	0.0158462	0.49894	0.00179706	0.244491	0.0114694	0.709303
197988	k__Bacteria; p__Firmicutes; c__Clostridia; o__Clostridiales; f__Ruminococcaceae; g__Oscillospira; s__	0.526176	0.932251	0.289802	0.814313	0.594218	0.980559	0.540249	0.970215	0.475743	0.725288	0.207491	0.859957	0.474478	0.978562	0.422779	0.87791	0.685362	0.984352
4256470	k__Bacteria; p__Bacteroidetes; c__Bacteroidia; o__Bacteroidales; f__Bacteroidaceae; g__Bacteroides; s__ovatus	0.165997	0.932251	0.268076	0.814313	0.176979	0.92319	0.151308	0.970215	0.0194579	0.575043	0.0824279	0.814988	0.408058	0.958907	0.0450243	0.723369	0.0588993	0.709303
181452	k__Bacteria; p__Firmicutes; c__Clostridia; o__Clostridiales; f__Lachnospiraceae; g__; s__	0.781325	0.932251	0.655856	0.886367	0.708068	0.980559	0.91776	0.970215	0.118378	0.597722	0.787548	0.989025	0.907792	0.995657	0.819305	0.940956	0.485176	0.929188
3014082	k__Bacteria; p__Firmicutes; c__Clostridia; o__Clostridiales; f__Lachnospiraceae	0.369609	0.932251	0.148935	0.814313	0.447086	0.980559	0.762445	0.970215	0.906962	0.805243	0.127005	0.814988	0.265946	0.871061	0.3144	0.870902	0.715032	0.984352
332929	k__Bacteria; p__Firmicutes; c__Clostridia; o__Clostridiales; f__Ruminococcaceae; g__; s__	0.435857	0.932251	0.231397	0.814313	0.254008	0.943593	0.492368	0.970215	0.50711	0.734062	0.156402	0.832312	0.151013	0.724158	0.361008	0.870902	0.448516	0.929188
4436552	k__Bacteria; p__Bacteroidetes; c__Bacteroidia; o__Bacteroidales; f__Prevotellaceae; g__Prevotella; s__copri	0.747765	0.932251	0.419065	0.841148	0.999852	0.999881	0.788275	0.970215	0.870327	0.795909	0.408245	0.919684	0.652328	0.987021	0.752858	0.923642	0.914169	0.997953
191779	k__Bacteria; p__Firmicutes; c__Clostridia; o__Clostridiales; f__Lachnospiraceae; g__Blautia; s__	0.930583	0.935463	0.68335	0.890895	0.732637	0.980559	0.730376	0.970215	0.733691	0.783557	0.982972	0.996494	0.765568	0.99209	0.978722	0.954283	0.970481	0.997953
185607	k__Bacteria; p__Firmicutes; c__Clostridia; o__Clostridiales; f__Lachnospiraceae; g__; s__	0.740238	0.932251	0.263853	0.814313	0.783414	0.995953	0.740601	0.970215	0.329601	0.693204	0.706038	0.989025	0.859577	0.992333	0.768739	0.929887	0.708193	0.984352
195465	k__Bacteria; p__Firmicutes; c__Clostridia; o__Clostridiales; f__Lachnospiraceae; g__; s__	0.264889	0.932251	0.494826	0.843757	0.253924	0.943593	0.803537	0.970215	0.669558	0.777958	0.0729259	0.814988	0.0358752	0.600384	0.205743	0.856597	0.08781	0.717922
4405146	k__Bacteria; p__Firmicutes; c__Clostridia; o__Clostridiales; f__; g__; s__	0.276281	0.932251	0.918748	0.921577	0.0735051	0.92319	0.234446	0.970215	0.972431	0.818975	0.554599	0.973245	0.406851	0.958907	0.619462	0.881459	0.331585	0.909753
389371	k__Bacteria; p__Firmicutes; c__Clostridia; o__Clostridiales; f__; g__; s__	0.694378	0.932251	0.810352	0.904165	0.279382	0.9526	0.497874	0.970215	0.110413	0.597722	0.308056	0.890669	0.18518	0.763827	0.501669	0.881459	0.218154	0.846146
231952	k__Bacteria; p__Firmicutes; c__Clostridia; o__Clostridiales; f__Christensenellaceae; g__; s__	0.760519	0.932251	0.772854	0.897937	0.399623	0.980559	0.391533	0.970215	0.684843	0.777958	0.551726	0.973245	0.299065	0.912301	0.875096	0.940956	0.728105	0.984352
173927	k__Bacteria; p__Firmicutes; c__Clostridia; o__Clostridiales; f__; g__; s__	0.751023	0.932251	0.851475	0.911995	0.359765	0.970919	0.56432	0.970215	0.13938	0.604991	0.669262	0.989025	0.47846	0.978755	0.0922418	0.761986	0.0343139	0.709303
4433823	k__Bacteria; p__Bacteroidetes; c__Bacteroidia; o__Bacteroidales; f__Bacteroidaceae; g__Bacteroides; s__fragilis	0.00140467	0.398799	0.172606	0.814313	0.95925	0.995953	0.063557	0.970215	0.0296024	0.575043	0.00147829	0.271421	0.577506	0.986352	0.000583106	0.143434	0.116603	0.737149
195081	k__Bacteria; p__Firmicutes; c__Clostridia; o__Clostridiales; f__Lachnospiraceae; g__Dorea; s__	0.280208	0.932251	0.110296	0.814313	0.16815	0.92319	0.317481	0.970215	0.588627	0.762438	0.206775	0.859957	0.0741538	0.637099	0.17906	0.856597	0.253359	0.846862
4425669	k__Bacteria; p__Firmicutes; c__Clostridia; o__Clostridiales; f__Lachnospiraceae; g__Coprococcus; s__	0.946203	0.935463	0.697127	0.890895	0.933857	0.995953	0.903913	0.970215	0.86515	0.795909	0.939626	0.989025	0.834293	0.992333	0.950645	0.954283	0.821378	0.98803
4425663	k__Bacteria; p__Firmicutes; c__Clostridia; o__Clostridiales; f__; g__; s__	0.617046	0.932251	0.392178	0.833685	0.216484	0.934642	0.240955	0.970215	0.883897	0.799279	0.571852	0.980009	0.160318	0.731363	0.932003	0.945389	0.556443	0.963507
190649	k__Bacteria; p__Firmicutes; c__Clostridia; o__Clostridiales; f__Ruminococcaceae; g__; s__	0.15987	0.932251	0.179266	0.814313	0.686639	0.980559	0.569581	0.970215	0.369706	0.693204	0.0187627	0.716457	0.555559	0.986352	0.0959293	0.77367	0.742641	0.984352
688923	k__Bacteria; p__Firmicutes; c__Clostridia; o__Clostridiales; f__Ruminococcaceae; g__; s__	0.945528	0.935463	0.950638	0.925801	0.79829	0.995953	0.957549	0.970215	0.233749	0.660316	0.899334	0.989025	0.635359	0.987021	0.847893	0.940956	0.423963	0.929188
4336943	k__Bacteria; p__Bacteroidetes; c__Bacteroidia; o__Bacteroidales; f__Rikenellaceae; g__; s__	0.200157	0.932251	0.235485	0.814313	0.178313	0.92319	0.318787	0.970215	0.94631	0.814985	0.163072	0.832312	0.150792	0.724158	0.536207	0.881459	0.553287	0.963507
188127	k__Bacteria; p__Firmicutes; c__Clostridia; o__Clostridiales; f__; g__; s__	0.966781	0.935463	0.706422	0.890895	0.674539	0.980559	0.747501	0.970215	0.751275	0.7841	0.586207	0.98543	0.216588	0.797028	0.66354	0.893325	0.442338	0.929188
2724175	k__Bacteria; p__Firmicutes; c__Clostridia; o__Clostridiales; f__Lachnospiraceae	0.406478	0.932251	0.547161	0.866988	0.279336	0.9526	0.200522	0.970215	0.0217643	0.575043	0.291497	0.883909	0.0552747	0.633706	0.0757378	0.723502	0.0245899	0.709303
352347	k__Bacteria; p__Firmicutes; c__Clostridia; o__Clostridiales; f__Lachnospiraceae	0.25889	0.932251	0.0649156	0.814313	0.194362	0.92319	0.182898	0.970215	0.00919745	0.575043	0.142728	0.814988	0.0914975	0.675516	0.0645668	0.723369	0.0191951	0.709303
206574	k__Bacteria; p__Firmicutes; c__Clostridia; o__Clostridiales; f__Ruminococcaceae; g__; s__	0.821565	0.932251	0.86936	0.921577	0.598563	0.980559	0.397154	0.970215	0.389968	0.693204	0.251874	0.883909	0.147112	0.724158	0.307896	0.870902	0.143467	0.758651
189478	k__Bacteria; p__Firmicutes; c__Clostridia; o__Clostridiales; f__Lachnospiraceae; g__Coprococcus; s__	0.572523	0.932251	0.980613	0.930152	0.177213	0.92319	0.277448	0.970215	0.19547	0.660316	0.252999	0.883909	0.149392	0.724158	0.346995	0.870902	0.296999	0.879901
328544	k__Bacteria; p__Firmicutes; c__Clostridia; o__Clostridiales; f__Ruminococcaceae; g__; s__	0.644299	0.932251	0.445832	0.841148	0.355483	0.970919	0.625268	0.970215	0.0235127	0.575043	0.304667	0.890669	0.0760424	0.637099	0.0242451	0.69172	0.0205689	0.709303
299302	k__Bacteria; p__Firmicutes; c__Clostridia; o__Clostridiales; f__Lachnospiraceae; g__Blautia; s__	0.545115	0.932251	0.339273	0.832724	0.395686	0.980559	0.726062	0.970215	0.389338	0.693204	0.104181	0.814988	0.0460855	0.604253	0.0385479	0.723369	0.039975	0.709303
4391262	k__Bacteria; p__Proteobacteria; c__Gammaproteobacteria; o__Enterobacteriales; f__Enterobacteriaceae; g__; s__	0.621488	0.932251	0.448546	0.841148	0.223683	0.934642	0.205761	0.970215	0.453879	0.721757	0.590602	0.98543	0.413919	0.961151	0.809753	0.940956	0.544947	0.960411
3265161	k__Bacteria; p__Firmicutes; c__Clostridia; o__Clostridiales; f__Lachnospiraceae; g__; s__	0.704869	0.932251	0.549092	0.867046	0.64538	0.980559	0.358001	0.970215	0.546497	0.750917	0.845213	0.989025	0.771349	0.99209	0.660573	0.893245	0.436849	0.929188
300374	k__Bacteria; p__Firmicutes; c__Clostridia; o__Clostridiales; f__Ruminococcaceae; g__Oscillospira; s__	0.212547	0.932251	0.215171	0.814313	0.208424	0.926231	0.344301	0.970215	0.222531	0.660316	0.346611	0.905864	0.552556	0.986352	0.203803	0.856597	0.310576	0.893006
4458576	k__Bacteria; p__Firmicutes; c__Clostridia; o__Clostridiales; f__Lachnospiraceae; g__; s__	0.200816	0.932251	0.101642	0.814313	0.378438	0.980559	0.121826	0.970215	0.452941	0.721618	0.0199789	0.735653	0.0970128	0.678912	0.102578	0.795034	0.205682	0.84122
4020502	k__Bacteria; p__Bacteroidetes; c__Bacteroidia; o__Bacteroidales; f__Bacteroidaceae; g__Bacteroides; s__	0.466446	0.932251	0.32118	0.814313	0.700791	0.980559	0.467799	0.970215	0.907499	0.805243	0.0418287	0.814988	0.930169	0.995657	0.161889	0.856597	0.998372	0.999921
344525	k__Bacteria; p__Bacteroidetes; c__Bacteroidia; o__Bacteroidales; f__Bacteroidaceae; g__Bacteroides; s__	0.987593	0.936872	0.969347	0.927704	0.737376	0.980559	0.728569	0.970215	0.587478	0.762438	0.906559	0.989025	0.827271	0.99209	0.970133	0.954283	0.876143	0.997953
4372003	k__Bacteria; p__Bacteroidetes; c__Bacteroidia; o__Bacteroidales; f__Porphyromonadaceae; g__Parabacteroides; s__	0.289554	0.932251	0.483512	0.843757	0.214886	0.934642	0.148147	0.970215	0.0270576	0.575043	0.147664	0.814988	0.178185	0.759127	0.0328252	0.702125	0.0807045	0.717922
185763	k__Bacteria; p__Firmicutes; c__Clostridia; o__Clostridiales; f__Ruminococcaceae; g__Faecalibacterium; s__prausnitzii	0.884526	0.932251	0.652624	0.886367	0.657585	0.980559	0.642322	0.970215	0.24173	0.660316	0.801976	0.989025	0.581462	0.986352	0.149772	0.856597	0.0634995	0.709303
177172	k__Bacteria; p__Firmicutes; c__Clostridia; o__Clostridiales; f__Lachnospiraceae; g__Coprococcus; s__	0.406455	0.932251	0.164875	0.814313	0.313238	0.970875	0.545495	0.970215	0.517407	0.737715	0.444724	0.953419	0.383146	0.954666	0.730059	0.911583	0.714799	0.984352
193667	k__Bacteria; p__Firmicutes; c__Clostridia; o__Clostridiales; f__Ruminococcaceae; g__Faecalibacterium	0.140313	0.932251	0.046964	0.762774	0.973574	0.995953	0.459106	0.970215	0.658563	0.777958	0.600754	0.985591	0.647005	0.987021	0.410953	0.876144	0.893091	0.997953
193666	k__Bacteria; p__Firmicutes; c__Clostridia; o__Clostridiales; f__Lachnospiraceae; g__Blautia; s__	0.758313	0.932251	0.955684	0.925801	0.473123	0.980559	0.821109	0.970215	0.238381	0.660316	0.638743	0.989025	0.588051	0.986352	0.778079	0.932492	0.642425	0.983706
4470870	k__Bacteria; p__Bacteroidetes; c__Bacteroidia; o__Bacteroidales; f__[Barnesiellaceae]; g__; s__	0.463659	0.932251	0.387515	0.833685	0.51355	0.980559	0.354929	0.970215	0.72313	0.783557	0.225251	0.859957	0.64831	0.987021	0.651952	0.890951	0.962457	0.997953
147969	k__Bacteria; p__Firmicutes; c__Clostridia; o__Clostridiales; f__Ruminococcaceae; g__Ruminococcus; s__	0.607656	0.932251	0.325336	0.817041	0.83592	0.995953	0.651115	0.970215	0.826513	0.793205	0.817541	0.989025	0.487266	0.984229	0.161961	0.856597	0.198715	0.84122
199702	k__Bacteria; p__Firmicutes; c__Clostridia; o__Clostridiales; f__Ruminococcaceae; g__Faecalibacterium; s__prausnitzii	0.948985	0.935463	0.627429	0.881602	0.84887	0.995953	0.96989	0.970215	0.332179	0.693204	0.917152	0.989025	0.596978	0.986353	0.966146	0.954283	0.742245	0.984352
198071	k__Bacteria; p__Firmicutes; c__Clostridia; o__Clostridiales; f__Lachnospiraceae; g__; s__	0.485646	0.932251	0.249882	0.814313	0.174383	0.92319	0.213774	0.970215	0.796708	0.793019	0.232715	0.859957	0.0437935	0.604253	0.564251	0.881459	0.18328	0.818869
175485	k__Bacteria; p__Bacteroidetes; c__Bacteroidia; o__Bacteroidales; f__Bacteroidaceae; g__Bacteroides; s__	0.613888	0.932251	0.319739	0.814313	0.987015	0.995953	0.60555	0.970215	0.347022	0.693204	0.260202	0.883909	0.846694	0.992333	0.523665	0.881459	0.799053	0.984352
306499	k__Bacteria; p__Firmicutes; c__Clostridia; o__Clostridiales; f__Lachnospiraceae; g__; s__	0.313872	0.932251	0.0837738	0.814313	0.865278	0.995953	0.929698	0.970215	0.011093	0.575043	0.881681	0.989025	0.775212	0.99209	0.0937061	0.761986	0.0885632	0.717922
174288	k__Bacteria; p__Firmicutes; c__Clostridia; o__Clostridiales; f__Ruminococcaceae; g__; s__	0.870796	0.932251	0.760409	0.897073	0.85259	0.995953	0.631243	0.970215	0.80814	0.793019	0.980029	0.996494	0.847881	0.992333	0.991582	0.954283	0.992807	0.999821
195937	k__Bacteria; p__Firmicutes; c__Clostridia; o__Clostridiales; f__Lachnospiraceae; g__Blautia; s__	0.0797927	0.932251	0.0294308	0.744505	0.522949	0.980559	0.868709	0.970215	0.0551105	0.575043	0.271362	0.883909	0.914427	0.995657	0.0458486	0.723369	0.0999491	0.724619
178760	k__Bacteria; p__Firmicutes; c__Clostridia; o__Clostridiales; f__Ruminococcaceae; g__Ruminococcus; s__	0.221064	0.932251	0.244236	0.814313	0.0470391	0.909274	0.107413	0.970215	0.621886	0.765039	0.246578	0.883909	0.074978	0.637099	0.578781	0.881459	0.247329	0.846146
193477	k__Bacteria; p__Firmicutes; c__Clostridia; o__Clostridiales; f__Lachnospiraceae; g__; s__	0.631652	0.932251	0.558792	0.872037	0.478838	0.980559	0.88428	0.970215	0.248459	0.660316	0.843625	0.989025	0.893543	0.995209	0.541201	0.881459	0.275062	0.869905
180468	k__Bacteria; p__Firmicutes; c__Clostridia; o__Clostridiales; f__Ruminococcaceae; g__Oscillospira; s__	0.473574	0.932251	0.463756	0.843615	0.442735	0.980559	0.181595	0.970215	0.26772	0.660341	0.183051	0.857314	0.164211	0.740201	0.473372	0.881459	0.308232	0.89266
180462	k__Bacteria; p__Firmicutes; c__Clostridia; o__Clostridiales; f__Ruminococcaceae; g__; s__	0.679484	0.932251	0.441326	0.841148	0.673052	0.980559	0.978537	0.972923	0.488616	0.733234	0.120132	0.814988	0.36452	0.954666	0.347742	0.870902	0.725923	0.984352
197397	k__Bacteria; p__Firmicutes; c__Clostridia; o__Clostridiales; f__Lachnospiraceae; g__Blautia; s__	0.0572521	0.932251	0.0172575	0.744505	0.659471	0.980559	0.894796	0.970215	0.259471	0.660341	0.0887563	0.814988	0.786466	0.99209	0.111752	0.799451	0.358699	0.92224
184760	k__Bacteria; p__Firmicutes; c__Clostridia; o__Clostridiales; f__Ruminococcaceae; g__; s__	0.203866	0.932251	0.0645693	0.814313	0.110912	0.92319	0.144222	0.970215	0.0758905	0.575043	0.21101	0.859957	0.0641217	0.637099	0.22138	0.870902	0.0720044	0.709303
317677	k__Bacteria; p__Firmicutes; c__Clostridia; o__Clostridiales; f__Ruminococcaceae; g__; s__	0.798737	0.932251	0.425643	0.841148	0.441848	0.980559	0.394614	0.970215	0.928454	0.807799	0.961889	0.993396	0.758256	0.99209	0.945748	0.953317	0.754146	0.984352
352529	k__Bacteria; p__Firmicutes; c__Clostridia; o__Clostridiales; f__Lachnospiraceae; g__[Ruminococcus]; s__	0.000912516	0.398799	0.0135725	0.653837	0.0445936	0.909274	0.0340315	0.970215	0.0443438	0.575043	0.00140057	0.271421	0.0237958	0.566644	0.00144925	0.23766	0.0260007	0.709303
185411	k__Bacteria; p__Firmicutes; c__Clostridia; o__Clostridiales; f__Lachnospiraceae; g__Roseburia; s__	0.295361	0.932251	0.376919	0.833685	0.655768	0.980559	0.71093	0.970215	0.8127	0.793019	0.160238	0.832312	0.143031	0.724158	0.174975	0.856597	0.212822	0.846146
3973322	k__Bacteria; p__Firmicutes; c__Clostridia; o__Clostridiales; f__; g__; s__	0.342704	0.932251	0.933708	0.923779	0.0883572	0.92319	0.180584	0.970215	0.242968	0.660316	0.223596	0.859957	0.0798395	0.637099	0.399344	0.876144	0.201728	0.84122
4473509	k__Bacteria; p__Firmicutes; c__Clostridia; o__Clostridiales; f__Lachnospiraceae; g__; s__	0.434208	0.932251	0.487837	0.843757	0.294533	0.964029	0.63598	0.970215	0.434518	0.715074	0.460066	0.954605	0.796088	0.99209	0.527259	0.881459	0.521036	0.947364
4217963	k__Bacteria; p__Firmicutes; c__Clostridia; o__Clostridiales; f__Lachnospiraceae; g__; s__	0.138269	0.932251	0.473571	0.843615	0.556138	0.980559	0.612237	0.970215	0.594999	0.76345	0.197605	0.859957	0.111977	0.685743	0.0599111	0.723369	0.0747969	0.709303
163243	k__Bacteria; p__Firmicutes; c__Clostridia; o__Clostridiales; f__Ruminococcaceae; g__Ruminococcus; s__	0.839322	0.932251	0.732941	0.895587	0.70293	0.980559	0.457682	0.970215	0.179308	0.644727	0.843139	0.989025	0.56856	0.986352	0.323759	0.870902	0.463192	0.929188
198449	k__Bacteria; p__Bacteroidetes; c__Bacteroidia; o__Bacteroidales; f__Bacteroidaceae; g__Bacteroides; s__	0.917021	0.935463	0.841308	0.910697	0.642348	0.980559	0.882868	0.970215	0.384189	0.693204	0.644097	0.989025	0.852213	0.992333	0.682279	0.894205	0.527436	0.947364
174611	k__Bacteria; p__Firmicutes; c__Clostridia; o__Clostridiales; f__Ruminococcaceae; g__Faecalibacterium; s__prausnitzii	0.236595	0.932251	0.180197	0.814313	0.418926	0.980559	0.935843	0.970215	0.0136338	0.575043	0.546873	0.973245	0.376362	0.954666	0.190453	0.856597	0.0747391	0.709303
4469007	k__Bacteria; p__Firmicutes; c__Clostridia; o__Clostridiales; f__; g__; s__	0.506072	0.932251	0.790365	0.904165	0.227724	0.934642	0.135797	0.970215	0.13357	0.59809	0.550931	0.973245	0.299104	0.912301	0.587586	0.881459	0.305107	0.890934
4408801	k__Bacteria; p__Firmicutes; c__Clostridia; o__Clostridiales; f__Ruminococcaceae; g__Oscillospira; s__	0.448063	0.932251	0.524339	0.849999	0.260381	0.943593	0.246261	0.970215	0.356186	0.693204	0.0964932	0.814988	0.0338711	0.600384	0.0171142	0.685878	0.0906215	0.717922
317814	k__Bacteria; p__Firmicutes; c__Clostridia; o__Clostridiales; f__Ruminococcaceae; g__; s__	0.849025	0.932251	0.994015	0.930152	0.393414	0.980559	0.463935	0.970215	0.517676	0.737715	0.344408	0.905864	0.430757	0.976067	0.455153	0.881459	0.77154	0.984352
189647	k__Bacteria; p__Firmicutes; c__Clostridia; o__Clostridiales; f__; g__; s__	0.276753	0.932251	0.0774787	0.814313	0.731028	0.980559	0.39025	0.970215	0.0214799	0.575043	0.691051	0.989025	0.471563	0.978562	0.187555	0.856597	0.109113	0.724619
1102370	k__Bacteria; p__Firmicutes; c__Clostridia; o__Clostridiales; f__Ruminococcaceae; g__; s__	0.589212	0.932251	0.353392	0.833685	0.750662	0.985775	0.885875	0.970215	0.865722	0.795909	0.812834	0.989025	0.510894	0.985607	0.096798	0.774329	0.475811	0.929188
4375889	k__Bacteria; p__Firmicutes; c__Clostridia; o__Clostridiales; f__Ruminococcaceae; g__; s__	0.677967	0.932251	0.364536	0.833685	0.734559	0.980559	0.957795	0.970215	0.240354	0.660316	0.777158	0.989025	0.695166	0.987271	0.429029	0.87791	0.641042	0.983706
1751298	k__Bacteria; p__Firmicutes; c__Clostridia; o__Clostridiales; f__Lachnospiraceae; g__Roseburia; s__	0.597123	0.932251	0.260852	0.814313	0.314761	0.970875	0.438035	0.970215	0.389077	0.693204	0.250713	0.883909	0.13086	0.702689	0.652891	0.890951	0.393046	0.929188
322835	k__Bacteria; p__Firmicutes; c__Clostridia; o__Clostridiales; f__Lachnospiraceae; g__Lachnospira; s__	0.0445031	0.932251	0.0102396	0.653837	0.156062	0.92319	0.346369	0.970215	0.29575	0.6715	0.145445	0.814988	0.0722251	0.637099	0.114564	0.799451	0.21824	0.846146
191734	k__Bacteria; p__Firmicutes; c__Clostridia; o__Clostridiales; f__Lachnospiraceae; g__Blautia; s__	0.341852	0.932251	0.312296	0.814313	0.261535	0.943593	0.336768	0.970215	0.947863	0.815495	0.634345	0.989025	0.543789	0.986352	0.798462	0.940956	0.67349	0.984352
3530697	k__Bacteria; p__Firmicutes; c__Clostridia; o__Clostridiales; f__Ruminococcaceae; g__; s__	0.0785102	0.932251	0.679607	0.890895	0.0406682	0.909274	0.323094	0.970215	0.794159	0.793019	0.0173049	0.716457	0.00398144	0.49894	0.0110782	0.641678	0.0248781	0.709303
193644	k__Bacteria; p__Firmicutes; c__Clostridia; o__Clostridiales; f__Ruminococcaceae; g__; s__	0.763905	0.932251	0.36113	0.833685	0.420775	0.980559	0.484995	0.970215	0.384128	0.693204	0.609911	0.988796	0.993355	0.999887	0.418501	0.876144	0.27912	0.874639
336559	k__Bacteria; p__Bacteroidetes; c__Bacteroidia; o__Bacteroidales; f__Bacteroidaceae; g__Bacteroides; s__	0.619059	0.932251	0.299385	0.814313	0.354657	0.970919	0.254391	0.970215	0.0624216	0.575043	0.796935	0.989025	0.463507	0.978562	0.495695	0.881459	0.257273	0.846862
227565	k__Bacteria; p__Firmicutes; c__Clostridia; o__Clostridiales; f__Ruminococcaceae; g__; s__	0.337303	0.932251	0.401696	0.837743	0.117656	0.92319	0.332699	0.970215	0.29802	0.673872	0.458166	0.954605	0.1419	0.724158	0.585545	0.881459	0.335976	0.909753
176113	k__Bacteria; p__Firmicutes; c__Clostridia; o__Clostridiales; f__; g__; s__	0.376337	0.932251	0.257991	0.814313	0.405588	0.980559	0.838027	0.970215	0.904668	0.805191	0.313371	0.890669	0.277562	0.888715	0.732925	0.911692	0.702811	0.984352
182255	k__Bacteria; p__Bacteroidetes; c__Bacteroidia; o__Bacteroidales; f__Bacteroidaceae; g__Bacteroides; s__	0.658562	0.932251	0.78826	0.904165	0.775333	0.995712	0.742383	0.970215	0.823873	0.793203	0.307203	0.890669	0.549202	0.986352	0.557904	0.881459	0.845904	0.993311
199279	k__Bacteria; p__Firmicutes; c__Clostridia; o__Clostridiales; f__Lachnospiraceae; g__; s__	0.888529	0.932251	0.584529	0.876732	0.931951	0.995953	0.877262	0.970215	0.581344	0.759473	0.93422	0.989025	0.619288	0.987021	0.909921	0.941396	0.802759	0.984352
177697	k__Bacteria; p__Firmicutes; c__Clostridia; o__Clostridiales; f__Ruminococcaceae; g__; s__	0.105969	0.932251	0.0298167	0.744505	0.337724	0.970919	0.648176	0.970215	0.194835	0.660316	0.547204	0.973245	0.502805	0.984925	0.157615	0.856597	0.522032	0.947364
180401	k__Bacteria; p__Firmicutes; c__Clostridia; o__Clostridiales; f__Lachnospiraceae; g__Blautia	0.278102	0.932251	0.169965	0.814313	0.180646	0.92319	0.0801341	0.970215	0.668967	0.777958	0.415377	0.924954	0.117319	0.688757	0.381988	0.876144	0.382121	0.929188
782953	k__Bacteria; p__Proteobacteria; c__Gammaproteobacteria; o__Enterobacteriales; f__Enterobacteriaceae; g__; s__	0.52283	0.932251	0.42254	0.841148	0.161681	0.92319	0.15296	0.970215	0.223145	0.660316	0.381139	0.917878	0.382066	0.954666	0.444294	0.881459	0.388955	0.929188
186735	k__Bacteria; p__Firmicutes; c__Clostridia; o__Clostridiales; f__Lachnospiraceae; g__; s__	0.184983	0.932251	0.357767	0.833685	0.420951	0.980559	0.837819	0.970215	0.200161	0.660316	0.690439	0.989025	0.702181	0.987271	0.132359	0.847359	0.249282	0.846146
177037	k__Bacteria; p__Firmicutes; c__Clostridia; o__Clostridiales; f__Lachnospiraceae; g__Blautia; s__	0.452449	0.932251	0.13844	0.814313	0.442823	0.980559	0.612906	0.970215	0.703349	0.782779	0.830184	0.989025	0.983325	0.999887	0.868168	0.940956	0.76227	0.984352
177032	k__Bacteria; p__Firmicutes; c__Clostridia; o__Clostridiales; f__Lachnospiraceae; g__; s__	0.341924	0.932251	0.0738691	0.814313	0.364118	0.970919	0.341596	0.970215	0.140163	0.604991	0.568983	0.979335	0.550475	0.986352	0.5742	0.881459	0.452811	0.929188
192720	k__Bacteria; p__Firmicutes; c__Clostridia; o__Clostridiales; f__Ruminococcaceae; g__; s__	0.23952	0.932251	0.185495	0.814313	0.429475	0.980559	0.321877	0.970215	0.0958912	0.597722	0.719571	0.989025	0.466103	0.978562	0.239525	0.870902	0.254563	0.846862
181756	k__Bacteria; p__Firmicutes; c__Clostridia; o__Clostridiales; f__Lachnospiraceae	0.507305	0.932251	0.409248	0.840389	0.41034	0.980559	0.827156	0.970215	0.844918	0.795058	0.103951	0.814988	0.157042	0.731363	0.352444	0.870902	0.423508	0.929188
181754	k__Bacteria; p__Firmicutes; c__Clostridia; o__Clostridiales; f__Ruminococcaceae; g__; s__	0.528954	0.932251	0.160128	0.814313	0.551142	0.980559	0.390972	0.970215	0.0365856	0.575043	0.275893	0.883909	0.152421	0.727527	0.167867	0.856597	0.04042	0.709303
178485	k__Bacteria; p__Firmicutes; c__Clostridia; o__Clostridiales; f__Ruminococcaceae; g__; s__	0.876709	0.932251	0.457016	0.842333	0.586609	0.980559	0.549975	0.970215	0.561204	0.752939	0.880984	0.989025	0.573273	0.986352	0.898448	0.940956	0.564005	0.963539
173863	k__Bacteria; p__Firmicutes; c__Clostridia; o__Clostridiales; f__Ruminococcaceae; g__Faecalibacterium; s__prausnitzii	0.290074	0.932251	0.0765057	0.814313	0.325601	0.970875	0.19364	0.970215	0.0734542	0.575043	0.0849145	0.814988	0.0931299	0.678912	0.118538	0.809952	0.0645627	0.709303
194597	k__Bacteria; p__Firmicutes; c__Clostridia; o__Clostridiales; f__; g__; s__	0.375793	0.932251	0.272745	0.814313	0.328494	0.970875	0.496823	0.970215	0.50096	0.734062	0.501003	0.973245	0.213371	0.794171	0.413532	0.876144	0.524417	0.947364
187569	k__Bacteria; p__Firmicutes; c__Clostridia; o__Clostridiales; f__Lachnospiraceae; g__Coprococcus; s__	0.62009	0.932251	0.192012	0.814313	0.889459	0.995953	0.824985	0.970215	0.121318	0.597722	0.713276	0.989025	0.727937	0.99209	0.612817	0.881459	0.460814	0.929188
4395096	k__Bacteria; p__Bacteroidetes; c__Bacteroidia; o__Bacteroidales; f__Bacteroidaceae; g__Bacteroides; s__ovatus	0.900458	0.935463	0.938779	0.924151	0.560269	0.980559	0.779619	0.970215	0.0329813	0.575043	0.682971	0.989025	0.645479	0.987021	0.337344	0.870902	0.181419	0.816783
179319	k__Bacteria; p__Firmicutes; c__Clostridia; o__Clostridiales; f__Lachnospiraceae; g__; s__	0.628708	0.932251	0.392511	0.833685	0.639835	0.980559	0.529707	0.970215	0.282722	0.665037	0.39773	0.917878	0.950943	0.998043	0.237338	0.870902	0.290104	0.879901
4390319	k__Bacteria; p__Bacteroidetes; c__Bacteroidia; o__Bacteroidales; f__Bacteroidaceae; g__Bacteroides; s__ovatus	0.939967	0.935463	0.567568	0.874295	0.932626	0.995953	0.991437	0.974855	0.00570328	0.575043	0.514695	0.973245	0.741905	0.99209	0.0301228	0.701155	0.0481012	0.709303
313593	k__Bacteria; p__Firmicutes; c__Clostridia; o__Clostridiales; f__Lachnospiraceae; g__Blautia; s__producta	0.926345	0.935463	0.973579	0.929287	0.564281	0.980559	0.515599	0.970215	0.916731	0.80553	0.972726	0.993396	0.770127	0.99209	0.980305	0.954283	0.854765	0.996305
197022	k__Bacteria; p__Firmicutes; c__Clostridia; o__Clostridiales; f__Lachnospiraceae; g__Coprococcus; s__	0.739761	0.932251	0.496961	0.843757	0.835289	0.995953	0.844984	0.970215	0.0494855	0.575043	0.812068	0.989025	0.912784	0.995657	0.594952	0.881459	0.244449	0.846146
188316	k__Bacteria; p__Firmicutes; c__Clostridia; o__Clostridiales; f__Ruminococcaceae; g__Oscillospira; s__	0.614526	0.932251	0.332189	0.828043	0.559908	0.980559	0.722583	0.970215	0.059157	0.575043	0.635739	0.989025	0.928855	0.995657	0.263443	0.870902	0.222001	0.846146
183698	k__Bacteria; p__Firmicutes; c__Clostridia; o__Clostridiales; f__Lachnospiraceae; g__; s__	0.330819	0.932251	0.149871	0.814313	0.217818	0.934642	0.433025	0.970215	0.81996	0.793019	0.137533	0.814988	0.099327	0.678912	0.429523	0.87791	0.408026	0.929188
177207	k__Bacteria; p__Firmicutes; c__Clostridia; o__Clostridiales	0.703855	0.932251	0.93981	0.924151	0.599197	0.980559	0.94608	0.970215	0.914308	0.80553	0.702479	0.989025	0.92011	0.995657	0.795457	0.940956	0.633334	0.98323
194287	k__Bacteria; p__Firmicutes; c__Clostridia; o__Clostridiales; f__Ruminococcaceae; g__; s__	0.694166	0.932251	0.810526	0.904165	0.345534	0.970919	0.597973	0.970215	0.465608	0.723544	0.648154	0.989025	0.593258	0.986352	0.760314	0.929887	0.70955	0.984352
177062	k__Bacteria; p__Firmicutes; c__Clostridia; o__Clostridiales; f__Lachnospiraceae; g__Blautia; s__	0.0540158	0.932251	0.00798279	0.653837	0.435232	0.980559	0.597513	0.970215	0.367785	0.693204	0.116079	0.814988	0.177464	0.759127	0.134805	0.847359	0.347016	0.918236
176862	k__Bacteria; p__Firmicutes; c__Clostridia; o__Clostridiales; f__; g__; s__	0.928602	0.935463	0.524134	0.849999	0.879844	0.995953	0.769098	0.970215	0.674754	0.777958	0.568882	0.979335	0.534374	0.986352	0.267644	0.870902	0.659322	0.983706
176865	k__Bacteria; p__Firmicutes; c__Clostridia; o__Clostridiales; f__Ruminococcaceae	0.294297	0.932251	0.719038	0.890895	0.125681	0.92319	0.0592277	0.970215	0.905544	0.805191	0.626651	0.989025	0.275451	0.884705	0.33495	0.870902	0.246922	0.846146
332732	k__Bacteria; p__Bacteroidetes; c__Bacteroidia; o__Bacteroidales; f__Bacteroidaceae; g__Bacteroides; s__	0.569867	0.932251	0.873048	0.921577	0.526199	0.980559	0.946829	0.970215	0.229868	0.660316	0.389893	0.917878	0.292864	0.901323	0.304477	0.870902	0.471997	0.929188
182864	k__Bacteria; p__Firmicutes; c__Clostridia; o__Clostridiales; f__Lachnospiraceae; g__Blautia; s__	0.828943	0.932251	0.454735	0.842333	0.610545	0.980559	0.794738	0.970215	0.138089	0.604436	0.410628	0.920342	0.703976	0.987271	0.208941	0.856597	0.455187	0.929188
191874	k__Bacteria; p__Firmicutes; c__Clostridia; o__Clostridiales; f__Ruminococcaceae; g__; s__	0.196616	0.932251	0.292498	0.814313	0.140857	0.92319	0.282733	0.970215	0.106381	0.597722	0.08468	0.814988	0.198365	0.77175	0.181185	0.856597	0.212656	0.846146
191872	k__Bacteria; p__Firmicutes; c__Clostridia; o__Clostridiales; f__Ruminococcaceae; g__; s__	0.469006	0.932251	0.590346	0.876732	0.12261	0.92319	0.244269	0.970215	0.634356	0.767851	0.149562	0.820202	0.0293296	0.600384	0.55743	0.881459	0.151808	0.768024
178238	k__Bacteria; p__Firmicutes; c__Clostridia; o__Clostridiales; f__Lachnospiraceae; g__Coprococcus; s__	0.554928	0.932251	0.394226	0.833685	0.814762	0.995953	0.533822	0.970215	0.232672	0.660316	0.696595	0.989025	0.970998	0.999887	0.873384	0.940956	0.698052	0.984352
174792	k__Bacteria; p__Firmicutes; c__Clostridia; o__Clostridiales; f__Lachnospiraceae; g__; s__	0.382026	0.932251	0.128869	0.814313	0.211123	0.934197	0.28812	0.970215	0.335784	0.693204	0.26304	0.883909	0.0796854	0.637099	0.530603	0.881459	0.20433	0.84122
307238	k__Bacteria; p__Firmicutes; c__Clostridia; o__Clostridiales; f__Ruminococcaceae; g__; s__	0.658727	0.932251	0.619664	0.879584	0.334297	0.970875	0.213796	0.970215	0.979877	0.818975	0.720994	0.989025	0.404663	0.958907	0.930501	0.94514	0.837106	0.992019
330469	k__Bacteria; p__Firmicutes; c__Clostridia; o__Clostridiales; f__Ruminococcaceae; g__; s__	0.175392	0.932251	0.105025	0.814313	0.0579119	0.92319	0.0522353	0.970215	0.104999	0.597722	0.0863546	0.814988	0.0358271	0.600384	0.0749886	0.723369	0.054778	0.709303
4453501	k__Bacteria; p__Firmicutes; c__Clostridia; o__Clostridiales; f__Veillonellaceae; g__Veillonella; s__dispar	0.400022	0.932251	0.407459	0.840333	0.351018	0.970919	0.132894	0.970215	0.736972	0.783557	0.532459	0.973245	0.686385	0.987271	0.642771	0.890951	0.542474	0.960411
192741	k__Bacteria; p__Firmicutes; c__Clostridia; o__Clostridiales; f__; g__; s__	0.578395	0.932251	0.590283	0.876732	0.317582	0.970875	0.563128	0.970215	0.226509	0.660316	0.691658	0.989025	0.587604	0.986352	0.148506	0.856597	0.0625397	0.709303
3600504	k__Bacteria; p__Bacteroidetes; c__Bacteroidia; o__Bacteroidales; f__Bacteroidaceae; g__Bacteroides; s__	0.915991	0.935463	0.490603	0.843757	0.740759	0.980559	0.677747	0.970215	0.747674	0.783557	0.516413	0.973245	0.717903	0.989516	0.620332	0.881459	0.737805	0.984352
3797933	k__Bacteria; p__Firmicutes; c__Clostridia; o__Clostridiales; f__Lachnospiraceae; g__; s__	0.939523	0.935463	0.550271	0.867046	0.987259	0.995953	0.946056	0.970215	0.612759	0.76501	0.887563	0.989025	0.911521	0.995657	0.975195	0.954283	0.966257	0.997953
199534	k__Bacteria; p__Bacteroidetes; c__Bacteroidia; o__Bacteroidales; f__Rikenellaceae; g__; s__	0.354105	0.932251	0.309687	0.814313	0.906317	0.995953	0.602619	0.970215	0.45743	0.722227	0.957588	0.992234	0.730293	0.99209	0.223817	0.870902	0.526082	0.947364
187504	k__Bacteria; p__Firmicutes; c__Clostridia; o__Clostridiales; f__Ruminococcaceae; g__; s__	0.0727062	0.932251	0.297346	0.814313	0.0136183	0.909274	0.0817652	0.970215	0.952107	0.816712	0.0234508	0.810926	0.00372638	0.49894	0.0113582	0.641678	0.0346461	0.709303
4094259	k__Bacteria; p__Firmicutes; c__Clostridia; o__Clostridiales; f__Lachnospiraceae; g__; s__	0.709809	0.932251	0.718569	0.890895	0.906573	0.995953	0.682765	0.970215	0.849007	0.795058	0.73287	0.989025	0.302243	0.91382	0.510974	0.881459	0.293648	0.879901
2415144	k__Bacteria; p__Bacteroidetes; c__Bacteroidia; o__Bacteroidales; f__Bacteroidaceae; g__Bacteroides; s__	0.248839	0.932251	0.0948547	0.814313	0.530227	0.980559	0.213381	0.970215	0.509721	0.736087	0.289052	0.883909	0.888342	0.994986	0.676814	0.894205	0.804968	0.984352
208739	k__Bacteria; p__Firmicutes; c__Clostridia; o__Clostridiales; f__Ruminococcaceae; g__Faecalibacterium; s__prausnitzii	0.668395	0.932251	0.213448	0.814313	0.752355	0.985775	0.670716	0.970215	0.423121	0.712897	0.578667	0.982876	0.634452	0.987021	0.852956	0.940956	0.824395	0.98803
188333	k__Bacteria; p__Firmicutes; c__Clostridia; o__Clostridiales; f__Lachnospiraceae; g__[Ruminococcus]	0.165042	0.932251	0.157283	0.814313	0.127917	0.92319	0.440104	0.970215	0.62153	0.765039	0.173184	0.849232	0.128036	0.69844	0.368971	0.874799	0.361019	0.925853
196315	k__Bacteria; p__Firmicutes; c__Clostridia; o__Clostridiales; f__Clostridiaceae; g__; s__	0.94958	0.935463	0.560629	0.872037	0.794633	0.995953	0.751835	0.970215	0.495733	0.733234	0.989113	0.996494	0.851874	0.992333	0.996828	0.954283	0.872275	0.997953
177222	k__Bacteria; p__Bacteroidetes; c__Bacteroidia; o__Bacteroidales; f__Bacteroidaceae; g__Bacteroides; s__	0.148598	0.932251	0.0561811	0.814313	0.693455	0.980559	0.814088	0.970215	0.733671	0.783557	0.18059	0.857314	0.285183	0.893689	0.5892	0.881459	0.718377	0.984352
288810	k__Bacteria; p__Firmicutes; c__Clostridia; o__Clostridiales; f__Ruminococcaceae; g__; s__	0.229879	0.932251	0.440856	0.841148	0.333739	0.970875	0.148142	0.970215	0.553938	0.752939	0.0890551	0.814988	0.581076	0.986352	0.341042	0.870902	0.80262	0.984352
326482	k__Bacteria; p__Bacteroidetes; c__Bacteroidia; o__Bacteroidales; f__Prevotellaceae; g__Prevotella; s__copri	0.596308	0.932251	0.204515	0.814313	0.700827	0.980559	0.85164	0.970215	0.0196455	0.575043	0.527165	0.973245	0.98273	0.999887	0.303692	0.870902	0.12322	0.747391
172777	k__Bacteria; p__Bacteroidetes; c__Bacteroidia; o__Bacteroidales; f__Bacteroidaceae; g__Bacteroides; s__	0.218015	0.932251	0.0446244	0.751322	0.758018	0.985775	0.474817	0.970215	0.844874	0.795058	0.179771	0.857314	0.814613	0.99209	0.601649	0.881459	0.98087	0.998299
199054	k__Bacteria; p__Firmicutes; c__Clostridia; o__Clostridiales; f__Lachnospiraceae; g__; s__	0.277261	0.932251	0.314385	0.814313	0.127168	0.92319	0.400034	0.970215	0.47808	0.726822	0.374077	0.917878	0.10339	0.678912	0.706175	0.900036	0.376581	0.929188
184990	k__Bacteria; p__Firmicutes; c__Clostridia; o__Clostridiales; f__Ruminococcaceae; g__; s__	0.781315	0.932251	0.381884	0.833685	0.862437	0.995953	0.966615	0.970215	0.129983	0.597722	0.524907	0.973245	0.670186	0.987271	0.693152	0.894205	0.48158	0.929188
4476780	k__Bacteria; p__Bacteroidetes; c__Bacteroidia; o__Bacteroidales; f__Rikenellaceae; g__; s__	0.415939	0.932251	0.602046	0.876732	0.392916	0.980559	0.211395	0.970215	0.0385309	0.575043	0.815154	0.989025	0.861503	0.992333	0.386277	0.876144	0.134011	0.750897
197698	k__Bacteria; p__Firmicutes; c__Clostridia; o__Clostridiales; f__Lachnospiraceae; g__Coprococcus; s__	0.913149	0.935463	0.803761	0.904165	0.734889	0.980559	0.996451	0.975296	0.752483	0.7841	0.896564	0.989025	0.782105	0.99209	0.943558	0.953317	0.874728	0.997953
185861	k__Bacteria; p__Firmicutes; c__Clostridia; o__Clostridiales; f__Lachnospiraceae	0.353126	0.932251	0.444503	0.841148	0.250888	0.943593	0.694473	0.970215	0.30882	0.683777	0.718726	0.989025	0.873943	0.992333	0.230058	0.870902	0.220929	0.846146
4428714	k__Bacteria; p__Tenericutes; c__Mollicutes; o__RF39; f__; g__; s__	0.191386	0.932251	0.112688	0.814313	0.389517	0.980559	0.731405	0.970215	0.336461	0.693204	0.0607818	0.814988	0.465241	0.978562	0.117069	0.805506	0.61651	0.976117
4468384	k__Bacteria; p__Firmicutes; c__Clostridia; o__Clostridiales; f__Lachnospiraceae; g__Blautia; s__	0.818818	0.932251	0.751471	0.897073	0.595373	0.980559	0.389948	0.970215	0.172025	0.629789	0.832822	0.989025	0.66192	0.987271	0.645671	0.890951	0.56677	0.963539
365536	k__Bacteria; p__Firmicutes; c__Clostridia; o__Clostridiales; f__Ruminococcaceae; g__Oscillospira; s__	0.483893	0.932251	0.986635	0.930152	0.738798	0.980559	0.645254	0.970215	0.726634	0.783557	0.423577	0.935662	0.790359	0.99209	0.610176	0.881459	0.939023	0.997953
180999	k__Bacteria; p__Firmicutes; c__Clostridia; o__Clostridiales; f__Lachnospiraceae; g__; s__	0.62187	0.932251	0.467949	0.843615	0.888868	0.995953	0.646451	0.970215	0.555791	0.752939	0.33114	0.896078	0.561237	0.986352	0.374017	0.876144	0.503879	0.93658
2256425	k__Bacteria; p__Firmicutes; c__Clostridia; o__Clostridiales; f__Christensenellaceae; g__; s__	0.845255	0.932251	0.692656	0.890895	0.371084	0.980559	0.441901	0.970215	0.480174	0.726822	0.694672	0.989025	0.36415	0.954666	0.843063	0.940956	0.745919	0.984352
3426658	k__Bacteria; p__Bacteroidetes; c__Bacteroidia; o__Bacteroidales; f__Bacteroidaceae; g__Bacteroides; s__	0.607114	0.932251	0.278373	0.814313	0.36442	0.970919	0.25891	0.970215	0.921822	0.806159	0.512219	0.973245	0.788383	0.99209	0.674518	0.894205	0.809623	0.984352
4401580	k__Bacteria; p__Bacteroidetes; c__Bacteroidia; o__Bacteroidales; f__Bacteroidaceae; g__Bacteroides; s__	0.0284374	0.932251	0.31215	0.814313	0.0944285	0.92319	0.00711802	0.970215	0.270754	0.660341	0.00916012	0.590255	0.0990786	0.678912	0.0720754	0.723369	0.262858	0.849549
174911	k__Bacteria; p__Firmicutes; c__Clostridia; o__Clostridiales; f__Lachnospiraceae; g__; s__	0.868305	0.932251	0.785368	0.904165	0.818337	0.995953	0.60001	0.970215	0.0499943	0.575043	0.895235	0.989025	0.678417	0.987271	0.243219	0.870902	0.260383	0.846862
287790	k__Bacteria; p__Firmicutes; c__Clostridia; o__Clostridiales; f__Ruminococcaceae; g__; s__	0.889402	0.932251	0.793517	0.904165	0.977455	0.995953	0.753338	0.970215	0.660065	0.777958	0.887508	0.989025	0.847869	0.992333	0.455839	0.881459	0.972488	0.997953
318970	k__Bacteria; p__Firmicutes; c__Clostridia; o__Clostridiales; f__Lachnospiraceae; g__Blautia; s__	0.48891	0.932251	0.448329	0.841148	0.790174	0.995953	0.446859	0.970215	0.626564	0.76555	0.284906	0.883909	0.890339	0.995209	0.737697	0.915068	0.966452	0.997953
194001	k__Bacteria; p__Firmicutes; c__Clostridia; o__Clostridiales; f__Lachnospiraceae; g__Coprococcus; s__	0.207873	0.932251	0.96832	0.927704	0.158312	0.92319	0.65568	0.970215	0.0172781	0.575043	0.145857	0.814988	0.241816	0.83382	0.100585	0.795034	0.0494151	0.709303
4425214	k__Bacteria; p__Firmicutes; c__Bacilli; o__Lactobacillales; f__Streptococcaceae; g__Streptococcus; s__	0.842767	0.932251	0.704222	0.890895	0.759151	0.985775	0.493501	0.970215	0.393272	0.693204	0.873888	0.989025	0.555611	0.986352	0.959265	0.954283	0.771508	0.984352
179508	k__Bacteria; p__Firmicutes; c__Clostridia; o__Clostridiales; f__Lachnospiraceae; g__[Ruminococcus]; s__	0.313814	0.932251	0.0704591	0.814313	0.622201	0.980559	0.742827	0.970215	0.387998	0.693204	0.584669	0.98543	0.639165	0.987021	0.771586	0.929887	0.723759	0.984352
193968	k__Bacteria; p__Firmicutes; c__Clostridia; o__Clostridiales; f__Ruminococcaceae; g__; s__	0.267378	0.932251	0.131618	0.814313	0.100087	0.92319	0.176844	0.970215	0.0633	0.575043	0.0580556	0.814988	0.011692	0.49894	0.0187756	0.685878	0.0117592	0.709303
193969	k__Bacteria; p__Firmicutes; c__Clostridia; o__Clostridiales; f__Lachnospiraceae; g__Coprococcus; s__	0.188154	0.932251	0.0298985	0.744505	0.632321	0.980559	0.603264	0.970215	0.22948	0.660316	0.141312	0.814988	0.642168	0.987021	0.434791	0.879615	0.611543	0.976117
186732	k__Bacteria; p__Firmicutes; c__Clostridia; o__Clostridiales; f__Ruminococcaceae; g__; s__	0.599433	0.932251	0.259965	0.814313	0.560138	0.980559	0.341387	0.970215	0.26722	0.660341	0.141494	0.814988	0.872015	0.992333	0.0868967	0.756964	0.463782	0.929188
4370941	k__Bacteria; p__Firmicutes; c__Clostridia; o__Clostridiales; f__Ruminococcaceae; g__; s__	0.082697	0.932251	0.11471	0.814313	0.293329	0.964029	0.900696	0.970215	0.0136143	0.575043	0.15421	0.832312	0.571543	0.986352	0.0579358	0.723369	0.0681503	0.709303
368236	k__Bacteria; p__Firmicutes; c__Clostridia; o__Clostridiales; f__Ruminococcaceae; g__; s__	0.491141	0.932251	0.571605	0.874896	0.946147	0.995953	0.416466	0.970215	0.72284	0.783557	0.713753	0.989025	0.990337	0.999887	0.955136	0.954283	0.974164	0.997953
3486634	k__Bacteria; p__Bacteroidetes; c__Bacteroidia; o__Bacteroidales; f__Bacteroidaceae; g__Bacteroides; s__	0.855343	0.932251	0.439229	0.841148	0.70982	0.980559	0.847002	0.970215	0.692628	0.777958	0.920651	0.989025	0.83889	0.992333	0.992771	0.954283	0.943106	0.997953
185802	k__Bacteria; p__Firmicutes; c__Clostridia; o__Clostridiales; f__Ruminococcaceae; g__; s__	0.712369	0.932251	0.579217	0.876732	0.262644	0.943593	0.3851	0.970215	0.0679141	0.575043	0.546957	0.973245	0.145438	0.724158	0.466171	0.881459	0.13356	0.750897
304973	k__Bacteria; p__Firmicutes; c__Clostridia; o__Clostridiales; f__Ruminococcaceae; g__Oscillospira; s__	0.485498	0.932251	0.632844	0.885422	0.660298	0.980559	0.770047	0.970215	0.842568	0.795058	0.125887	0.814988	0.308804	0.920164	0.426923	0.87791	0.739702	0.984352
1135084	k__Bacteria; p__Bacteroidetes; c__Bacteroidia; o__Bacteroidales; f__Bacteroidaceae; g__Bacteroides; s__	0.945524	0.935463	0.701837	0.890895	0.885834	0.995953	0.94076	0.970215	0.917945	0.80553	0.920102	0.989025	0.893672	0.995209	0.89949	0.940956	0.93248	0.997953
195004	k__Bacteria; p__Firmicutes; c__Clostridia; o__Clostridiales; f__; g__; s__	0.381022	0.932251	0.365626	0.833685	0.0883306	0.92319	0.132137	0.970215	0.565341	0.754825	0.051432	0.814988	0.00661912	0.49894	0.171358	0.856597	0.0221893	0.709303
174752	k__Bacteria; p__Firmicutes; c__Clostridia; o__Clostridiales; f__Ruminococcaceae; g__; s__	0.381725	0.932251	0.148539	0.814313	0.492195	0.980559	0.800991	0.970215	0.388951	0.693204	0.22995	0.859957	0.857647	0.992333	0.337017	0.870902	0.595897	0.970503
4309301	k__Bacteria; p__Firmicutes; c__Bacilli; o__Lactobacillales; f__Streptococcaceae; g__Streptococcus; s__	0.199957	0.932251	0.139238	0.814313	0.979732	0.995953	0.4005	0.970215	0.324266	0.693204	0.462924	0.954605	0.996067	0.999887	0.666327	0.893325	0.806824	0.984352
4435400	k__Bacteria; p__Firmicutes; c__Clostridia; o__Clostridiales; f__Lachnospiraceae; g__; s__	0.00217697	0.417405	0.0230796	0.744505	0.0905273	0.92319	0.0390129	0.970215	0.0210905	0.575043	0.00876784	0.590255	0.0755345	0.637099	0.00198787	0.244491	0.0361987	0.709303
194660	k__Bacteria; p__Firmicutes; c__Clostridia; o__Clostridiales; f__Lachnospiraceae; g__Blautia; s__	0.33229	0.932251	0.289013	0.814313	0.445303	0.980559	0.96876	0.970215	0.636998	0.768349	0.0678349	0.814988	0.07229	0.637099	0.114041	0.799451	0.104399	0.724619
180606	k__Bacteria; p__Bacteroidetes; c__Bacteroidia; o__Bacteroidales; f__Bacteroidaceae; g__Bacteroides; s__ovatus	0.0950761	0.932251	0.12658	0.814313	0.139713	0.92319	0.575667	0.970215	0.0964161	0.597722	0.110524	0.814988	0.0502415	0.616655	0.0428021	0.723369	0.0706253	0.709303
187384	k__Bacteria; p__Firmicutes; c__Clostridia; o__Clostridiales; f__Lachnospiraceae; g__; s__	0.555659	0.932251	0.293507	0.814313	0.547406	0.980559	0.615049	0.970215	0.152907	0.618903	0.989687	0.996494	0.829276	0.99209	0.497066	0.881459	0.417976	0.929188
307113	k__Bacteria; p__Firmicutes; c__Clostridia; o__Clostridiales; f__Lachnospiraceae; g__; s__	0.495454	0.932251	0.222309	0.814313	0.338926	0.970919	0.56793	0.970215	0.956398	0.816712	0.337679	0.905842	0.331944	0.954666	0.55013	0.881459	0.79172	0.984352
177581	k__Bacteria; p__Firmicutes; c__Clostridia; o__Clostridiales; f__Lachnospiraceae; g__; s__	0.436963	0.932251	0.264384	0.814313	0.330353	0.970875	0.667624	0.970215	0.970461	0.818975	0.0929023	0.814988	0.0365356	0.600384	0.167432	0.856597	0.133953	0.750897
197864	k__Bacteria; p__Firmicutes; c__Clostridia; o__Clostridiales; f__Ruminococcaceae; g__; s__	0.37578	0.932251	0.197407	0.814313	0.167259	0.92319	0.321577	0.970215	0.889862	0.799279	0.186209	0.857314	0.0579217	0.633706	0.622713	0.881459	0.287932	0.878278
304779	k__Bacteria; p__Firmicutes; c__Clostridia; o__Clostridiales; f__Clostridiaceae; g__Clostridium; s__perfringens	0.649144	0.932251	0.487406	0.843757	0.466158	0.980559	0.821825	0.970215	0.820622	0.793019	0.941056	0.989025	0.732449	0.99209	0.797765	0.940956	0.970662	0.997953
2210028	k__Bacteria; p__Firmicutes; c__Clostridia; o__Clostridiales; f__Lachnospiraceae; g__[Ruminococcus]; s__	0.0744156	0.932251	0.037024	0.74565	0.323258	0.970875	0.787028	0.970215	0.353465	0.693204	0.375013	0.917878	0.554239	0.986352	0.24925	0.870902	0.544113	0.960411
193528	k__Bacteria; p__Bacteroidetes; c__Bacteroidia; o__Bacteroidales; f__Bacteroidaceae; g__Bacteroides; s__caccae	0.849733	0.932251	0.473395	0.843615	0.559132	0.980559	0.706022	0.970215	0.334078	0.693204	0.735578	0.989025	0.616149	0.987021	0.896879	0.940956	0.649808	0.983706
328617	k__Bacteria; p__Bacteroidetes; c__Bacteroidia; o__Bacteroidales; f__Bacteroidaceae; g__Bacteroides; s__uniformis	0.698951	0.932251	0.234914	0.814313	0.684441	0.980559	0.607749	0.970215	0.119653	0.597722	0.682321	0.989025	0.872523	0.992333	0.775416	0.93157	0.479191	0.929188
358798	k__Bacteria; p__Firmicutes; c__Clostridia; o__Clostridiales; f__Lachnospiraceae	0.183571	0.932251	0.273822	0.814313	0.0349234	0.909274	0.0939321	0.970215	0.470091	0.725288	0.113216	0.814988	0.0159699	0.49894	0.28819	0.870902	0.0916073	0.717922
198198	k__Bacteria; p__Firmicutes; c__Clostridia; o__Clostridiales; f__Ruminococcaceae; g__; s__	0.51477	0.932251	0.411418	0.840731	0.264607	0.943593	0.556096	0.970215	0.0342933	0.575043	0.478938	0.959963	0.15788	0.731363	0.300469	0.870902	0.0890227	0.717922
179512	k__Bacteria; p__Firmicutes; c__Clostridia; o__Clostridiales; f__Clostridiaceae; g__SMB53; s__	0.952973	0.935463	0.824682	0.904165	0.931963	0.995953	0.764473	0.970215	0.571097	0.756405	0.927601	0.989025	0.585176	0.986352	0.972028	0.954283	0.888984	0.997953
193946	k__Bacteria; p__Firmicutes; c__Clostridia; o__Clostridiales; f__Lachnospiraceae; g__Blautia; s__	0.099323	0.932251	0.441849	0.841148	0.0141733	0.909274	0.0583198	0.970215	0.556671	0.752939	0.0852268	0.814988	0.0101777	0.49894	0.347774	0.870902	0.0683217	0.709303
198221	k__Bacteria; p__Firmicutes; c__Clostridia; o__Clostridiales; f__Ruminococcaceae; g__; s__	0.243326	0.932251	0.114271	0.814313	0.143452	0.92319	0.078288	0.970215	0.620265	0.765039	0.0867473	0.814988	0.0678657	0.637099	0.170285	0.856597	0.31121	0.893006
4448492	k__Bacteria; p__Firmicutes; c__Clostridia; o__Clostridiales; f__Lachnospiraceae; g__; s__	0.320262	0.932251	0.474689	0.843615	0.916788	0.995953	0.42007	0.970215	0.0845009	0.583376	0.655967	0.989025	0.817448	0.99209	0.480201	0.881459	0.376264	0.929188
1740283	k__Bacteria; p__Firmicutes; c__Clostridia; o__Clostridiales; f__Lachnospiraceae; g__Roseburia; s__	0.845669	0.932251	0.466338	0.843615	0.839125	0.995953	0.985606	0.974363	0.900062	0.803683	0.917954	0.989025	0.507885	0.985607	0.91524	0.94198	0.840999	0.992133
1602805	k__Bacteria; p__Firmicutes; c__Clostridia; o__Clostridiales; f__Lachnospiraceae; g__; s__	0.583251	0.932251	0.964532	0.927501	0.583133	0.980559	0.283723	0.970215	0.442316	0.719835	0.810707	0.989025	0.942589	0.995657	0.519623	0.881459	0.628665	0.98323
166689	k__Bacteria; p__Firmicutes; c__Clostridia; o__Clostridiales; f__Ruminococcaceae; g__; s__	0.124002	0.932251	0.334819	0.828783	0.10985	0.92319	0.546129	0.970215	0.745461	0.783557	0.482624	0.959963	0.15775	0.731363	0.551655	0.881459	0.486837	0.929188
190991	k__Bacteria; p__Firmicutes; c__Clostridia; o__Clostridiales; f__Lachnospiraceae; g__Blautia; s__	0.652011	0.932251	0.236254	0.814313	0.715161	0.980559	0.514303	0.970215	0.225836	0.660316	0.160731	0.832312	0.970153	0.999887	0.0377011	0.723369	0.601655	0.970503
181059	k__Bacteria; p__Firmicutes; c__Clostridia; o__Clostridiales; f__; g__; s__	0.770262	0.932251	0.453484	0.842333	0.628417	0.980559	0.713526	0.970215	0.49585	0.733234	0.45744	0.954605	0.444735	0.978562	0.362901	0.870902	0.25078	0.846146
4202174	k__Bacteria; p__Firmicutes; c__Clostridia; o__Clostridiales; f__Clostridiaceae; g__; s__	0.177717	0.932251	0.038836	0.74565	0.910321	0.995953	0.997199	0.975296	0.349796	0.693204	0.459295	0.954605	0.494981	0.98441	0.112197	0.799451	0.507233	0.9372
348642	k__Bacteria; p__Firmicutes; c__Clostridia; o__Clostridiales; f__Lachnospiraceae; g__[Ruminococcus]; s__gnavus	0.0314131	0.932251	0.00547606	0.653837	0.108196	0.92319	0.205049	0.970215	0.943982	0.814632	0.271236	0.883909	0.426892	0.976067	0.138367	0.847359	0.158504	0.774489
191483	k__Bacteria; p__Bacteroidetes; c__Bacteroidia; o__Bacteroidales; f__Bacteroidaceae; g__Bacteroides; s__	0.788391	0.932251	0.601287	0.876732	0.897963	0.995953	0.731237	0.970215	0.691349	0.777958	0.81175	0.989025	0.741861	0.99209	0.980359	0.954283	0.961084	0.997953
340474	k__Bacteria; p__Bacteroidetes; c__Bacteroidia; o__Bacteroidales; f__Bacteroidaceae; g__Bacteroides; s__	0.347811	0.932251	0.115249	0.814313	0.562788	0.980559	0.283277	0.970215	0.790688	0.793019	0.745316	0.989025	0.762679	0.99209	0.74269	0.916883	0.934734	0.997953
216599	k__Bacteria; p__Bacteroidetes; c__Bacteroidia; o__Bacteroidales; f__Rikenellaceae; g__; s__	0.523367	0.932251	0.955149	0.925801	0.384187	0.980559	0.187115	0.970215	0.877516	0.798597	0.645267	0.989025	0.366917	0.954666	0.82835	0.940956	0.781359	0.984352
178253	k__Bacteria; p__Bacteroidetes; c__Bacteroidia; o__Bacteroidales; f__Bacteroidaceae; g__Bacteroides; s__	0.972127	0.935463	0.930712	0.922717	0.738831	0.980559	0.906119	0.970215	0.625264	0.76555	0.533261	0.973245	0.750527	0.99209	0.26957	0.870902	0.699097	0.984352
182089	k__Bacteria; p__Firmicutes; c__Clostridia; o__Clostridiales; f__Ruminococcaceae; g__; s__	0.0618158	0.932251	0.0120487	0.653837	0.407594	0.980559	0.154933	0.970215	0.0264904	0.575043	0.0109883	0.653475	0.188539	0.765813	0.019988	0.685878	0.0711857	0.709303
3588390	k__Bacteria; p__Bacteroidetes; c__Bacteroidia; o__Bacteroidales; f__Bacteroidaceae; g__Bacteroides; s__	0.864723	0.932251	0.422306	0.841148	0.698145	0.980559	0.596041	0.970215	0.545337	0.750538	0.377718	0.917878	0.783504	0.99209	0.387388	0.876144	0.721674	0.984352
302160	k__Bacteria; p__Firmicutes; c__Clostridia; o__Clostridiales; f__Ruminococcaceae; g__; s__	0.747963	0.932251	0.888559	0.921577	0.396333	0.980559	0.67157	0.970215	0.247466	0.660316	0.941994	0.989025	0.99318	0.999887	0.673188	0.894205	0.499787	0.935174
197334	k__Bacteria; p__Firmicutes; c__Clostridia; o__Clostridiales; f__Lachnospiraceae; g__; s__	0.232809	0.932251	0.111565	0.814313	0.261786	0.943593	0.0998705	0.970215	0.626274	0.76555	0.27157	0.883909	0.154489	0.731363	0.560198	0.881459	0.486618	0.929188
2066056	k__Bacteria; p__Firmicutes; c__Clostridia; o__Clostridiales; f__Ruminococcaceae; g__; s__	0.951479	0.935463	0.845331	0.910697	0.708361	0.980559	0.886188	0.970215	0.122248	0.597722	0.830246	0.989025	0.548987	0.986352	0.688679	0.894205	0.428956	0.929188
563572	k__Bacteria; p__Firmicutes; c__Clostridia; o__Clostridiales; f__Lachnospiraceae; g__; s__	0.982871	0.935463	0.902425	0.921577	0.967188	0.995953	0.87276	0.970215	0.528192	0.742587	0.737045	0.989025	0.497001	0.98441	0.70887	0.901136	0.476354	0.929188
3327894	k__Bacteria; p__Bacteroidetes; c__Bacteroidia; o__Bacteroidales; f__Bacteroidaceae; g__Bacteroides; s__uniformis	0.569153	0.932251	0.347443	0.833685	0.19459	0.92319	0.256099	0.970215	0.393593	0.693204	0.971194	0.993396	0.737684	0.99209	0.858902	0.940956	0.400304	0.929188
182577	k__Bacteria; p__Firmicutes; c__Clostridia; o__Clostridiales; f__Ruminococcaceae; g__; s__	0.80238	0.932251	0.741333	0.896451	0.333677	0.970875	0.467272	0.970215	0.063717	0.575043	0.314721	0.890669	0.06507	0.637099	0.196728	0.856597	0.0353488	0.709303
2056702	k__Bacteria; p__Firmicutes; c__Clostridia; o__Clostridiales; f__Ruminococcaceae; g__; s__	0.869108	0.932251	0.767585	0.897073	0.587718	0.980559	0.428511	0.970215	0.714738	0.783557	0.582727	0.98543	0.495713	0.98441	0.842305	0.940956	0.881065	0.997953
192676	k__Bacteria; p__Firmicutes; c__Clostridia; o__Clostridiales; f__; g__; s__	0.165658	0.932251	0.0552706	0.814313	0.175748	0.92319	0.371044	0.970215	0.0966136	0.597722	0.351451	0.905864	0.401837	0.958907	0.240493	0.870902	0.247317	0.846146
4383953	k__Bacteria; p__Firmicutes; c__Clostridia; o__Clostridiales; f__Clostridiaceae; g__; s__	0.920827	0.935463	0.999059	0.930152	0.93299	0.995953	0.681039	0.970215	0.691993	0.777958	0.905398	0.989025	0.772893	0.99209	0.848308	0.940956	0.925082	0.997953
146554	k__Bacteria; p__Firmicutes; c__Clostridia; o__Clostridiales; f__Ruminococcaceae; g__Ruminococcus; s__bromii	0.296167	0.932251	0.387756	0.833685	0.203476	0.92319	0.203916	0.970215	0.73718	0.783557	0.0739273	0.814988	0.109909	0.68263	0.238242	0.870902	0.371218	0.929188
319687	k__Bacteria; p__Firmicutes; c__Clostridia; o__Clostridiales; f__Ruminococcaceae; g__; s__	0.795871	0.932251	0.710219	0.890895	0.904554	0.995953	0.612931	0.970215	0.859939	0.795909	0.865449	0.989025	0.761339	0.99209	0.773857	0.930834	0.985354	0.999821
196371	k__Bacteria; p__Firmicutes; c__Clostridia; o__Clostridiales; f__; g__; s__	0.437664	0.932251	0.358486	0.833685	0.693847	0.980559	0.417004	0.970215	0.278905	0.660341	0.689695	0.989025	0.595059	0.986352	0.655322	0.890951	0.65701	0.983706
174019	k__Bacteria; p__Firmicutes; c__Clostridia; o__Clostridiales; f__Lachnospiraceae; g__Coprococcus; s__	0.116364	0.932251	0.060205	0.814313	0.0460352	0.909274	0.0942369	0.970215	0.871674	0.795909	0.261678	0.883909	0.127599	0.69844	0.655775	0.890951	0.416843	0.929188
174010	k__Bacteria; p__Firmicutes; c__Clostridia; o__Clostridiales; f__Lachnospiraceae; g__Blautia; s__	0.157273	0.932251	0.0701298	0.814313	0.134556	0.92319	0.336526	0.970215	0.169568	0.626051	0.146538	0.814988	0.124232	0.69844	0.316287	0.870902	0.202305	0.84122
196219	k__Bacteria; p__Bacteroidetes; c__Bacteroidia; o__Bacteroidales; f__Bacteroidaceae; g__Bacteroides	0.968604	0.935463	0.658222	0.886367	0.8558	0.995953	0.757361	0.970215	0.851319	0.795058	0.994702	0.996494	0.919953	0.995657	0.999934	0.954283	0.991359	0.999821
184238	k__Bacteria; p__Firmicutes; c__Clostridia; o__Clostridiales; f__Lachnospiraceae; g__Blautia; s__	0.527893	0.932251	0.223355	0.814313	0.706047	0.980559	0.395014	0.970215	0.0822012	0.582318	0.344011	0.905864	0.12754	0.69844	0.0810707	0.752528	0.0704862	0.709303
180037	k__Bacteria; p__Firmicutes; c__Clostridia; o__Clostridiales; f__Lachnospiraceae	0.746212	0.932251	0.428717	0.841148	0.795184	0.995953	0.932216	0.970215	0.0586787	0.575043	0.542346	0.973245	0.765023	0.99209	0.493433	0.881459	0.23916	0.846146
176269	k__Bacteria; p__Firmicutes; c__Clostridia; o__Clostridiales; f__Lachnospiraceae; g__Lachnospira; s__	0.18788	0.932251	0.126646	0.814313	0.0639478	0.92319	0.156046	0.970215	0.731235	0.783557	0.262471	0.883909	0.0608986	0.633706	0.565651	0.881459	0.324811	0.907534
199293	k__Bacteria; p__Firmicutes; c__Clostridia; o__Clostridiales; f__Ruminococcaceae; g__Faecalibacterium; s__prausnitzii	0.663471	0.932251	0.293329	0.814313	0.677198	0.980559	0.43461	0.970215	0.738619	0.783557	0.380264	0.917878	0.365605	0.954666	0.745992	0.919805	0.609483	0.976117
2920309	k__Bacteria; p__Bacteroidetes; c__Bacteroidia; o__Bacteroidales; f__Bacteroidaceae; g__Bacteroides; s__	0.0806384	0.932251	0.607298	0.876732	0.66198	0.980559	0.100817	0.970215	0.0034003	0.481236	0.00592029	0.586591	0.514836	0.986352	0.00225723	0.246773	0.0228643	0.709303
181074	k__Bacteria; p__Firmicutes; c__Erysipelotrichi; o__Erysipelotrichales; f__Erysipelotrichaceae; g__cc_115; s__	0.0251948	0.932251	0.908602	0.921577	0.00423003	0.909274	0.0225725	0.970215	0.889793	0.799279	0.0126765	0.653475	0.00479121	0.49894	0.0918664	0.761986	0.0389441	0.709303
295258	k__Bacteria; p__Firmicutes; c__Clostridia; o__Clostridiales; f__Ruminococcaceae; g__; s__	0.775164	0.932251	0.723162	0.890895	0.441812	0.980559	0.662743	0.970215	0.687342	0.777958	0.60113	0.985591	0.595064	0.986352	0.647748	0.890951	0.923591	0.997953
194236	k__Bacteria; p__Firmicutes; c__Clostridia; o__Clostridiales; f__; g__; s__	0.371011	0.932251	0.826264	0.904165	0.940344	0.995953	0.37239	0.970215	0.205611	0.660316	0.26792	0.883909	0.649749	0.987021	0.391653	0.876144	0.444509	0.929188
4340358	k__Bacteria; p__Bacteroidetes; c__Bacteroidia; o__Bacteroidales; f__Bacteroidaceae; g__Bacteroides; s__	0.307199	0.932251	0.121232	0.814313	0.55063	0.980559	0.904225	0.970215	0.202946	0.660316	0.0636479	0.814988	0.695839	0.987271	0.072718	0.723369	0.576488	0.963539
189877	k__Bacteria; p__Firmicutes; c__Clostridia; o__Clostridiales; f__Lachnospiraceae; g__Blautia; s__	0.0686552	0.932251	0.0258495	0.744505	0.817505	0.995953	0.791168	0.970215	0.863528	0.795909	0.106543	0.814988	0.757863	0.99209	0.166761	0.856597	0.984156	0.99967
4326080	k__Bacteria; p__Firmicutes; c__Clostridia; o__Clostridiales; f__Clostridiaceae; g__Clostridium; s__	0.209999	0.932251	0.380551	0.833685	0.116935	0.92319	0.0384539	0.970215	0.380093	0.693204	0.301697	0.890669	0.118663	0.69017	0.359067	0.870902	0.256001	0.846862
4437814	k__Bacteria; p__Bacteroidetes; c__Bacteroidia; o__Bacteroidales; f__Bacteroidaceae; g__Bacteroides; s__	0.831931	0.932251	0.755479	0.897073	0.4991	0.980559	0.364887	0.970215	0.395383	0.693204	0.536162	0.973245	0.971636	0.999887	0.351617	0.870902	0.711224	0.984352
1736067	k__Bacteria; p__Bacteroidetes; c__Bacteroidia; o__Bacteroidales; f__Bacteroidaceae; g__Bacteroides; s__uniformis	0.783251	0.932251	0.559897	0.872037	0.370279	0.980559	0.314319	0.970215	0.150768	0.618903	0.747595	0.989025	0.949575	0.998043	0.499917	0.881459	0.200729	0.84122
355510	k__Bacteria; p__Firmicutes; c__Clostridia; o__Clostridiales; f__Ruminococcaceae; g__; s__	0.115392	0.932251	0.0404027	0.74565	0.403154	0.980559	0.129307	0.970215	0.0628929	0.575043	0.108212	0.814988	0.197808	0.77175	0.159971	0.856597	0.143745	0.758651
3211875	k__Bacteria; p__Bacteroidetes; c__Bacteroidia; o__Bacteroidales; f__Bacteroidaceae; g__Bacteroides; s__	0.141645	0.932251	0.394469	0.833685	0.156529	0.92319	0.0838281	0.970215	0.0309811	0.575043	0.0474601	0.814988	0.191665	0.765813	0.0711907	0.723369	0.0829897	0.717922
197970	k__Bacteria; p__Firmicutes; c__Clostridia; o__Clostridiales; f__Ruminococcaceae; g__; s__	0.569375	0.932251	0.158894	0.814313	0.557366	0.980559	0.549616	0.970215	0.0778763	0.575043	0.366344	0.91589	0.224266	0.804389	0.301555	0.870902	0.138066	0.758651
4357811	k__Bacteria; p__Bacteroidetes; c__Bacteroidia; o__Bacteroidales; f__Bacteroidaceae; g__Bacteroides; s__	0.359139	0.932251	0.527048	0.851515	0.732249	0.980559	0.318686	0.970215	0.600106	0.76402	0.133249	0.814988	0.357641	0.954666	0.358724	0.870902	0.705111	0.984352
186981	k__Bacteria; p__Bacteroidetes; c__Bacteroidia; o__Bacteroidales; f__[Barnesiellaceae]; g__; s__	0.650563	0.932251	0.300761	0.814313	0.340842	0.970919	0.285522	0.970215	0.75998	0.787038	0.806852	0.989025	0.415851	0.963465	0.923474	0.94514	0.826438	0.98803
4472130	k__Bacteria; p__Firmicutes; c__Clostridia; o__Clostridiales; f__Lachnospiraceae; g__; s__	0.694953	0.932251	0.464652	0.843615	0.851334	0.995953	0.815709	0.970215	0.616213	0.76501	0.670794	0.989025	0.783188	0.99209	0.463511	0.881459	0.946868	0.997953
176381	k__Bacteria; p__Firmicutes; c__Clostridia; o__Clostridiales; f__Lachnospiraceae; g__Blautia; s__	0.826803	0.932251	0.90737	0.921577	0.751644	0.985775	0.869369	0.970215	0.736199	0.783557	0.353286	0.906064	0.674384	0.987271	0.508733	0.881459	0.909329	0.997953
230232	k__Bacteria; p__Firmicutes; c__Clostridia; o__Clostridiales; f__Lachnospiraceae; g__Dorea; s__	0.295049	0.932251	0.0621762	0.814313	0.481536	0.980559	0.323841	0.970215	0.766866	0.787038	0.224651	0.859957	0.253277	0.848161	0.569542	0.881459	0.687223	0.984352
2565100	k__Bacteria; p__Firmicutes; c__Clostridia; o__Clostridiales; f__Lachnospiraceae; g__; s__	0.261714	0.932251	0.178611	0.814313	0.204033	0.92319	0.528746	0.970215	0.753857	0.7841	0.210245	0.859957	0.125105	0.69844	0.523143	0.881459	0.46793	0.929188
332588	k__Bacteria; p__Bacteroidetes; c__Bacteroidia; o__Bacteroidales; f__Bacteroidaceae; g__Bacteroides; s__	0.76421	0.932251	0.812896	0.904165	0.345488	0.970919	0.569839	0.970215	0.560643	0.752939	0.771314	0.989025	0.382844	0.954666	0.976607	0.954283	0.767328	0.984352
4419650	k__Bacteria; p__Firmicutes; c__Clostridia; o__Clostridiales; f__Lachnospiraceae; g__Coprococcus; s__	0.431404	0.932251	0.29678	0.814313	0.806952	0.995953	0.506939	0.970215	0.440118	0.718719	0.190671	0.859957	0.803181	0.99209	0.396877	0.876144	0.882888	0.997953
189067	k__Bacteria; p__Firmicutes; c__Clostridia; o__Clostridiales; f__Lachnospiraceae; g__Blautia; s__	0.852091	0.932251	0.706585	0.890895	0.494966	0.980559	0.728755	0.970215	0.0678406	0.575043	0.724713	0.989025	0.3852	0.954666	0.577763	0.881459	0.231529	0.846146
185164	k__Bacteria; p__Firmicutes; c__Clostridia; o__Clostridiales; f__Ruminococcaceae; g__; s__	0.0299604	0.932251	0.0842505	0.814313	0.226418	0.934642	0.957534	0.970215	0.886396	0.799279	0.0729232	0.814988	0.116497	0.688757	0.191854	0.856597	0.388812	0.929188
366794	k__Bacteria; p__Firmicutes; c__Clostridia; o__Clostridiales; f__Ruminococcaceae; g__; s__	0.218227	0.932251	0.309534	0.814313	0.163359	0.92319	0.387577	0.970215	0.38616	0.693204	0.456566	0.954605	0.226177	0.806879	0.516611	0.881459	0.460143	0.929188
185575	k__Bacteria; p__Firmicutes; c__Clostridia; o__Clostridiales; f__Ruminococcaceae; g__; s__	0.357206	0.932251	0.518424	0.84757	0.0819515	0.92319	0.190521	0.970215	0.652927	0.777958	0.0265524	0.810926	0.00566509	0.49894	0.0271375	0.69172	0.0348387	0.709303
360890	k__Bacteria; p__Firmicutes; c__Clostridia; o__Clostridiales; f__; g__; s__	0.383459	0.932251	0.837875	0.910697	0.0887201	0.92319	0.179033	0.970215	0.721445	0.783557	0.28847	0.883909	0.0590375	0.633706	0.645779	0.890951	0.269244	0.856761
180874	k__Bacteria; p__Firmicutes; c__Clostridia; o__Clostridiales; f__Lachnospiraceae; g__Roseburia; s__	0.900632	0.935463	0.513378	0.845012	0.874292	0.995953	0.701702	0.970215	0.806455	0.793019	0.580762	0.984812	0.410163	0.958907	0.907551	0.940956	0.7261	0.984352
157327	k__Bacteria; p__Bacteroidetes; c__Bacteroidia; o__Bacteroidales; f__Bacteroidaceae; g__Bacteroides; s__	0.614061	0.932251	0.195446	0.814313	0.955457	0.995953	0.867852	0.970215	0.689054	0.777958	0.402561	0.918231	0.506157	0.985607	0.824308	0.940956	0.866707	0.997953
4484075	k__Bacteria; p__Firmicutes; c__Clostridia; o__Clostridiales; f__Ruminococcaceae; g__; s__	0.705844	0.932251	0.649326	0.886367	0.59041	0.980559	0.994765	0.975296	0.728517	0.783557	0.886041	0.989025	0.556459	0.986352	0.530264	0.881459	0.43252	0.929188
4372382	k__Bacteria; p__Firmicutes; c__Clostridia; o__Clostridiales; f__Lachnospiraceae; g__; s__	0.0598885	0.932251	0.00827423	0.653837	0.151133	0.92319	0.143289	0.970215	0.65984	0.777958	0.00547262	0.586591	0.0356432	0.600384	0.0563404	0.723369	0.145295	0.758651
188079	k__Bacteria; p__Firmicutes; c__Clostridia; o__Clostridiales; f__Lachnospiraceae; g__Coprococcus; s__	0.529095	0.932251	0.759223	0.897073	0.197114	0.92319	0.276215	0.970215	0.631774	0.767851	0.188669	0.858624	0.106801	0.678912	0.422953	0.87791	0.391792	0.929188
360636	k__Bacteria; p__Firmicutes; c__Erysipelotrichi; o__Erysipelotrichales; f__Erysipelotrichaceae; g__; s__	0.94284	0.935463	0.596856	0.876732	0.646813	0.980559	0.701898	0.970215	0.623443	0.765039	0.983666	0.996494	0.771531	0.99209	0.990203	0.954283	0.792994	0.984352
192536	k__Bacteria; p__Firmicutes; c__Clostridia; o__Clostridiales; f__Lachnospiraceae; g__; s__	0.977346	0.935463	0.654719	0.886367	0.86737	0.995953	0.846234	0.970215	0.0618518	0.575043	0.868186	0.989025	0.426494	0.976067	0.323679	0.870902	0.169663	0.782793
177567	k__Bacteria; p__Firmicutes; c__Clostridia; o__Clostridiales; f__Ruminococcaceae; g__; s__	0.600045	0.932251	0.19401	0.814313	0.42638	0.980559	0.407245	0.970215	0.0157757	0.575043	0.54134	0.973245	0.250347	0.848161	0.24126	0.870902	0.0665544	0.709303
4372528	k__Bacteria; p__Firmicutes; c__Clostridia; o__Clostridiales; f__; g__; s__	0.748899	0.932251	0.470402	0.843615	0.745599	0.981753	0.459052	0.970215	0.368951	0.693204	0.407075	0.919684	0.641006	0.987021	0.403617	0.876144	0.678802	0.984352
4409280	k__Bacteria; p__Firmicutes; c__Clostridia; o__Clostridiales; f__Ruminococcaceae; g__; s__	0.911846	0.935463	0.480236	0.843615	0.700401	0.980559	0.713804	0.970215	0.281325	0.663589	0.901481	0.989025	0.965931	0.999887	0.923084	0.94514	0.754483	0.984352
181139	k__Bacteria; p__Firmicutes; c__Clostridia; o__Clostridiales; f__Ruminococcaceae; g__Faecalibacterium; s__prausnitzii	0.16255	0.932251	0.0399204	0.74565	0.166882	0.92319	0.107487	0.970215	0.0355627	0.575043	0.0573581	0.814988	0.0407025	0.604253	0.0711499	0.723369	0.0297825	0.709303
553080	k__Bacteria; p__Firmicutes; c__Clostridia; o__Clostridiales; f__; g__; s__	0.514735	0.932251	0.92449	0.921577	0.185338	0.92319	0.418362	0.970215	0.103696	0.597722	0.893606	0.989025	0.579817	0.986352	0.220583	0.870902	0.303566	0.890934
1614788	k__Bacteria; p__Firmicutes; c__Clostridia; o__Clostridiales; f__Lachnospiraceae; g__Coprococcus; s__	0.464788	0.932251	0.871256	0.921577	0.182908	0.92319	0.430342	0.970215	0.912826	0.80553	0.550388	0.973245	0.179754	0.762659	0.812752	0.940956	0.556203	0.963507
194372	k__Bacteria; p__Firmicutes; c__Clostridia; o__Clostridiales; f__Ruminococcaceae; g__; s__	0.911525	0.935463	0.476952	0.843615	0.916928	0.995953	0.832416	0.970215	0.228864	0.660316	0.537361	0.973245	0.37766	0.954666	0.5267	0.881459	0.378167	0.929188
194371	k__Bacteria; p__Firmicutes; c__Clostridia; o__Clostridiales; f__Lachnospiraceae; g__Blautia; s__	0.0616371	0.932251	0.100353	0.814313	0.136815	0.92319	0.392498	0.970215	0.264563	0.660341	0.138592	0.814988	0.122952	0.696503	0.242817	0.870902	0.295844	0.879901
161423	k__Bacteria; p__Bacteroidetes; c__Bacteroidia; o__Bacteroidales; f__Bacteroidaceae; g__Bacteroides; s__	0.289564	0.932251	0.118964	0.814313	0.955878	0.995953	0.555558	0.970215	0.606111	0.76402	0.161149	0.832312	0.683403	0.987271	0.61069	0.881459	0.937051	0.997953
4212012	k__Bacteria; p__Bacteroidetes; c__Bacteroidia; o__Bacteroidales; f__Bacteroidaceae; g__Bacteroides; s__uniformis	0.859837	0.932251	0.39656	0.833685	0.691982	0.980559	0.726931	0.970215	0.211788	0.660316	0.963231	0.993396	0.966833	0.999887	0.451719	0.881459	0.29488	0.879901
4381430	k__Bacteria; p__Firmicutes; c__Clostridia; o__Clostridiales; f__Ruminococcaceae; g__Faecalibacterium; s__prausnitzii	0.222681	0.932251	0.278416	0.814313	0.300299	0.964029	0.198387	0.970215	0.381241	0.693204	0.289928	0.883909	0.185274	0.763827	0.623632	0.881459	0.456684	0.929188
189937	k__Bacteria; p__Firmicutes; c__Clostridia; o__Clostridiales; f__Ruminococcaceae; g__Faecalibacterium; s__prausnitzii	0.323633	0.932251	0.326073	0.817041	0.698247	0.980559	0.730199	0.970215	0.0505763	0.575043	0.916892	0.989025	0.515503	0.986352	0.0574128	0.723369	0.185837	0.820995
214036	k__Bacteria; p__Firmicutes; c__Clostridia; o__Clostridiales; f__[Mogibacteriaceae]; g__; s__	0.885277	0.932251	0.694367	0.890895	0.925821	0.995953	0.776811	0.970215	0.227029	0.660316	0.890572	0.989025	0.976577	0.999887	0.871087	0.940956	0.66838	0.984352
4464173	k__Bacteria; p__Firmicutes; c__Clostridia; o__Clostridiales; f__Lachnospiraceae; g__; s__	0.594263	0.932251	0.180489	0.814313	0.706803	0.980559	0.773122	0.970215	0.602315	0.76402	0.448505	0.953419	0.694699	0.987271	0.763151	0.929887	0.931862	0.997953
4420408	k__Bacteria; p__Bacteroidetes; c__Bacteroidia; o__Bacteroidales; f__Bacteroidaceae; g__Bacteroides; s__uniformis	0.945523	0.935463	0.899764	0.921577	0.740941	0.980559	0.967052	0.970215	0.866944	0.795909	0.818845	0.989025	0.819008	0.99209	0.904478	0.940956	0.926367	0.997953
3265556	k__Bacteria; p__Firmicutes; c__Clostridia; o__Clostridiales; f__Lachnospiraceae; g__; s__	0.527861	0.932251	0.323239	0.816247	0.204056	0.92319	0.348649	0.970215	0.181243	0.646663	0.851287	0.989025	0.377338	0.954666	0.655594	0.890951	0.397642	0.929188
4347159	k__Bacteria; p__Actinobacteria; c__Actinobacteria; o__Bifidobacteriales; f__Bifidobacteriaceae; g__Bifidobacterium; s__adolescentis	0.803875	0.932251	0.881499	0.921577	0.803811	0.995953	0.800431	0.970215	0.0897494	0.597722	0.756759	0.989025	0.722994	0.99209	0.69964	0.894205	0.30611	0.890934
3562626	k__Bacteria; p__Bacteroidetes; c__Bacteroidia; o__Bacteroidales; f__Bacteroidaceae; g__Bacteroides; s__	0.190641	0.932251	0.538213	0.863737	0.918043	0.995953	0.245188	0.970215	0.165887	0.623866	0.451017	0.954605	0.951507	0.998043	0.416074	0.876144	0.587406	0.968984
357046	k__Bacteria; p__Bacteroidetes; c__Bacteroidia; o__Bacteroidales; f__Rikenellaceae; g__; s__	0.436166	0.932251	0.281848	0.814313	0.945186	0.995953	0.596479	0.970215	0.277015	0.660341	0.642956	0.989025	0.93205	0.995657	0.800048	0.940956	0.75495	0.984352
4481613	k__Bacteria; p__Actinobacteria; c__Coriobacteriia; o__Coriobacteriales; f__Coriobacteriaceae; g__Collinsella; s__aerofaciens	0.0675624	0.932251	0.0262012	0.744505	0.658502	0.980559	0.785809	0.970215	0.52584	0.741737	0.241397	0.876341	0.581871	0.986352	0.456716	0.881459	0.85903	0.996305
16054	k__Bacteria; p__Firmicutes; c__Clostridia; o__Clostridiales; f__Ruminococcaceae; g__Ruminococcus; s__	0.377809	0.932251	0.577819	0.876732	0.543633	0.980559	0.801944	0.970215	0.30064	0.676621	0.278355	0.883909	0.972787	0.999887	0.378087	0.876144	0.357524	0.921517
302049	k__Bacteria; p__Firmicutes; c__Clostridia; o__Clostridiales; f__Lachnospiraceae; g__Blautia; s__	0.462985	0.932251	0.222917	0.814313	0.236417	0.943593	0.411422	0.970215	0.512748	0.737715	0.229765	0.859957	0.237952	0.828814	0.329395	0.870902	0.565103	0.963539
197499	k__Bacteria; p__Firmicutes; c__Clostridia; o__Clostridiales; f__Ruminococcaceae; g__; s__	0.197447	0.932251	0.0419827	0.751322	0.245698	0.943593	0.164336	0.970215	0.00153256	0.32535	0.0935284	0.814988	0.395223	0.958907	0.0125128	0.641678	0.0118511	0.709303
178148	k__Bacteria; p__Bacteroidetes; c__Bacteroidia; o__Bacteroidales; f__Bacteroidaceae; g__Bacteroides; s__	0.179616	0.932251	0.923481	0.921577	0.53873	0.980559	0.609269	0.970215	0.691599	0.777958	0.0738221	0.814988	0.191526	0.765813	0.282771	0.870902	0.589438	0.969949
4281639	k__Bacteria; p__Firmicutes; c__Clostridia; o__Clostridiales; f__Lachnospiraceae; g__; s__	0.39592	0.932251	0.969576	0.927704	0.123576	0.92319	0.306623	0.970215	0.193136	0.660316	0.491131	0.968175	0.289359	0.896725	0.49142	0.881459	0.334141	0.909753
4439360	k__Bacteria; p__Bacteroidetes; c__Bacteroidia; o__Bacteroidales; f__Bacteroidaceae; g__Bacteroides; s__	0.456372	0.932251	0.580098	0.876732	0.258242	0.943593	0.120821	0.970215	0.0346409	0.575043	0.26591	0.883909	0.137792	0.721135	0.26984	0.870902	0.0735812	0.709303
260414	k__Bacteria; p__Firmicutes; c__Clostridia; o__Clostridiales; f__Ruminococcaceae; g__; s__	0.435072	0.932251	0.955149	0.925801	0.207551	0.926231	0.119702	0.970215	0.871375	0.795909	0.440348	0.951721	0.129387	0.702096	0.826295	0.940956	0.501878	0.93658
197930	k__Bacteria; p__Firmicutes; c__Clostridia; o__Clostridiales; f__Lachnospiraceae; g__; s__	0.95038	0.935463	0.998028	0.930152	0.612803	0.980559	0.763538	0.970215	0.195617	0.660316	0.854133	0.989025	0.750237	0.99209	0.630461	0.882404	0.356049	0.920017
187210	k__Bacteria; p__Firmicutes; c__Clostridia; o__Clostridiales; f__Lachnospiraceae; g__Blautia; s__	0.834912	0.932251	0.840866	0.910697	0.703087	0.980559	0.945291	0.970215	0.200392	0.660316	0.857818	0.989025	0.457288	0.978562	0.861097	0.940956	0.520367	0.947364
187212	k__Bacteria; p__Firmicutes; c__Clostridia; o__Clostridiales; f__Lachnospiraceae; g__Coprococcus; s__	0.306685	0.932251	0.0603881	0.814313	0.492757	0.980559	0.534168	0.970215	0.897519	0.803038	0.4761	0.959963	0.472975	0.978562	0.698813	0.894205	0.914312	0.997953
184897	k__Bacteria; p__Firmicutes; c__Clostridia; o__Clostridiales; f__Ruminococcaceae; g__Faecalibacterium; s__prausnitzii	0.844418	0.932251	0.735472	0.895712	0.545714	0.980559	0.504994	0.970215	0.309528	0.683777	0.690069	0.989025	0.926612	0.995657	0.686749	0.894205	0.633375	0.98323
193831	k__Bacteria; p__Firmicutes; c__Clostridia; o__Clostridiales; f__Clostridiaceae; g__Clostridium; s__	0.297138	0.932251	0.481198	0.843615	0.32305	0.970875	0.90262	0.970215	0.144187	0.605218	0.343655	0.905864	0.146585	0.724158	0.278112	0.870902	0.225216	0.846146
173996	k__Bacteria; p__Firmicutes; c__Clostridia; o__Clostridiales; f__Lachnospiraceae; g__; s__	0.264089	0.932251	0.215045	0.814313	0.125867	0.92319	0.354016	0.970215	0.517776	0.737715	0.178761	0.857221	0.119156	0.69017	0.452058	0.881459	0.352392	0.920017
3563235	k__Bacteria; p__Bacteroidetes; c__Bacteroidia; o__Bacteroidales; f__Bacteroidaceae; g__Bacteroides; s__	0.767289	0.932251	0.29832	0.814313	0.800761	0.995953	0.671977	0.970215	0.738571	0.783557	0.398976	0.917878	0.572251	0.986352	0.572428	0.881459	0.713488	0.984352
15728	k__Bacteria; p__Firmicutes; c__Erysipelotrichi; o__Erysipelotrichales; f__Erysipelotrichaceae	0.254444	0.932251	0.29837	0.814313	0.185771	0.92319	0.33133	0.970215	0.45068	0.721493	0.483516	0.959963	0.569947	0.986352	0.451972	0.881459	0.505873	0.9372
2688035	k__Bacteria; p__Firmicutes; c__Clostridia; o__Clostridiales; f__Lachnospiraceae; g__; s__	0.170857	0.932251	0.251089	0.814313	0.309592	0.970875	0.920113	0.970215	0.531842	0.743816	0.240485	0.876113	0.216503	0.797028	0.514245	0.881459	0.586705	0.968984
363735	k__Bacteria; p__Firmicutes; c__Clostridia; o__Clostridiales; f__Lachnospiraceae; g__Blautia; s__	0.577089	0.932251	0.419417	0.841148	0.938799	0.995953	0.599518	0.970215	0.964493	0.81738	0.863443	0.989025	0.999386	0.999887	0.625306	0.881459	0.999921	0.999921
186022	k__Bacteria; p__Firmicutes; c__Clostridia; o__Clostridiales; f__Lachnospiraceae; g__Blautia; s__	0.902201	0.935463	0.701093	0.890895	0.912169	0.995953	0.724434	0.970215	0.867631	0.795909	0.74461	0.989025	0.854354	0.992333	0.902548	0.940956	0.956342	0.997953
836693	k__Bacteria; p__Firmicutes; c__Clostridia; o__SHA-98; f__; g__; s__	0.962451	0.935463	0.887287	0.921577	0.866158	0.995953	0.723223	0.970215	0.164673	0.623866	0.797633	0.989025	0.874977	0.992333	0.488664	0.881459	0.568365	0.963539
179400	k__Bacteria; p__Firmicutes; c__Clostridia; o__Clostridiales; f__Lachnospiraceae; g__; s__	0.0106586	0.932251	0.00395364	0.653837	0.876474	0.995953	0.62072	0.970215	0.236189	0.660316	0.165671	0.839639	0.943508	0.995657	0.0907803	0.761986	0.703985	0.984352
4453609	k__Bacteria; p__Bacteroidetes; c__Bacteroidia; o__Bacteroidales; f__Rikenellaceae; g__; s__	0.335315	0.932251	0.324054	0.816247	0.285714	0.964029	0.605605	0.970215	0.748339	0.783557	0.686679	0.989025	0.465477	0.978562	0.877268	0.940956	0.827759	0.98803
359872	k__Bacteria; p__Proteobacteria; c__Deltaproteobacteria; o__Desulfovibrionales; f__Desulfovibrionaceae; g__Bilophila; s__	0.959076	0.935463	0.885697	0.921577	0.652202	0.980559	0.760072	0.970215	0.612791	0.76501	0.651873	0.989025	0.248006	0.847854	0.817251	0.940956	0.469	0.929188
403701	k__Bacteria; p__Firmicutes; c__Clostridia; o__Clostridiales; f__Veillonellaceae; g__Dialister; s__	0.0565358	0.932251	0.681087	0.890895	0.0147839	0.909274	0.00739049	0.970215	0.55782	0.752939	0.140635	0.814988	0.0344709	0.600384	0.176592	0.856597	0.0587465	0.709303
190913	k__Bacteria; p__Bacteroidetes; c__Bacteroidia; o__Bacteroidales; f__Bacteroidaceae; g__Bacteroides; s__	0.947341	0.935463	0.925721	0.921577	0.878745	0.995953	0.674196	0.970215	0.421954	0.712344	0.965347	0.993396	0.709921	0.987271	0.974692	0.954283	0.807775	0.984352
4433947	k__Bacteria; p__Bacteroidetes; c__Bacteroidia; o__Bacteroidales; f__Bacteroidaceae; g__Bacteroides; s__	0.675114	0.932251	0.959039	0.92593	0.439382	0.980559	0.275496	0.970215	0.072313	0.575043	0.231782	0.859957	0.117576	0.688757	0.188808	0.856597	0.0531801	0.709303
577170	k__Bacteria; p__Bacteroidetes; c__Bacteroidia; o__Bacteroidales; f__Bacteroidaceae; g__Bacteroides; s__	0.368105	0.932251	0.311377	0.814313	0.637608	0.980559	0.231569	0.970215	0.111305	0.597722	0.291107	0.883909	0.925277	0.995657	0.367263	0.873728	0.42886	0.929188
4431545	k__Bacteria; p__Firmicutes; c__Clostridia; o__Clostridiales; f__Ruminococcaceae; g__; s__	0.600464	0.932251	0.541522	0.864911	0.661115	0.980559	0.417408	0.970215	0.341482	0.693204	0.779505	0.989025	0.311986	0.921655	0.594752	0.881459	0.530938	0.948696
196982	k__Bacteria; p__Firmicutes; c__Clostridia; o__Clostridiales; f__Ruminococcaceae; g__; s__	0.119109	0.932251	0.0318815	0.74565	0.129103	0.92319	0.0732528	0.970215	0.0225986	0.575043	0.037518	0.814988	0.403764	0.958907	0.0246998	0.69172	0.0574787	0.709303
194297	k__Bacteria; p__Firmicutes; c__Clostridia; o__Clostridiales; f__Ruminococcaceae; g__Ruminococcus; s__	0.800983	0.932251	0.425664	0.841148	0.504629	0.980559	0.66124	0.970215	0.492109	0.733234	0.915048	0.989025	0.729346	0.99209	0.584494	0.881459	0.17024	0.782793
198587	k__Bacteria; p__Firmicutes; c__Clostridia; o__Clostridiales; f__Ruminococcaceae; g__; s__	0.204146	0.932251	0.0560908	0.814313	0.137204	0.92319	0.126724	0.970215	0.0102325	0.575043	0.0922935	0.814988	0.233575	0.819103	0.0503707	0.723369	0.0397238	0.709303
208539	k__Bacteria; p__Firmicutes; c__Clostridia; o__Clostridiales; f__[Mogibacteriaceae]; g__; s__	0.889011	0.932251	0.56244	0.872343	0.869458	0.995953	0.907402	0.970215	0.752317	0.7841	0.615684	0.988796	0.502333	0.984925	0.912894	0.94198	0.875525	0.997953
192406	k__Bacteria; p__Firmicutes; c__Clostridia; o__Clostridiales; f__Ruminococcaceae; g__; s__	0.378451	0.932251	0.187323	0.814313	0.65065	0.980559	0.284703	0.970215	0.222758	0.660316	0.381409	0.917878	0.375708	0.954666	0.623386	0.881459	0.461118	0.929188
540055	k__Bacteria; p__Firmicutes; c__Clostridia; o__Clostridiales; f__Ruminococcaceae; g__; s__	0.70252	0.932251	0.654286	0.886367	0.817118	0.995953	0.765802	0.970215	0.598074	0.76402	0.96852	0.993396	0.937539	0.995657	0.149586	0.856597	0.962811	0.997953
182911	k__Bacteria; p__Firmicutes; c__Clostridia; o__Clostridiales; f__Ruminococcaceae; g__; s__	0.378087	0.932251	0.721958	0.890895	0.146201	0.92319	0.150301	0.970215	0.534066	0.743816	0.106662	0.814988	0.11523	0.688757	0.306248	0.870902	0.402833	0.929188
178439	k__Bacteria; p__Firmicutes; c__Clostridia; o__Clostridiales; f__Lachnospiraceae; g__; s__	0.754626	0.932251	0.928718	0.921855	0.287844	0.964029	0.357539	0.970215	0.141955	0.605218	0.462565	0.954605	0.144399	0.724158	0.674118	0.894205	0.221577	0.846146
193233	k__Bacteria; p__Bacteroidetes; c__Bacteroidia; o__Bacteroidales; f__Bacteroidaceae; g__Bacteroides; s__uniformis	0.252275	0.932251	0.76077	0.897073	0.777737	0.995712	0.218527	0.970215	0.269193	0.660341	0.187096	0.857314	0.696521	0.987271	0.477617	0.881459	0.622834	0.978875
177520	k__Bacteria; p__Firmicutes; c__Clostridia; o__Clostridiales; f__Lachnospiraceae	0.484698	0.932251	0.16978	0.814313	0.502185	0.980559	0.725776	0.970215	0.124579	0.597722	0.280802	0.883909	0.10732	0.678912	0.0709335	0.723369	0.0401395	0.709303
187180	k__Bacteria; p__Firmicutes; c__Clostridia; o__Clostridiales; f__Ruminococcaceae; g__; s__	0.545212	0.932251	0.466594	0.843615	0.180574	0.92319	0.336491	0.970215	0.956146	0.816712	0.156336	0.832312	0.0467493	0.604253	0.157162	0.856597	0.276093	0.870496
182643	k__Bacteria; p__Firmicutes; c__Clostridia; o__Clostridiales; f__Clostridiaceae; g__Clostridium; s__	0.873409	0.932251	0.520457	0.848855	0.685201	0.980559	0.86935	0.970215	0.0563608	0.575043	0.860305	0.989025	0.577642	0.986352	0.180308	0.856597	0.162882	0.782793
181176	k__Bacteria; p__Firmicutes; c__Clostridia; o__Clostridiales; f__Lachnospiraceae; g__Coprococcus; s__	0.121764	0.932251	0.0402712	0.74565	0.481157	0.980559	0.162931	0.970215	0.809625	0.793019	0.289052	0.883909	0.459538	0.978562	0.50622	0.881459	0.890256	0.997953
181174	k__Bacteria; p__Firmicutes; c__Clostridia; o__Clostridiales; f__Ruminococcaceae; g__; s__	0.116595	0.932251	0.0287679	0.744505	0.230261	0.934642	0.437126	0.970215	0.473235	0.725288	0.37974	0.917878	0.477345	0.978755	0.270232	0.870902	0.528638	0.947871
184525	k__Bacteria; p__Firmicutes; c__Clostridia; o__Clostridiales; f__Lachnospiraceae; g__Coprococcus; s__	0.646817	0.932251	0.537453	0.863737	0.626025	0.980559	0.321009	0.970215	0.607318	0.76402	0.852184	0.989025	0.991345	0.999887	0.611983	0.881459	0.759243	0.984352
4477861	k__Bacteria; p__Bacteroidetes; c__Bacteroidia; o__Bacteroidales; f__Bacteroidaceae; g__Bacteroides; s__	0.760706	0.932251	0.65935	0.886367	0.331767	0.970875	0.281837	0.970215	0.659619	0.777958	0.400301	0.917878	0.344321	0.954666	0.557364	0.881459	0.782978	0.984352
772282	k__Bacteria; p__Bacteroidetes; c__Bacteroidia; o__Bacteroidales; f__Rikenellaceae; g__; s__	0.784355	0.932251	0.820889	0.904165	0.680687	0.980559	0.928699	0.970215	0.118171	0.597722	0.883358	0.989025	0.810537	0.99209	0.176858	0.856597	0.443755	0.929188
196664	k__Bacteria; p__Bacteroidetes; c__Bacteroidia; o__Bacteroidales; f__Bacteroidaceae; g__Bacteroides; s__uniformis	0.848313	0.932251	0.491509	0.843757	0.966187	0.995953	0.826697	0.970215	0.251843	0.660316	0.524121	0.973245	0.530823	0.986352	0.682037	0.894205	0.601369	0.970503
183439	k__Bacteria; p__Firmicutes; c__Clostridia; o__Clostridiales; f__Ruminococcaceae; g__; s__	0.649269	0.932251	0.715789	0.890895	0.393023	0.980559	0.307974	0.970215	0.95998	0.816712	0.675614	0.989025	0.927399	0.995657	0.699783	0.894205	0.379753	0.929188
178845	k__Bacteria; p__Firmicutes; c__Clostridia; o__Clostridiales; f__Ruminococcaceae; g__; s__	0.551925	0.932251	0.878851	0.921577	0.260004	0.943593	0.1954	0.970215	0.662215	0.777958	0.548609	0.973245	0.294903	0.904894	0.364767	0.873249	0.584912	0.967968
New.0.ReferenceOTU262	k__Bacteria; p__Bacteroidetes; c__Bacteroidia; o__Bacteroidales; f__Bacteroidaceae; g__Bacteroides; s__uniformis	0.621231	0.932251	0.771176	0.897073	0.961513	0.995953	0.573254	0.970215	0.132332	0.597722	0.792722	0.989025	0.769799	0.99209	0.765299	0.929887	0.478135	0.929188
New.0.ReferenceOTU246	k__Bacteria; p__Bacteroidetes; c__Bacteroidia; o__Bacteroidales; f__Porphyromonadaceae; g__Parabacteroides; s__distasonis	0.715469	0.932251	0.565956	0.873486	0.776787	0.995712	0.802641	0.970215	0.58402	0.76063	0.732675	0.989025	0.940523	0.995657	0.900896	0.940956	0.763654	0.984352
New.0.ReferenceOTU30	k__Bacteria; p__Bacteroidetes; c__Bacteroidia; o__Bacteroidales; f__Bacteroidaceae; g__Bacteroides; s__uniformis	0.85529	0.932251	0.40216	0.837743	0.683026	0.980559	0.752496	0.970215	0.141066	0.604991	0.820033	0.989025	0.550572	0.986352	0.560185	0.881459	0.154463	0.769328
New.0.ReferenceOTU0	k__Bacteria; p__Bacteroidetes; c__Bacteroidia; o__Bacteroidales; f__Bacteroidaceae; g__Bacteroides; s__uniformis	0.582222	0.932251	0.489892	0.843757	0.172748	0.92319	0.209141	0.970215	0.416447	0.708171	0.863479	0.989025	0.518136	0.986352	0.815023	0.940956	0.45484	0.929188
New.0.ReferenceOTU8	k__Bacteria; p__Bacteroidetes; c__Bacteroidia; o__Bacteroidales; f__Bacteroidaceae; g__Bacteroides; s__	0.547034	0.932251	0.705985	0.890895	0.251358	0.943593	0.150818	0.970215	0.991527	0.82246	0.51679	0.973245	0.224698	0.804389	0.856841	0.940956	0.684955	0.984352
New.0.ReferenceOTU185	k__Bacteria; p__Firmicutes; c__Clostridia; o__Clostridiales; f__Ruminococcaceae; g__Faecalibacterium; s__prausnitzii	0.70922	0.932251	0.321167	0.814313	0.420345	0.980559	0.548431	0.970215	0.311763	0.68408	0.146115	0.814988	0.0651191	0.637099	0.347018	0.870902	0.13352	0.750897
New.0.ReferenceOTU224	k__Bacteria; p__Bacteroidetes; c__Bacteroidia; o__Bacteroidales; f__Porphyromonadaceae; g__Parabacteroides; s__distasonis	0.406585	0.932251	0.862905	0.920129	0.846158	0.995953	0.504914	0.970215	0.743999	0.783557	0.100289	0.814988	0.804917	0.99209	0.35561	0.870902	0.791802	0.984352
New.0.ReferenceOTU220	k__Bacteria; p__Bacteroidetes; c__Bacteroidia; o__Bacteroidales; f__Porphyromonadaceae; g__Parabacteroides; s__	0.98263	0.935463	0.941007	0.924151	0.955202	0.995953	0.887749	0.970215	0.796242	0.793019	0.961587	0.993396	0.824685	0.99209	0.989873	0.954283	0.894	0.997953
New.0.ReferenceOTU106	k__Bacteria; p__Bacteroidetes; c__Bacteroidia; o__Bacteroidales; f__Bacteroidaceae; g__Bacteroides; s__	0.366456	0.932251	0.389136	0.833685	0.843476	0.995953	0.524253	0.970215	0.129256	0.597722	0.291947	0.883909	0.289241	0.896725	0.380953	0.876144	0.245883	0.846146
New.0.ReferenceOTU86	k__Bacteria; p__Bacteroidetes; c__Bacteroidia; o__Bacteroidales; f__Bacteroidaceae; g__Bacteroides; s__	0.374915	0.932251	0.0878606	0.814313	0.370857	0.980559	0.309824	0.970215	0.615243	0.76501	0.650695	0.989025	0.802733	0.99209	0.472401	0.881459	0.373199	0.929188
New.0.ReferenceOTU83	k__Bacteria; p__Bacteroidetes; c__Bacteroidia; o__Bacteroidales; f__Rikenellaceae; g__; s__	0.667782	0.932251	0.655593	0.886367	0.221913	0.934642	0.232799	0.970215	0.482273	0.728701	0.878688	0.989025	0.466831	0.978562	0.970029	0.954283	0.691933	0.984352
New.0.ReferenceOTU194	k__Bacteria; p__Bacteroidetes; c__Bacteroidia; o__Bacteroidales; f__Bacteroidaceae; g__Bacteroides; s__	0.947358	0.935463	0.818193	0.904165	0.778621	0.995712	0.99191	0.974855	0.0922227	0.597722	0.985951	0.996494	0.821297	0.99209	0.796922	0.940956	0.410044	0.929188
New.0.ReferenceOTU297	k__Bacteria; p__Bacteroidetes; c__Bacteroidia; o__Bacteroidales; f__Bacteroidaceae; g__Bacteroides; s__	0.217298	0.932251	0.234039	0.814313	0.277335	0.9526	0.227875	0.970215	0.963001	0.81738	0.100387	0.814988	0.166795	0.740201	0.42918	0.87791	0.583094	0.967968
New.0.ReferenceOTU172	k__Bacteria; p__Bacteroidetes; c__Bacteroidia; o__Bacteroidales; f__Bacteroidaceae; g__Bacteroides; s__	0.765156	0.932251	0.720901	0.890895	0.770694	0.994475	0.839695	0.970215	0.314212	0.687676	0.641676	0.989025	0.701232	0.987271	0.916636	0.942228	0.758311	0.984352
New.0.ReferenceOTU286	k__Bacteria; p__Firmicutes; c__Erysipelotrichi; o__Erysipelotrichales; f__Erysipelotrichaceae; g__; s__	0.548944	0.932251	0.344188	0.833685	0.246215	0.943593	0.444357	0.970215	0.617449	0.765039	0.503472	0.973245	0.197628	0.77175	0.827912	0.940956	0.469308	0.929188
New.0.ReferenceOTU281	k__Bacteria; p__Bacteroidetes; c__Bacteroidia; o__Bacteroidales; f__Bacteroidaceae; g__Bacteroides; s__acidifaciens	0.944638	0.935463	0.70224	0.890895	0.759651	0.985775	0.754591	0.970215	0.60552	0.76402	0.992822	0.996494	0.924676	0.995657	0.903766	0.940956	0.964012	0.997953
New.0.ReferenceOTU177	k__Bacteria; p__Bacteroidetes; c__Bacteroidia; o__Bacteroidales; f__Bacteroidaceae; g__Bacteroides	0.560087	0.932251	0.714898	0.890895	0.498167	0.980559	0.225262	0.970215	0.898394	0.803038	0.17013	0.849232	0.335033	0.954666	0.563785	0.881459	0.791669	0.984352
New.0.ReferenceOTU273	k__Bacteria; p__Actinobacteria; c__Actinobacteria; o__Bifidobacteriales; f__Bifidobacteriaceae; g__Bifidobacterium; s__adolescentis	0.502244	0.932251	0.589714	0.876732	0.125507	0.92319	0.18613	0.970215	0.996616	0.82246	0.548313	0.973245	0.155212	0.731363	0.926343	0.94514	0.548338	0.963507
New.0.ReferenceOTU69	k__Bacteria; p__Bacteroidetes; c__Bacteroidia; o__Bacteroidales; f__Bacteroidaceae; g__Bacteroides; s__	0.747655	0.932251	0.765073	0.897073	0.706315	0.980559	0.455118	0.970215	0.350113	0.693204	0.277234	0.883909	0.709635	0.987271	0.620224	0.881459	0.784257	0.984352
New.0.CleanUp.ReferenceOTU321	k__Bacteria; p__Bacteroidetes; c__Bacteroidia; o__Bacteroidales; f__Bacteroidaceae; g__Bacteroides; s__	0.43428	0.932251	0.253498	0.814313	0.984138	0.995953	0.665858	0.970215	0.271439	0.660341	0.248312	0.883909	0.510843	0.985607	0.431105	0.878214	0.431487	0.929188
New.0.CleanUp.ReferenceOTU2491	k__Bacteria; p__Bacteroidetes; c__Bacteroidia; o__Bacteroidales; f__Bacteroidaceae; g__Bacteroides; s__uniformis	0.82917	0.932251	0.638188	0.886367	0.6396	0.980559	0.916349	0.970215	0.0829761	0.582318	0.436961	0.951721	0.146683	0.724158	0.467178	0.881459	0.115521	0.737149
New.0.CleanUp.ReferenceOTU5310	k__Bacteria; p__Bacteroidetes; c__Bacteroidia; o__Bacteroidales; f__Bacteroidaceae; g__Bacteroides; s__	0.971597	0.935463	0.995132	0.930152	0.905378	0.995953	0.744072	0.970215	0.343122	0.693204	0.895429	0.989025	0.49931	0.98441	0.73213	0.911692	0.523772	0.947364
New.0.CleanUp.ReferenceOTU6886	k__Bacteria; p__Bacteroidetes; c__Bacteroidia; o__Bacteroidales; f__Bacteroidaceae; g__Bacteroides; s__	0.878	0.932251	0.831383	0.905635	0.824203	0.995953	0.864601	0.970215	0.5708	0.756405	0.764807	0.989025	0.740235	0.99209	0.0705514	0.723369	0.691611	0.984352
New.0.CleanUp.ReferenceOTU10199	k__Bacteria; p__Firmicutes; c__Clostridia; o__Clostridiales; f__Lachnospiraceae; g__Coprococcus; s__	0.263964	0.932251	0.050957	0.801683	0.837468	0.995953	0.728561	0.970215	0.000441587	0.18749	0.177366	0.854507	0.354434	0.954666	0.00926181	0.641678	0.00285116	0.709303
New.0.CleanUp.ReferenceOTU12154	k__Bacteria; p__Firmicutes; c__Clostridia; o__Clostridiales; f__Ruminococcaceae; g__; s__	0.110942	0.932251	0.918345	0.921577	0.019589	0.909274	0.0742274	0.970215	0.157519	0.62299	0.0168978	0.716457	0.0263546	0.578118	0.00852776	0.641678	0.0667036	0.709303
New.0.CleanUp.ReferenceOTU12889	k__Bacteria; p__Bacteroidetes; c__Bacteroidia; o__Bacteroidales; f__Bacteroidaceae; g__Bacteroides; s__uniformis	0.630324	0.932251	0.298536	0.814313	0.6977	0.980559	0.939027	0.970215	0.65729	0.777958	0.529899	0.973245	0.575039	0.986352	0.846361	0.940956	0.90513	0.997953
New.0.CleanUp.ReferenceOTU13386	k__Bacteria; p__Bacteroidetes; c__Bacteroidia; o__Bacteroidales; f__Bacteroidaceae; g__Bacteroides; s__	0.728241	0.932251	0.605881	0.876732	0.44701	0.980559	0.666853	0.970215	0.686161	0.777958	0.857283	0.989025	0.895784	0.995209	0.771323	0.929887	0.659562	0.983706
New.0.CleanUp.ReferenceOTU13718	k__Bacteria; p__Firmicutes; c__Erysipelotrichi; o__Erysipelotrichales; f__Erysipelotrichaceae; g__; s__	0.127567	0.932251	0.024487	0.744505	0.154606	0.92319	0.13518	0.970215	0.354029	0.693204	0.134184	0.814988	0.146878	0.724158	0.3279	0.870902	0.329412	0.90916
New.0.CleanUp.ReferenceOTU14023	k__Bacteria; p__Bacteroidetes; c__Bacteroidia; o__Bacteroidales; f__Bacteroidaceae; g__Bacteroides; s__	0.860483	0.932251	0.406488	0.840333	0.826205	0.995953	0.700043	0.970215	0.754398	0.7841	0.823899	0.989025	0.995867	0.999887	0.995299	0.954283	0.990738	0.999821
New.0.CleanUp.ReferenceOTU14045	k__Bacteria; p__Firmicutes; c__Clostridia; o__Clostridiales; f__Ruminococcaceae; g__; s__	0.45142	0.932251	0.406114	0.840333	0.205054	0.92319	0.480589	0.970215	0.213548	0.660316	0.0852715	0.814988	0.0429781	0.604253	0.281747	0.870902	0.123654	0.747391
New.0.CleanUp.ReferenceOTU14470	k__Bacteria; p__Firmicutes; c__Clostridia; o__Clostridiales; f__Ruminococcaceae; g__Faecalibacterium; s__prausnitzii	0.0556748	0.932251	0.141815	0.814313	0.0851819	0.92319	0.129223	0.970215	0.919206	0.80553	0.0604733	0.814988	0.0917287	0.675516	0.318734	0.870902	0.345322	0.917596
New.0.CleanUp.ReferenceOTU14755	k__Bacteria; p__Bacteroidetes; c__Bacteroidia; o__Bacteroidales; f__Bacteroidaceae; g__Bacteroides; s__	0.626062	0.932251	0.605671	0.876732	0.886685	0.995953	0.521095	0.970215	0.0483809	0.575043	0.769163	0.989025	0.850919	0.992333	0.581014	0.881459	0.21445	0.846146
New.0.CleanUp.ReferenceOTU15088	k__Bacteria; p__Firmicutes; c__Clostridia; o__Clostridiales; f__Ruminococcaceae; g__; s__	0.522053	0.932251	0.756326	0.897073	0.991601	0.996638	0.49171	0.970215	0.782199	0.792219	0.534006	0.973245	0.20733	0.780137	0.383867	0.876144	0.253609	0.846862
New.0.CleanUp.ReferenceOTU15539	k__Bacteria; p__Firmicutes; c__Clostridia; o__Clostridiales; f__Lachnospiraceae; g__; s__	0.644616	0.932251	0.513064	0.845012	0.691491	0.980559	0.4724	0.970215	0.347551	0.693204	0.198005	0.859957	0.304948	0.918445	0.187638	0.856597	0.125624	0.748659
New.0.CleanUp.ReferenceOTU15852	k__Bacteria; p__Firmicutes; c__Clostridia; o__Clostridiales; f__; g__; s__	0.761677	0.932251	0.659425	0.886367	0.327146	0.970875	0.508491	0.970215	0.0635758	0.575043	0.992037	0.996494	0.884417	0.993283	0.613763	0.881459	0.187929	0.820995
New.0.CleanUp.ReferenceOTU16274	k__Bacteria; p__Bacteroidetes; c__Bacteroidia; o__Bacteroidales; f__Rikenellaceae; g__; s__	0.740559	0.932251	0.664248	0.886604	0.26816	0.943593	0.301487	0.970215	0.194345	0.660316	0.785169	0.989025	0.347953	0.954666	0.831055	0.940956	0.455939	0.929188
New.0.CleanUp.ReferenceOTU16408	k__Bacteria; p__Firmicutes; c__Clostridia; o__Clostridiales; f__Ruminococcaceae; g__; s__	0.0799806	0.932251	0.135586	0.814313	0.0214303	0.909274	0.0989561	0.970215	0.634777	0.767851	0.191987	0.859957	0.0421441	0.604253	0.0180253	0.685878	0.0741383	0.709303
New.0.CleanUp.ReferenceOTU17688	k__Bacteria; p__Bacteroidetes; c__Bacteroidia; o__Bacteroidales; f__Bacteroidaceae; g__Bacteroides; s__	0.6446	0.932251	0.298096	0.814313	0.431355	0.980559	0.296757	0.970215	0.997606	0.82246	0.514396	0.973245	0.35018	0.954666	0.889916	0.940956	0.753335	0.984352
New.0.CleanUp.ReferenceOTU18196	k__Bacteria; p__Bacteroidetes; c__Bacteroidia; o__Bacteroidales; f__Porphyromonadaceae; g__Parabacteroides; s__	0.890773	0.932251	0.882891	0.921577	0.569065	0.980559	0.500041	0.970215	0.379385	0.693204	0.904777	0.989025	0.531611	0.986352	0.981744	0.954283	0.753229	0.984352
New.0.CleanUp.ReferenceOTU18327	k__Bacteria; p__Bacteroidetes; c__Bacteroidia; o__Bacteroidales; f__Porphyromonadaceae; g__Parabacteroides; s__	0.658691	0.932251	0.840992	0.910697	0.264501	0.943593	0.312681	0.970215	0.986659	0.822216	0.292404	0.883909	0.113071	0.685743	0.509972	0.881459	0.41407	0.929188
New.0.CleanUp.ReferenceOTU18987	k__Bacteria; p__Firmicutes; c__Clostridia; o__Clostridiales	0.779696	0.932251	0.301755	0.814313	0.816212	0.995953	0.816427	0.970215	0.107874	0.597722	0.328107	0.896078	0.545661	0.986352	0.20569	0.856597	0.209495	0.846146
New.0.CleanUp.ReferenceOTU19459	k__Bacteria; p__Bacteroidetes; c__Bacteroidia; o__Bacteroidales; f__Bacteroidaceae; g__Bacteroides	0.229183	0.932251	0.0751808	0.814313	0.726544	0.980559	0.898253	0.970215	0.827087	0.793205	0.553719	0.973245	0.925127	0.995657	0.534562	0.881459	0.976915	0.997953
New.0.CleanUp.ReferenceOTU19985	k__Bacteria; p__Bacteroidetes; c__Bacteroidia; o__Bacteroidales; f__Bacteroidaceae; g__Bacteroides; s__	0.731325	0.932251	0.679778	0.890895	0.825136	0.995953	0.736415	0.970215	0.88797	0.799279	0.564734	0.978555	0.760976	0.99209	0.835161	0.940956	0.675875	0.984352
New.0.CleanUp.ReferenceOTU21817	k__Bacteria; p__Firmicutes; c__Clostridia; o__Clostridiales; f__Ruminococcaceae; g__Faecalibacterium; s__prausnitzii	0.829641	0.932251	0.477849	0.843615	0.726281	0.980559	0.7629	0.970215	0.456742	0.722227	0.468978	0.956393	0.397821	0.958907	0.770665	0.929887	0.646522	0.983706
New.0.CleanUp.ReferenceOTU22800	k__Bacteria; p__Bacteroidetes; c__Bacteroidia; o__Bacteroidales; f__Porphyromonadaceae; g__Parabacteroides; s__distasonis	0.954724	0.935463	0.740688	0.896451	0.656494	0.980559	0.582863	0.970215	0.301596	0.676621	0.805789	0.989025	0.656071	0.987271	0.511457	0.881459	0.226618	0.846146
New.0.CleanUp.ReferenceOTU24330	k__Bacteria; p__Bacteroidetes; c__Bacteroidia; o__Bacteroidales; f__Bacteroidaceae; g__Bacteroides; s__uniformis	0.704365	0.932251	0.679607	0.890895	0.352983	0.970919	0.44009	0.970215	0.167785	0.623866	0.340818	0.905864	0.136347	0.71818	0.475328	0.881459	0.231266	0.846146
New.0.CleanUp.ReferenceOTU24603	k__Bacteria; p__Bacteroidetes; c__Bacteroidia; o__Bacteroidales; f__Bacteroidaceae; g__Bacteroides; s__	0.50724	0.932251	0.570525	0.874896	0.505197	0.980559	0.209716	0.970215	0.672096	0.777958	0.766599	0.989025	0.798191	0.99209	0.506921	0.881459	0.730065	0.984352
New.0.CleanUp.ReferenceOTU26540	k__Bacteria; p__Bacteroidetes; c__Bacteroidia; o__Bacteroidales; f__Bacteroidaceae; g__Bacteroides	0.847968	0.932251	0.795424	0.904165	0.796112	0.995953	0.565939	0.970215	0.600171	0.76402	0.876052	0.989025	0.701258	0.987271	0.97205	0.954283	0.896438	0.997953
New.0.CleanUp.ReferenceOTU27264	k__Bacteria; p__Bacteroidetes; c__Bacteroidia; o__Bacteroidales; f__Bacteroidaceae; g__Bacteroides; s__	0.385332	0.932251	0.315533	0.814313	0.374379	0.980559	0.327911	0.970215	0.381914	0.693204	0.116674	0.814988	0.0398175	0.604253	0.314521	0.870902	0.0913952	0.717922
New.0.CleanUp.ReferenceOTU27515	k__Bacteria; p__Bacteroidetes; c__Bacteroidia; o__Bacteroidales; f__Bacteroidaceae; g__Bacteroides; s__	0.847146	0.932251	0.441208	0.841148	0.576079	0.980559	0.696902	0.970215	0.103934	0.597722	0.270631	0.883909	0.485412	0.983221	0.138653	0.847359	0.3377	0.909753
New.0.CleanUp.ReferenceOTU29206	k__Bacteria; p__Firmicutes; c__Erysipelotrichi; o__Erysipelotrichales; f__Erysipelotrichaceae; g__; s__	0.875766	0.932251	0.84343	0.910697	0.501571	0.980559	0.729417	0.970215	0.95625	0.816712	0.978694	0.996494	0.836522	0.992333	0.893478	0.940956	0.935474	0.997953
New.0.CleanUp.ReferenceOTU31172	k__Bacteria; p__Firmicutes; c__Clostridia; o__Clostridiales; f__Ruminococcaceae; g__Ruminococcus; s__	0.614286	0.932251	0.495492	0.843757	0.760581	0.985775	0.49079	0.970215	0.960819	0.816712	0.384529	0.917878	0.762082	0.99209	0.533724	0.881459	0.972026	0.997953
New.0.CleanUp.ReferenceOTU31410	k__Bacteria; p__Bacteroidetes; c__Bacteroidia; o__Bacteroidales; f__Porphyromonadaceae; g__Parabacteroides; s__distasonis	0.544397	0.932251	0.476559	0.843615	0.391255	0.980559	0.18824	0.970215	0.0813629	0.582318	0.868859	0.989025	0.906148	0.995657	0.309501	0.870902	0.0611869	0.709303
New.0.CleanUp.ReferenceOTU31824	k__Bacteria; p__Firmicutes; c__Clostridia; o__Clostridiales; f__Lachnospiraceae; g__; s__	0.629466	0.932251	0.276695	0.814313	0.356167	0.970919	0.49535	0.970215	0.88625	0.799279	0.218574	0.859957	0.0614652	0.633706	0.523039	0.881459	0.168878	0.782793
New.0.CleanUp.ReferenceOTU32093	k__Bacteria; p__Firmicutes; c__Clostridia; o__Clostridiales; f__Ruminococcaceae; g__Ruminococcus; s__	0.580539	0.932251	0.199592	0.814313	0.996583	0.999881	0.950517	0.970215	0.563042	0.752939	0.57568	0.980726	0.667859	0.987271	0.836035	0.940956	0.909023	0.997953
New.0.CleanUp.ReferenceOTU32363	k__Bacteria; p__Firmicutes; c__Clostridia; o__Clostridiales; f__Lachnospiraceae; g__Coprococcus; s__	0.73469	0.932251	0.298338	0.814313	0.922508	0.995953	0.958447	0.970215	0.464399	0.723544	0.834072	0.989025	0.767998	0.99209	0.839881	0.940956	0.813039	0.984352
New.0.CleanUp.ReferenceOTU32857	k__Bacteria; p__Firmicutes; c__Clostridia; o__Clostridiales; f__Lachnospiraceae; g__Coprococcus; s__	0.993944	0.940049	0.81745	0.904165	0.94973	0.995953	0.939166	0.970215	0.685614	0.777958	0.880598	0.989025	0.468352	0.978562	0.993361	0.954283	0.855356	0.996305
New.0.CleanUp.ReferenceOTU33436	k__Bacteria; p__Firmicutes; c__Clostridia; o__Clostridiales; f__Ruminococcaceae; g__; s__	0.261516	0.932251	0.108114	0.814313	0.563398	0.980559	0.600794	0.970215	0.433421	0.715074	0.0542951	0.814988	0.290501	0.896725	0.182101	0.856597	0.622273	0.978875
New.0.CleanUp.ReferenceOTU33662	k__Bacteria; p__Bacteroidetes; c__Bacteroidia; o__Bacteroidales; f__Rikenellaceae; g__; s__	0.46222	0.932251	0.816576	0.904165	0.188573	0.92319	0.488073	0.970215	0.699901	0.781245	0.934201	0.989025	0.596227	0.986353	0.632704	0.884285	0.672239	0.984352
New.0.CleanUp.ReferenceOTU34456	k__Bacteria; p__Bacteroidetes; c__Bacteroidia; o__Bacteroidales; f__[Barnesiellaceae]; g__; s__	0.363716	0.932251	0.0865036	0.814313	0.67802	0.980559	0.782549	0.970215	0.0561587	0.575043	0.338024	0.905842	0.397287	0.958907	0.131372	0.847359	0.197073	0.84122
New.0.CleanUp.ReferenceOTU34700	k__Bacteria; p__Firmicutes; c__Clostridia; o__Clostridiales; f__Ruminococcaceae; g__; s__	0.382653	0.932251	0.197685	0.814313	0.129019	0.92319	0.156027	0.970215	0.653017	0.777958	0.263489	0.883909	0.158994	0.731363	0.362277	0.870902	0.477087	0.929188
New.0.CleanUp.ReferenceOTU36406	k__Bacteria; p__Firmicutes; c__Clostridia; o__Clostridiales; f__Lachnospiraceae	0.652776	0.932251	0.606853	0.876732	0.670384	0.980559	0.428349	0.970215	0.0701336	0.575043	0.966893	0.993396	0.932982	0.995657	0.35875	0.870902	0.158252	0.774489
New.0.CleanUp.ReferenceOTU36577	k__Bacteria; p__Bacteroidetes; c__Bacteroidia; o__Bacteroidales; f__Bacteroidaceae; g__Bacteroides; s__	0.368151	0.932251	0.109839	0.814313	0.852236	0.995953	0.886495	0.970215	0.302786	0.676621	0.31444	0.890669	0.366603	0.954666	0.666409	0.893325	0.576927	0.963539
New.0.CleanUp.ReferenceOTU36963	k__Bacteria; p__Firmicutes; c__Clostridia; o__Clostridiales; f__Ruminococcaceae; g__Ruminococcus; s__	0.174656	0.932251	0.563574	0.872343	0.154966	0.92319	0.0729701	0.970215	0.956783	0.816712	0.118245	0.814988	0.104489	0.678912	0.411549	0.876144	0.42379	0.929188
New.0.CleanUp.ReferenceOTU37625	k__Bacteria; p__Firmicutes; c__Clostridia; o__Clostridiales; f__Ruminococcaceae; g__Ruminococcus; s__	0.089489	0.932251	0.441997	0.841148	0.828054	0.995953	0.359141	0.970215	0.69352	0.777958	0.916095	0.989025	0.951075	0.998043	0.167497	0.856597	0.977626	0.997953
New.0.CleanUp.ReferenceOTU38360	k__Bacteria; p__Bacteroidetes; c__Bacteroidia; o__Bacteroidales; f__Porphyromonadaceae; g__Parabacteroides; s__distasonis	0.781025	0.932251	0.677593	0.890895	0.629624	0.980559	0.478377	0.970215	0.740548	0.783557	0.261697	0.883909	0.259809	0.858542	0.53166	0.881459	0.486795	0.929188
New.0.CleanUp.ReferenceOTU38493	k__Bacteria; p__Firmicutes; c__Clostridia; o__Clostridiales; f__Lachnospiraceae; g__; s__	0.973535	0.935463	0.654064	0.886367	0.799821	0.995953	0.833382	0.970215	0.292335	0.667085	0.780239	0.989025	0.348752	0.954666	0.875983	0.940956	0.476408	0.929188
New.0.CleanUp.ReferenceOTU38499	k__Bacteria; p__Firmicutes; c__Clostridia; o__Clostridiales; f__Ruminococcaceae; g__Faecalibacterium; s__prausnitzii	0.261843	0.932251	0.0846016	0.814313	0.706251	0.980559	0.989954	0.974835	0.414853	0.708171	0.308487	0.890669	0.205881	0.777522	0.433928	0.879615	0.348506	0.91895
New.0.CleanUp.ReferenceOTU41066	k__Bacteria; p__Bacteroidetes; c__Bacteroidia; o__Bacteroidales; f__Rikenellaceae; g__; s__	0.982689	0.935463	0.683473	0.890895	0.905255	0.995953	0.877614	0.970215	0.853248	0.795058	0.988909	0.996494	0.839623	0.992333	0.982235	0.954283	0.994186	0.999821
New.0.CleanUp.ReferenceOTU42119	k__Bacteria; p__Firmicutes; c__Clostridia; o__Clostridiales; f__Ruminococcaceae; g__Ruminococcus	0.366281	0.932251	0.941072	0.924151	0.10956	0.92319	0.113416	0.970215	0.610733	0.76501	0.185668	0.857314	0.0759499	0.637099	0.604435	0.881459	0.328611	0.90916
New.0.CleanUp.ReferenceOTU42219	k__Bacteria; p__Firmicutes; c__Clostridia; o__Clostridiales; f__Ruminococcaceae; g__; s__	0.576391	0.932251	0.757206	0.897073	0.304917	0.970275	0.173939	0.970215	0.507432	0.734062	0.550873	0.973245	0.147439	0.724158	0.742585	0.916883	0.415096	0.929188
New.0.CleanUp.ReferenceOTU42318	k__Bacteria; p__Bacteroidetes; c__Bacteroidia; o__Bacteroidales; f__Bacteroidaceae; g__Bacteroides; s__	0.654689	0.932251	0.31144	0.814313	0.786681	0.995953	0.960223	0.970215	0.152329	0.618903	0.751484	0.989025	0.978204	0.999887	0.425099	0.87791	0.392163	0.929188
New.0.CleanUp.ReferenceOTU43468	k__Bacteria; p__Bacteroidetes; c__Bacteroidia; o__Bacteroidales; f__Bacteroidaceae; g__Bacteroides; s__	0.534038	0.932251	0.875841	0.921577	0.49381	0.980559	0.960555	0.970215	0.871595	0.795909	0.60337	0.985855	0.479624	0.979193	0.92059	0.944522	0.871434	0.997953
New.0.CleanUp.ReferenceOTU44404	k__Bacteria; p__Bacteroidetes; c__Bacteroidia; o__Bacteroidales; f__Rikenellaceae; g__; s__	0.706794	0.932251	0.273308	0.814313	0.554761	0.980559	0.441481	0.970215	0.726801	0.783557	0.742006	0.989025	0.334989	0.954666	0.946562	0.953317	0.645832	0.983706
Unassigned.Other	Unassigned.Other	0.361866	0.932251	0.818738	0.904165	0.197618	0.92319	0.61356	0.970215	0.76742	0.787038	0.806883	0.989025	0.352878	0.954666	0.199261	0.856597	0.489767	0.929188
k__Archaea.p__Euryarchaeota	k__Archaea.p__Euryarchaeota	0.329598	0.932251	0.936769	0.924151	0.68942	0.980559	0.591278	0.970215	0.229842	0.660316	0.638257	0.989025	0.498025	0.98441	0.298163	0.870902	0.366542	0.928514
k__Bacteria.p__Actinobacteria	k__Bacteria.p__Actinobacteria	0.415588	0.932251	0.514545	0.845012	0.199781	0.92319	0.315871	0.970215	0.449719	0.721493	0.788459	0.989025	0.592217	0.986352	0.718276	0.905598	0.44302	0.929188
k__Bacteria.p__Bacteroidetes	k__Bacteria.p__Bacteroidetes	0.580812	0.932251	0.662052	0.886367	0.397572	0.980559	0.197864	0.970215	0.679252	0.777958	0.469618	0.956393	0.437557	0.978562	0.878511	0.940956	0.812253	0.984352
k__Bacteria.p__Cyanobacteria	k__Bacteria.p__Cyanobacteria	0.946296	0.935463	0.732187	0.895587	0.97716	0.995953	0.820701	0.970215	0.919038	0.80553	0.918385	0.989025	0.52267	0.986352	0.834442	0.940956	0.776601	0.984352
k__Bacteria.p__Firmicutes	k__Bacteria.p__Firmicutes	0.146909	0.932251	0.481722	0.843615	0.0238246	0.909274	0.027108	0.970215	0.491242	0.733234	0.0999154	0.814988	0.0156432	0.49894	0.307811	0.870902	0.0889851	0.717922
k__Bacteria.p__Proteobacteria	k__Bacteria.p__Proteobacteria	0.787008	0.932251	0.69459	0.890895	0.957037	0.995953	0.642983	0.970215	0.271905	0.660341	0.859038	0.989025	0.652816	0.987021	0.80929	0.940956	0.454045	0.929188
k__Bacteria.p__Tenericutes	k__Bacteria.p__Tenericutes	0.735385	0.932251	0.365811	0.833685	0.848887	0.995953	0.569389	0.970215	0.655194	0.777958	0.079287	0.814988	0.659714	0.987271	0.167094	0.856597	0.809656	0.984352
k__Bacteria.p__Verrucomicrobia	k__Bacteria.p__Verrucomicrobia	0.350227	0.932251	0.142589	0.814313	0.164768	0.92319	0.262601	0.970215	0.817928	0.793019	0.315319	0.890669	0.17556	0.754177	0.180113	0.856597	0.575174	0.963539
Unassigned.Other.Other	Unassigned.Other.Other	0.361866	0.932251	0.818738	0.904165	0.197618	0.92319	0.61356	0.970215	0.76742	0.787038	0.806883	0.989025	0.352878	0.954666	0.199261	0.856597	0.489767	0.929188
k__Archaea.p__Euryarchaeota.c__Methanobacteria	k__Archaea.p__Euryarchaeota.c__Methanobacteria	0.311077	0.932251	0.884778	0.921577	0.844127	0.995953	0.448194	0.970215	0.2682	0.660341	0.662608	0.989025	0.636277	0.987021	0.304169	0.870902	0.427095	0.929188
k__Bacteria.p__Actinobacteria.c__Actinobacteria	k__Bacteria.p__Actinobacteria.c__Actinobacteria	0.614943	0.932251	0.952487	0.925801	0.200779	0.92319	0.236976	0.970215	0.412511	0.708171	0.88357	0.989025	0.48344	0.981155	0.914496	0.94198	0.506363	0.9372
k__Bacteria.p__Actinobacteria.c__Coriobacteriia	k__Bacteria.p__Actinobacteria.c__Coriobacteriia	0.560246	0.932251	0.288795	0.814313	0.593786	0.980559	0.606935	0.970215	0.210583	0.660316	0.705446	0.989025	0.999887	0.999887	0.569468	0.881459	0.441032	0.929188
k__Bacteria.p__Bacteroidetes.c__Bacteroidia	k__Bacteria.p__Bacteroidetes.c__Bacteroidia	0.580777	0.932251	0.662085	0.886367	0.39755	0.980559	0.197844	0.970215	0.679226	0.777958	0.469579	0.956393	0.437531	0.978562	0.878486	0.940956	0.81223	0.984352
k__Bacteria.p__Cyanobacteria.c__4C0d.2	k__Bacteria.p__Cyanobacteria.c__4C0d.2	0.297992	0.932251	0.702572	0.890895	0.805564	0.995953	0.24931	0.970215	0.110447	0.597722	0.202126	0.859957	0.462132	0.978562	0.289018	0.870902	0.355541	0.920017
k__Bacteria.p__Cyanobacteria.c__Chloroplast	k__Bacteria.p__Cyanobacteria.c__Chloroplast	0.366623	0.932251	0.177506	0.814313	0.602488	0.980559	0.260661	0.970215	0.330308	0.693204	0.0507654	0.814988	0.742738	0.99209	0.0269871	0.69172	0.681163	0.984352
k__Bacteria.p__Firmicutes.c__Bacilli	k__Bacteria.p__Firmicutes.c__Bacilli	0.914782	0.935463	0.551117	0.867046	0.884689	0.995953	0.969875	0.970215	0.929578	0.807949	0.92338	0.989025	0.902065	0.995657	0.999193	0.954283	0.999504	0.999921
k__Bacteria.p__Firmicutes.c__Clostridia	k__Bacteria.p__Firmicutes.c__Clostridia	0.17985	0.932251	0.445428	0.841148	0.0342585	0.909274	0.0311221	0.970215	0.51609	0.737715	0.111672	0.814988	0.0195416	0.544524	0.324987	0.870902	0.110344	0.724619
k__Bacteria.p__Firmicutes.c__Erysipelotrichi	k__Bacteria.p__Firmicutes.c__Erysipelotrichi	0.381167	0.932251	0.992209	0.930152	0.0950671	0.92319	0.16099	0.970215	0.0991132	0.597722	0.397785	0.917878	0.10842	0.678912	0.436262	0.879615	0.0918031	0.717922
k__Bacteria.p__Proteobacteria.c__Alphaproteobacteria	k__Bacteria.p__Proteobacteria.c__Alphaproteobacteria	0.748441	0.932251	0.272631	0.814313	0.814383	0.995953	0.788121	0.970215	0.504266	0.734062	0.223765	0.859957	0.735181	0.99209	0.528667	0.881459	0.889322	0.997953
k__Bacteria.p__Proteobacteria.c__Betaproteobacteria	k__Bacteria.p__Proteobacteria.c__Betaproteobacteria	0.626814	0.932251	0.894521	0.921577	0.226349	0.934642	0.304379	0.970215	0.242664	0.660316	0.769791	0.989025	0.513242	0.986352	0.442936	0.881459	0.350693	0.920017
k__Bacteria.p__Proteobacteria.c__Deltaproteobacteria	k__Bacteria.p__Proteobacteria.c__Deltaproteobacteria	0.832183	0.932251	0.910808	0.921577	0.669885	0.980559	0.463817	0.970215	0.996825	0.82246	0.909295	0.989025	0.803353	0.99209	0.986781	0.954283	0.882866	0.997953
k__Bacteria.p__Proteobacteria.c__Gammaproteobacteria	k__Bacteria.p__Proteobacteria.c__Gammaproteobacteria	0.835181	0.932251	0.593499	0.876732	0.394883	0.980559	0.514175	0.970215	0.109649	0.597722	0.660548	0.989025	0.534031	0.986352	0.605171	0.881459	0.402593	0.929188
k__Bacteria.p__Tenericutes.c__Mollicutes	k__Bacteria.p__Tenericutes.c__Mollicutes	0.735398	0.932251	0.414428	0.841148	0.983913	0.995953	0.650744	0.970215	0.753948	0.7841	0.0534103	0.814988	0.550902	0.986352	0.142206	0.854746	0.815887	0.984804
k__Bacteria.p__Tenericutes.c__RF3	k__Bacteria.p__Tenericutes.c__RF3	0.808143	0.932251	0.508748	0.845012	0.701645	0.980559	0.965427	0.970215	0.369137	0.693204	0.926521	0.989025	0.814901	0.99209	0.61273	0.881459	0.783381	0.984352
k__Bacteria.p__Verrucomicrobia.c__Verrucomicrobiae	k__Bacteria.p__Verrucomicrobia.c__Verrucomicrobiae	0.34797	0.932251	0.149585	0.814313	0.16094	0.92319	0.270338	0.970215	0.822748	0.793019	0.329164	0.896078	0.168702	0.740201	0.189664	0.856597	0.557128	0.963507
Unassigned.Other.Other.Other	Unassigned.Other.Other.Other	0.361866	0.932251	0.818738	0.904165	0.197618	0.92319	0.61356	0.970215	0.76742	0.787038	0.806883	0.989025	0.352878	0.954666	0.199261	0.856597	0.489767	0.929188
k__Archaea.p__Euryarchaeota.c__Methanobacteria.o__Methanobacteriales	k__Archaea.p__Euryarchaeota.c__Methanobacteria.o__Methanobacteriales	0.311077	0.932251	0.884778	0.921577	0.844127	0.995953	0.448194	0.970215	0.2682	0.660341	0.662608	0.989025	0.636277	0.987021	0.304169	0.870902	0.427095	0.929188
k__Bacteria.p__Actinobacteria.c__Actinobacteria.o__Actinomycetales	k__Bacteria.p__Actinobacteria.c__Actinobacteria.o__Actinomycetales	0.57678	0.932251	0.227898	0.814313	0.985889	0.995953	0.696416	0.970215	0.726369	0.783557	0.53351	0.973245	0.876489	0.992333	0.862362	0.940956	0.977581	0.997953
k__Bacteria.p__Actinobacteria.c__Actinobacteria.o__Bifidobacteriales	k__Bacteria.p__Actinobacteria.c__Actinobacteria.o__Bifidobacteriales	0.6832	0.932251	0.957817	0.925801	0.242482	0.943593	0.284184	0.970215	0.239443	0.660316	0.888708	0.989025	0.473626	0.978562	0.888051	0.940956	0.444305	0.929188
k__Bacteria.p__Actinobacteria.c__Coriobacteriia.o__Coriobacteriales	k__Bacteria.p__Actinobacteria.c__Coriobacteriia.o__Coriobacteriales	0.560246	0.932251	0.288795	0.814313	0.593786	0.980559	0.606935	0.970215	0.210583	0.660316	0.705446	0.989025	0.999887	0.999887	0.569468	0.881459	0.441032	0.929188
k__Bacteria.p__Bacteroidetes.c__Bacteroidia.o__Bacteroidales	k__Bacteria.p__Bacteroidetes.c__Bacteroidia.o__Bacteroidales	0.580777	0.932251	0.662085	0.886367	0.39755	0.980559	0.197844	0.970215	0.679226	0.777958	0.469579	0.956393	0.437531	0.978562	0.878486	0.940956	0.81223	0.984352
k__Bacteria.p__Cyanobacteria.c__4C0d.2.o__YS2	k__Bacteria.p__Cyanobacteria.c__4C0d.2.o__YS2	0.297992	0.932251	0.702572	0.890895	0.805564	0.995953	0.24931	0.970215	0.110447	0.597722	0.202126	0.859957	0.462132	0.978562	0.289018	0.870902	0.355541	0.920017
k__Bacteria.p__Cyanobacteria.c__Chloroplast.o__Streptophyta	k__Bacteria.p__Cyanobacteria.c__Chloroplast.o__Streptophyta	0.381081	0.932251	0.199063	0.814313	0.584096	0.980559	0.24868	0.970215	0.278935	0.660341	0.0509972	0.814988	0.739283	0.99209	0.0288237	0.69172	0.616677	0.976117
k__Bacteria.p__Firmicutes.c__Bacilli.o__Lactobacillales	k__Bacteria.p__Firmicutes.c__Bacilli.o__Lactobacillales	0.936291	0.935463	0.69254	0.890895	0.884643	0.995953	0.682178	0.970215	0.555384	0.752939	0.950221	0.989088	0.663774	0.987271	0.999198	0.954283	0.929558	0.997953
k__Bacteria.p__Firmicutes.c__Bacilli.o__Turicibacterales	k__Bacteria.p__Firmicutes.c__Bacilli.o__Turicibacterales	0.635046	0.932251	0.35471	0.833685	0.560483	0.980559	0.747771	0.970215	0.691429	0.777958	0.286683	0.883909	0.916276	0.995657	0.813926	0.940956	0.961548	0.997953
k__Bacteria.p__Firmicutes.c__Clostridia.o__Clostridiales	k__Bacteria.p__Firmicutes.c__Clostridia.o__Clostridiales	0.179452	0.932251	0.446907	0.841148	0.0341673	0.909274	0.0310292	0.970215	0.514935	0.737715	0.11113	0.814988	0.0194472	0.544524	0.323861	0.870902	0.109847	0.724619
k__Bacteria.p__Firmicutes.c__Clostridia.o__SHA.98	k__Bacteria.p__Firmicutes.c__Clostridia.o__SHA.98	0.972423	0.935463	0.902538	0.921577	0.884931	0.995953	0.75263	0.970215	0.168242	0.623866	0.779863	0.989025	0.884169	0.993283	0.494661	0.881459	0.578497	0.963539
k__Bacteria.p__Firmicutes.c__Erysipelotrichi.o__Erysipelotrichales	k__Bacteria.p__Firmicutes.c__Erysipelotrichi.o__Erysipelotrichales	0.381167	0.932251	0.992209	0.930152	0.0950671	0.92319	0.16099	0.970215	0.0991132	0.597722	0.397785	0.917878	0.10842	0.678912	0.436262	0.879615	0.0918031	0.717922
k__Bacteria.p__Proteobacteria.c__Alphaproteobacteria.o__RF32	k__Bacteria.p__Proteobacteria.c__Alphaproteobacteria.o__RF32	0.811258	0.932251	0.33594	0.828783	0.901893	0.995953	0.851153	0.970215	0.221889	0.660316	0.287804	0.883909	0.86382	0.992333	0.360573	0.870902	0.647892	0.983706
k__Bacteria.p__Proteobacteria.c__Betaproteobacteria.o__Burkholderiales	k__Bacteria.p__Proteobacteria.c__Betaproteobacteria.o__Burkholderiales	0.633589	0.932251	0.85066	0.911995	0.240118	0.943593	0.318865	0.970215	0.215863	0.660316	0.776915	0.989025	0.533365	0.986352	0.395464	0.876144	0.336954	0.909753
k__Bacteria.p__Proteobacteria.c__Deltaproteobacteria.o__Desulfovibrionales	k__Bacteria.p__Proteobacteria.c__Deltaproteobacteria.o__Desulfovibrionales	0.832197	0.932251	0.913301	0.921577	0.669134	0.980559	0.463003	0.970215	0.996948	0.82246	0.909516	0.989025	0.802942	0.99209	0.986753	0.954283	0.882417	0.997953
k__Bacteria.p__Proteobacteria.c__Gammaproteobacteria.o__Enterobacteriales	k__Bacteria.p__Proteobacteria.c__Gammaproteobacteria.o__Enterobacteriales	0.576763	0.932251	0.511505	0.845012	0.229548	0.934642	0.163017	0.970215	0.0702376	0.575043	0.409442	0.919684	0.447318	0.978562	0.325398	0.870902	0.23542	0.846146
k__Bacteria.p__Proteobacteria.c__Gammaproteobacteria.o__Pasteurellales	k__Bacteria.p__Proteobacteria.c__Gammaproteobacteria.o__Pasteurellales	0.363699	0.932251	0.84815	0.911485	0.712531	0.980559	0.259865	0.970215	0.376539	0.693204	0.707076	0.989025	0.775079	0.99209	0.605093	0.881459	0.724906	0.984352
k__Bacteria.p__Tenericutes.c__Mollicutes.o__RF39	k__Bacteria.p__Tenericutes.c__Mollicutes.o__RF39	0.750245	0.932251	0.379771	0.833685	0.73847	0.980559	0.493828	0.970215	0.74768	0.783557	0.0754552	0.814988	0.857112	0.992333	0.164532	0.856597	0.906218	0.997953
k__Bacteria.p__Tenericutes.c__RF3.o__ML615J.28	k__Bacteria.p__Tenericutes.c__RF3.o__ML615J.28	0.808143	0.932251	0.508748	0.845012	0.701645	0.980559	0.965427	0.970215	0.369137	0.693204	0.926521	0.989025	0.814901	0.99209	0.61273	0.881459	0.783381	0.984352
k__Bacteria.p__Verrucomicrobia.c__Verrucomicrobiae.o__Verrucomicrobiales	k__Bacteria.p__Verrucomicrobia.c__Verrucomicrobiae.o__Verrucomicrobiales	0.34797	0.932251	0.149585	0.814313	0.16094	0.92319	0.270338	0.970215	0.822748	0.793019	0.329164	0.896078	0.168702	0.740201	0.189664	0.856597	0.557128	0.963507
Unassigned.Other.Other.Other.Other	Unassigned.Other.Other.Other.Other	0.361866	0.932251	0.818738	0.904165	0.197618	0.92319	0.61356	0.970215	0.76742	0.787038	0.806883	0.989025	0.352878	0.954666	0.199261	0.856597	0.489767	0.929188
k__Archaea.p__Euryarchaeota.c__Methanobacteria.o__Methanobacteriales.f__Methanobacteriaceae	k__Archaea.p__Euryarchaeota.c__Methanobacteria.o__Methanobacteriales.f__Methanobacteriaceae	0.311077	0.932251	0.884778	0.921577	0.844127	0.995953	0.448194	0.970215	0.2682	0.660341	0.662608	0.989025	0.636277	0.987021	0.304169	0.870902	0.427095	0.929188
k__Bacteria.p__Actinobacteria.c__Actinobacteria.o__Actinomycetales.f__Actinomycetaceae	k__Bacteria.p__Actinobacteria.c__Actinobacteria.o__Actinomycetales.f__Actinomycetaceae	0.719485	0.932251	0.479152	0.843615	0.623225	0.980559	0.930563	0.970215	0.368463	0.693204	0.664789	0.989025	0.598533	0.986599	0.852408	0.940956	0.786261	0.984352
k__Bacteria.p__Actinobacteria.c__Actinobacteria.o__Actinomycetales.f__Micrococcaceae	k__Bacteria.p__Actinobacteria.c__Actinobacteria.o__Actinomycetales.f__Micrococcaceae	0.0236424	0.932251	0.01844	0.744505	0.0399075	0.909274	0.0085838	0.970215	0.123763	0.597722	0.00792575	0.586591	0.01293	0.49894	0.0223066	0.685878	0.03947	0.709303
k__Bacteria.p__Actinobacteria.c__Actinobacteria.o__Bifidobacteriales.f__Bifidobacteriaceae	k__Bacteria.p__Actinobacteria.c__Actinobacteria.o__Bifidobacteriales.f__Bifidobacteriaceae	0.6832	0.932251	0.957817	0.925801	0.242482	0.943593	0.284184	0.970215	0.239443	0.660316	0.888708	0.989025	0.473626	0.978562	0.888051	0.940956	0.444305	0.929188
k__Bacteria.p__Actinobacteria.c__Coriobacteriia.o__Coriobacteriales.f__Coriobacteriaceae	k__Bacteria.p__Actinobacteria.c__Coriobacteriia.o__Coriobacteriales.f__Coriobacteriaceae	0.560246	0.932251	0.288795	0.814313	0.593786	0.980559	0.606935	0.970215	0.210583	0.660316	0.705446	0.989025	0.999887	0.999887	0.569468	0.881459	0.441032	0.929188
k__Bacteria.p__Bacteroidetes.c__Bacteroidia.o__Bacteroidales.Other	k__Bacteria.p__Bacteroidetes.c__Bacteroidia.o__Bacteroidales.Other	0.88466	0.932251	0.771079	0.897073	0.571736	0.980559	0.81922	0.970215	0.642293	0.772541	0.967914	0.993396	0.784472	0.99209	0.657394	0.890951	0.863243	0.996644
k__Bacteria.p__Bacteroidetes.c__Bacteroidia.o__Bacteroidales.f__	k__Bacteria.p__Bacteroidetes.c__Bacteroidia.o__Bacteroidales.f__	0.274405	0.932251	0.201683	0.814313	0.42007	0.980559	0.135698	0.970215	0.804517	0.793019	0.294065	0.883909	0.185956	0.763827	0.400282	0.876144	0.577612	0.963539
k__Bacteria.p__Bacteroidetes.c__Bacteroidia.o__Bacteroidales.f__Bacteroidaceae	k__Bacteria.p__Bacteroidetes.c__Bacteroidia.o__Bacteroidales.f__Bacteroidaceae	0.733586	0.932251	0.439778	0.841148	0.71968	0.980559	0.439307	0.970215	0.451163	0.721493	0.471195	0.956393	0.830359	0.99209	0.824791	0.940956	0.893441	0.997953
k__Bacteria.p__Bacteroidetes.c__Bacteroidia.o__Bacteroidales.f__Porphyromonadaceae	k__Bacteria.p__Bacteroidetes.c__Bacteroidia.o__Bacteroidales.f__Porphyromonadaceae	0.735843	0.932251	0.493149	0.843757	0.459091	0.980559	0.728925	0.970215	0.412638	0.708171	0.64909	0.989025	0.205357	0.777522	0.627993	0.881475	0.443055	0.929188
k__Bacteria.p__Bacteroidetes.c__Bacteroidia.o__Bacteroidales.f__Prevotellaceae	k__Bacteria.p__Bacteroidetes.c__Bacteroidia.o__Bacteroidales.f__Prevotellaceae	0.799879	0.932251	0.808848	0.904165	0.323297	0.970875	0.352092	0.970215	0.852765	0.795058	0.906156	0.989025	0.710529	0.987271	0.383979	0.876144	0.164136	0.782793
k__Bacteria.p__Bacteroidetes.c__Bacteroidia.o__Bacteroidales.f__Rikenellaceae	k__Bacteria.p__Bacteroidetes.c__Bacteroidia.o__Bacteroidales.f__Rikenellaceae	0.563927	0.932251	0.167514	0.814313	0.609028	0.980559	0.70027	0.970215	0.855284	0.795058	0.740419	0.989025	0.560579	0.986352	0.86246	0.940956	0.949234	0.997953
k__Bacteria.p__Bacteroidetes.c__Bacteroidia.o__Bacteroidales.f__S24.7	k__Bacteria.p__Bacteroidetes.c__Bacteroidia.o__Bacteroidales.f__S24.7	0.375557	0.932251	0.155928	0.814313	0.157418	0.92319	0.217049	0.970215	0.351251	0.693204	0.162837	0.832312	0.0252309	0.566644	0.233136	0.870902	0.0976062	0.719375
k__Bacteria.p__Bacteroidetes.c__Bacteroidia.o__Bacteroidales.f__.Barnesiellaceae.	k__Bacteria.p__Bacteroidetes.c__Bacteroidia.o__Bacteroidales.f__.Barnesiellaceae.	0.457218	0.932251	0.799819	0.904165	0.36156	0.970919	0.183796	0.970215	0.135179	0.59809	0.67489	0.989025	0.82889	0.99209	0.553939	0.881459	0.240849	0.846146
k__Bacteria.p__Bacteroidetes.c__Bacteroidia.o__Bacteroidales.f__.Odoribacteraceae.	k__Bacteria.p__Bacteroidetes.c__Bacteroidia.o__Bacteroidales.f__.Odoribacteraceae.	0.486074	0.932251	0.495887	0.843757	0.229114	0.934642	0.537719	0.970215	0.342905	0.693204	0.549425	0.973245	0.321999	0.942916	0.70782	0.900965	0.379023	0.929188
k__Bacteria.p__Bacteroidetes.c__Bacteroidia.o__Bacteroidales.f__.Paraprevotellaceae.	k__Bacteria.p__Bacteroidetes.c__Bacteroidia.o__Bacteroidales.f__.Paraprevotellaceae.	0.48337	0.932251	0.953045	0.925801	0.882032	0.995953	0.380108	0.970215	0.16036	0.62299	0.220012	0.859957	0.0914792	0.675516	0.041635	0.723369	0.0129272	0.709303
k__Bacteria.p__Cyanobacteria.c__4C0d.2.o__YS2.f__	k__Bacteria.p__Cyanobacteria.c__4C0d.2.o__YS2.f__	0.297992	0.932251	0.702572	0.890895	0.805564	0.995953	0.24931	0.970215	0.110447	0.597722	0.202126	0.859957	0.462132	0.978562	0.289018	0.870902	0.355541	0.920017
k__Bacteria.p__Cyanobacteria.c__Chloroplast.o__Streptophyta.f__	k__Bacteria.p__Cyanobacteria.c__Chloroplast.o__Streptophyta.f__	0.381081	0.932251	0.199063	0.814313	0.584096	0.980559	0.24868	0.970215	0.278935	0.660341	0.0509972	0.814988	0.739283	0.99209	0.0288237	0.69172	0.616677	0.976117
k__Bacteria.p__Firmicutes.c__Bacilli.o__Lactobacillales.f__Carnobacteriaceae	k__Bacteria.p__Firmicutes.c__Bacilli.o__Lactobacillales.f__Carnobacteriaceae	0.61516	0.932251	0.38035	0.833685	0.601419	0.980559	0.941493	0.970215	0.41397	0.708171	0.523215	0.973245	0.31041	0.921655	0.679161	0.894205	0.541765	0.960411
k__Bacteria.p__Firmicutes.c__Bacilli.o__Lactobacillales.f__Lactobacillaceae	k__Bacteria.p__Firmicutes.c__Bacilli.o__Lactobacillales.f__Lactobacillaceae	0.502582	0.932251	0.165951	0.814313	0.531177	0.980559	0.724425	0.970215	0.908484	0.805276	0.564433	0.978555	0.528342	0.986352	0.896187	0.940956	0.841052	0.992133
k__Bacteria.p__Firmicutes.c__Bacilli.o__Lactobacillales.f__Streptococcaceae	k__Bacteria.p__Firmicutes.c__Bacilli.o__Lactobacillales.f__Streptococcaceae	0.746972	0.932251	0.941865	0.924151	0.761083	0.985775	0.434014	0.970215	0.537889	0.745117	0.881339	0.989025	0.554533	0.986352	0.977618	0.954283	0.895059	0.997953
k__Bacteria.p__Firmicutes.c__Bacilli.o__Turicibacterales.f__Turicibacteraceae	k__Bacteria.p__Firmicutes.c__Bacilli.o__Turicibacterales.f__Turicibacteraceae	0.635046	0.932251	0.35471	0.833685	0.560483	0.980559	0.747771	0.970215	0.691429	0.777958	0.286683	0.883909	0.916276	0.995657	0.813926	0.940956	0.961548	0.997953
k__Bacteria.p__Firmicutes.c__Clostridia.o__Clostridiales.Other	k__Bacteria.p__Firmicutes.c__Clostridia.o__Clostridiales.Other	0.165434	0.932251	0.255263	0.814313	0.574886	0.980559	0.714745	0.970215	0.841565	0.795058	0.264146	0.883909	0.651573	0.987021	0.680014	0.894205	0.960008	0.997953
k__Bacteria.p__Firmicutes.c__Clostridia.o__Clostridiales.f__	k__Bacteria.p__Firmicutes.c__Clostridia.o__Clostridiales.f__	0.39548	0.932251	0.924083	0.921577	0.098085	0.92319	0.131866	0.970215	0.335618	0.693204	0.3481	0.905864	0.282324	0.890142	0.407027	0.876144	0.419087	0.929188
k__Bacteria.p__Firmicutes.c__Clostridia.o__Clostridiales.f__Christensenellaceae	k__Bacteria.p__Firmicutes.c__Clostridia.o__Clostridiales.f__Christensenellaceae	0.611505	0.932251	0.76619	0.897073	0.205043	0.92319	0.379706	0.970215	0.97957	0.818975	0.762631	0.989025	0.462804	0.978562	0.684148	0.894205	0.620217	0.978875
k__Bacteria.p__Firmicutes.c__Clostridia.o__Clostridiales.f__Clostridiaceae	k__Bacteria.p__Firmicutes.c__Clostridia.o__Clostridiales.f__Clostridiaceae	0.378192	0.932251	0.760884	0.897073	0.141764	0.92319	0.422282	0.970215	0.126265	0.597722	0.390674	0.917878	0.172058	0.749946	0.479435	0.881459	0.239754	0.846146
k__Bacteria.p__Firmicutes.c__Clostridia.o__Clostridiales.f__Dehalobacteriaceae	k__Bacteria.p__Firmicutes.c__Clostridia.o__Clostridiales.f__Dehalobacteriaceae	0.732472	0.932251	0.604561	0.876732	0.26596	0.943593	0.298208	0.970215	0.464864	0.723544	0.144121	0.814988	0.228186	0.808453	0.108946	0.799451	0.603388	0.970503
k__Bacteria.p__Firmicutes.c__Clostridia.o__Clostridiales.f__Eubacteriaceae	k__Bacteria.p__Firmicutes.c__Clostridia.o__Clostridiales.f__Eubacteriaceae	0.747453	0.932251	0.492327	0.843757	0.652755	0.980559	0.970135	0.970215	0.283517	0.665065	0.694911	0.989025	0.762738	0.99209	0.461586	0.881459	0.557918	0.963507
k__Bacteria.p__Firmicutes.c__Clostridia.o__Clostridiales.f__Lachnospiraceae	k__Bacteria.p__Firmicutes.c__Clostridia.o__Clostridiales.f__Lachnospiraceae	0.650758	0.932251	0.209797	0.814313	0.685641	0.980559	0.738864	0.970215	0.707293	0.783557	0.44111	0.951721	0.248072	0.847854	0.295152	0.870902	0.445678	0.929188
k__Bacteria.p__Firmicutes.c__Clostridia.o__Clostridiales.f__Peptococcaceae	k__Bacteria.p__Firmicutes.c__Clostridia.o__Clostridiales.f__Peptococcaceae	0.281017	0.932251	0.141649	0.814313	0.912631	0.995953	0.612227	0.970215	0.85576	0.795058	0.607726	0.988796	0.770057	0.99209	0.34428	0.870902	0.845667	0.993311
k__Bacteria.p__Firmicutes.c__Clostridia.o__Clostridiales.f__Peptostreptococcaceae	k__Bacteria.p__Firmicutes.c__Clostridia.o__Clostridiales.f__Peptostreptococcaceae	0.726142	0.932251	0.981165	0.930152	0.48098	0.980559	0.864286	0.970215	0.57268	0.756405	0.485103	0.959963	0.972736	0.999887	0.521374	0.881459	0.883636	0.997953
k__Bacteria.p__Firmicutes.c__Clostridia.o__Clostridiales.f__Ruminococcaceae	k__Bacteria.p__Firmicutes.c__Clostridia.o__Clostridiales.f__Ruminococcaceae	0.763537	0.932251	0.738338	0.896451	0.299916	0.964029	0.297683	0.970215	0.633367	0.767851	0.561052	0.977071	0.26771	0.871643	0.894613	0.940956	0.661539	0.983706
k__Bacteria.p__Firmicutes.c__Clostridia.o__Clostridiales.f__Veillonellaceae	k__Bacteria.p__Firmicutes.c__Clostridia.o__Clostridiales.f__Veillonellaceae	0.35175	0.932251	0.896126	0.921577	0.669749	0.980559	0.220261	0.970215	0.623121	0.765039	0.769678	0.989025	0.872309	0.992333	0.713218	0.90547	0.957198	0.997953
k__Bacteria.p__Firmicutes.c__Clostridia.o__Clostridiales.f__.Mogibacteriaceae.	k__Bacteria.p__Firmicutes.c__Clostridia.o__Clostridiales.f__.Mogibacteriaceae.	0.845431	0.932251	0.479739	0.843615	0.938296	0.995953	0.894199	0.970215	0.254596	0.660341	0.990883	0.996494	0.95465	0.999233	0.825961	0.940956	0.695175	0.984352
k__Bacteria.p__Firmicutes.c__Clostridia.o__SHA.98.f__	k__Bacteria.p__Firmicutes.c__Clostridia.o__SHA.98.f__	0.972423	0.935463	0.902538	0.921577	0.884931	0.995953	0.75263	0.970215	0.168242	0.623866	0.779863	0.989025	0.884169	0.993283	0.494661	0.881459	0.578497	0.963539
k__Bacteria.p__Firmicutes.c__Erysipelotrichi.o__Erysipelotrichales.f__Erysipelotrichaceae	k__Bacteria.p__Firmicutes.c__Erysipelotrichi.o__Erysipelotrichales.f__Erysipelotrichaceae	0.381167	0.932251	0.992209	0.930152	0.0950671	0.92319	0.16099	0.970215	0.0991132	0.597722	0.397785	0.917878	0.10842	0.678912	0.436262	0.879615	0.0918031	0.717922
k__Bacteria.p__Proteobacteria.c__Alphaproteobacteria.o__RF32.f__	k__Bacteria.p__Proteobacteria.c__Alphaproteobacteria.o__RF32.f__	0.811258	0.932251	0.33594	0.828783	0.901893	0.995953	0.851153	0.970215	0.221889	0.660316	0.287804	0.883909	0.86382	0.992333	0.360573	0.870902	0.647892	0.983706
k__Bacteria.p__Proteobacteria.c__Betaproteobacteria.o__Burkholderiales.f__Alcaligenaceae	k__Bacteria.p__Proteobacteria.c__Betaproteobacteria.o__Burkholderiales.f__Alcaligenaceae	0.736425	0.932251	0.545911	0.866988	0.477342	0.980559	0.543666	0.970215	0.28877	0.667047	0.904363	0.989025	0.729277	0.99209	0.486697	0.881459	0.589872	0.969949
k__Bacteria.p__Proteobacteria.c__Betaproteobacteria.o__Burkholderiales.f__Oxalobacteraceae	k__Bacteria.p__Proteobacteria.c__Betaproteobacteria.o__Burkholderiales.f__Oxalobacteraceae	0.437987	0.932251	0.236043	0.814313	0.149272	0.92319	0.208063	0.970215	0.979145	0.818975	0.396759	0.917878	0.248353	0.847854	0.771149	0.929887	0.49151	0.929188
k__Bacteria.p__Proteobacteria.c__Deltaproteobacteria.o__Desulfovibrionales.f__Desulfovibrionaceae	k__Bacteria.p__Proteobacteria.c__Deltaproteobacteria.o__Desulfovibrionales.f__Desulfovibrionaceae	0.832197	0.932251	0.913301	0.921577	0.669134	0.980559	0.463003	0.970215	0.996948	0.82246	0.909516	0.989025	0.802942	0.99209	0.986753	0.954283	0.882417	0.997953
k__Bacteria.p__Proteobacteria.c__Gammaproteobacteria.o__Enterobacteriales.f__Enterobacteriaceae	k__Bacteria.p__Proteobacteria.c__Gammaproteobacteria.o__Enterobacteriales.f__Enterobacteriaceae	0.576763	0.932251	0.511505	0.845012	0.229548	0.934642	0.163017	0.970215	0.0702376	0.575043	0.409442	0.919684	0.447318	0.978562	0.325398	0.870902	0.23542	0.846146
k__Bacteria.p__Proteobacteria.c__Gammaproteobacteria.o__Pasteurellales.f__Pasteurellaceae	k__Bacteria.p__Proteobacteria.c__Gammaproteobacteria.o__Pasteurellales.f__Pasteurellaceae	0.363699	0.932251	0.84815	0.911485	0.712531	0.980559	0.259865	0.970215	0.376539	0.693204	0.707076	0.989025	0.775079	0.99209	0.605093	0.881459	0.724906	0.984352
k__Bacteria.p__Tenericutes.c__Mollicutes.o__RF39.f__	k__Bacteria.p__Tenericutes.c__Mollicutes.o__RF39.f__	0.750245	0.932251	0.379771	0.833685	0.73847	0.980559	0.493828	0.970215	0.74768	0.783557	0.0754552	0.814988	0.857112	0.992333	0.164532	0.856597	0.906218	0.997953
k__Bacteria.p__Tenericutes.c__RF3.o__ML615J.28.f__	k__Bacteria.p__Tenericutes.c__RF3.o__ML615J.28.f__	0.808143	0.932251	0.508748	0.845012	0.701645	0.980559	0.965427	0.970215	0.369137	0.693204	0.926521	0.989025	0.814901	0.99209	0.61273	0.881459	0.783381	0.984352
k__Bacteria.p__Verrucomicrobia.c__Verrucomicrobiae.o__Verrucomicrobiales.f__Verrucomicrobiaceae	k__Bacteria.p__Verrucomicrobia.c__Verrucomicrobiae.o__Verrucomicrobiales.f__Verrucomicrobiaceae	0.34797	0.932251	0.149585	0.814313	0.16094	0.92319	0.270338	0.970215	0.822748	0.793019	0.329164	0.896078	0.168702	0.740201	0.189664	0.856597	0.557128	0.963507
Unassigned.Other.Other.Other.Other.Other	Unassigned.Other.Other.Other.Other.Other	0.361866	0.932251	0.818738	0.904165	0.197618	0.92319	0.61356	0.970215	0.76742	0.787038	0.806883	0.989025	0.352878	0.954666	0.199261	0.856597	0.489767	0.929188
k__Archaea.p__Euryarchaeota.c__Methanobacteria.o__Methanobacteriales.f__Methanobacteriaceae.g__Methanobrevibacter	k__Archaea.p__Euryarchaeota.c__Methanobacteria.o__Methanobacteriales.f__Methanobacteriaceae.g__Methanobrevibacter	0.296436	0.932251	0.974136	0.929287	0.843105	0.995953	0.442576	0.970215	0.245624	0.660316	0.666542	0.989025	0.693056	0.987271	0.313488	0.870902	0.466466	0.929188
k__Bacteria.p__Actinobacteria.c__Actinobacteria.o__Actinomycetales.f__Actinomycetaceae.g__Actinomyces	k__Bacteria.p__Actinobacteria.c__Actinobacteria.o__Actinomycetales.f__Actinomycetaceae.g__Actinomyces	0.75333	0.932251	0.362645	0.833685	0.930327	0.995953	0.810404	0.970215	0.31884	0.69245	0.58538	0.98543	0.706727	0.987271	0.641491	0.890951	0.716946	0.984352
k__Bacteria.p__Actinobacteria.c__Actinobacteria.o__Bifidobacteriales.f__Bifidobacteriaceae.g__Bifidobacterium	k__Bacteria.p__Actinobacteria.c__Actinobacteria.o__Bifidobacteriales.f__Bifidobacteriaceae.g__Bifidobacterium	0.676478	0.932251	0.956988	0.925801	0.237006	0.943593	0.282376	0.970215	0.245694	0.660316	0.881082	0.989025	0.461473	0.978562	0.891389	0.940956	0.448774	0.929188
k__Bacteria.p__Actinobacteria.c__Coriobacteriia.o__Coriobacteriales.f__Coriobacteriaceae.Other	k__Bacteria.p__Actinobacteria.c__Coriobacteriia.o__Coriobacteriales.f__Coriobacteriaceae.Other	0.848008	0.932251	0.411743	0.840731	0.966813	0.995953	0.799785	0.970215	0.370967	0.693204	0.942678	0.989025	0.617426	0.987021	0.586523	0.881459	0.745608	0.984352
k__Bacteria.p__Actinobacteria.c__Coriobacteriia.o__Coriobacteriales.f__Coriobacteriaceae.g__	k__Bacteria.p__Actinobacteria.c__Coriobacteriia.o__Coriobacteriales.f__Coriobacteriaceae.g__	0.574306	0.932251	0.449637	0.841148	0.410018	0.980559	0.40635	0.970215	0.3271	0.693204	0.951673	0.989088	0.804813	0.99209	0.574027	0.881459	0.512001	0.942631
k__Bacteria.p__Actinobacteria.c__Coriobacteriia.o__Coriobacteriales.f__Coriobacteriaceae.g__Collinsella	k__Bacteria.p__Actinobacteria.c__Coriobacteriia.o__Coriobacteriales.f__Coriobacteriaceae.g__Collinsella	0.0772445	0.932251	0.0344453	0.74565	0.582931	0.980559	0.866536	0.970215	0.525491	0.741737	0.158601	0.832312	0.542133	0.986352	0.453405	0.881459	0.84556	0.993311
k__Bacteria.p__Bacteroidetes.c__Bacteroidia.o__Bacteroidales.Other.Other	k__Bacteria.p__Bacteroidetes.c__Bacteroidia.o__Bacteroidales.Other.Other	0.88466	0.932251	0.771079	0.897073	0.571736	0.980559	0.81922	0.970215	0.642293	0.772541	0.967914	0.993396	0.784472	0.99209	0.657394	0.890951	0.863243	0.996644
k__Bacteria.p__Bacteroidetes.c__Bacteroidia.o__Bacteroidales.f__.g__	k__Bacteria.p__Bacteroidetes.c__Bacteroidia.o__Bacteroidales.f__.g__	0.274405	0.932251	0.201683	0.814313	0.42007	0.980559	0.135698	0.970215	0.804517	0.793019	0.294065	0.883909	0.185956	0.763827	0.400282	0.876144	0.577612	0.963539
k__Bacteria.p__Bacteroidetes.c__Bacteroidia.o__Bacteroidales.f__Bacteroidaceae.g__Bacteroides	k__Bacteria.p__Bacteroidetes.c__Bacteroidia.o__Bacteroidales.f__Bacteroidaceae.g__Bacteroides	0.73355	0.932251	0.43973	0.841148	0.719643	0.980559	0.439275	0.970215	0.451123	0.721493	0.471239	0.956393	0.830351	0.99209	0.82483	0.940956	0.893413	0.997953
k__Bacteria.p__Bacteroidetes.c__Bacteroidia.o__Bacteroidales.f__Porphyromonadaceae.g__Parabacteroides	k__Bacteria.p__Bacteroidetes.c__Bacteroidia.o__Bacteroidales.f__Porphyromonadaceae.g__Parabacteroides	0.759162	0.932251	0.438424	0.841148	0.568346	0.980559	0.820728	0.970215	0.264855	0.660341	0.689778	0.989025	0.230384	0.813445	0.503882	0.881459	0.337597	0.909753
k__Bacteria.p__Bacteroidetes.c__Bacteroidia.o__Bacteroidales.f__Prevotellaceae.g__Prevotella	k__Bacteria.p__Bacteroidetes.c__Bacteroidia.o__Bacteroidales.f__Prevotellaceae.g__Prevotella	0.803314	0.932251	0.800253	0.904165	0.325981	0.970875	0.355431	0.970215	0.851383	0.795058	0.899853	0.989025	0.706343	0.987271	0.381758	0.876144	0.164862	0.782793
k__Bacteria.p__Bacteroidetes.c__Bacteroidia.o__Bacteroidales.f__Rikenellaceae.g__	k__Bacteria.p__Bacteroidetes.c__Bacteroidia.o__Bacteroidales.f__Rikenellaceae.g__	0.572409	0.932251	0.172429	0.814313	0.607788	0.980559	0.700734	0.970215	0.846506	0.795058	0.746822	0.989025	0.559358	0.986352	0.865736	0.940956	0.948155	0.997953
k__Bacteria.p__Bacteroidetes.c__Bacteroidia.o__Bacteroidales.f__S24.7.g__	k__Bacteria.p__Bacteroidetes.c__Bacteroidia.o__Bacteroidales.f__S24.7.g__	0.375557	0.932251	0.155928	0.814313	0.157418	0.92319	0.217049	0.970215	0.351251	0.693204	0.162837	0.832312	0.0252309	0.566644	0.233136	0.870902	0.0976062	0.719375
k__Bacteria.p__Bacteroidetes.c__Bacteroidia.o__Bacteroidales.f__.Barnesiellaceae..g__	k__Bacteria.p__Bacteroidetes.c__Bacteroidia.o__Bacteroidales.f__.Barnesiellaceae..g__	0.457347	0.932251	0.799343	0.904165	0.361889	0.970919	0.183995	0.970215	0.134797	0.59809	0.674876	0.989025	0.8295	0.99209	0.553504	0.881459	0.240512	0.846146
k__Bacteria.p__Bacteroidetes.c__Bacteroidia.o__Bacteroidales.f__.Odoribacteraceae..g__Butyricimonas	k__Bacteria.p__Bacteroidetes.c__Bacteroidia.o__Bacteroidales.f__.Odoribacteraceae..g__Butyricimonas	0.299875	0.932251	0.706145	0.890895	0.240152	0.943593	0.770414	0.970215	0.882045	0.799279	0.41526	0.924954	0.162568	0.738358	0.72781	0.911583	0.548634	0.963507
k__Bacteria.p__Bacteroidetes.c__Bacteroidia.o__Bacteroidales.f__.Odoribacteraceae..g__Odoribacter	k__Bacteria.p__Bacteroidetes.c__Bacteroidia.o__Bacteroidales.f__.Odoribacteraceae..g__Odoribacter	0.703478	0.932251	0.592735	0.876732	0.247578	0.943593	0.265271	0.970215	0.322358	0.693204	0.951172	0.989088	0.761903	0.99209	0.556544	0.881459	0.140608	0.758651
k__Bacteria.p__Bacteroidetes.c__Bacteroidia.o__Bacteroidales.f__.Paraprevotellaceae..g__Paraprevotella	k__Bacteria.p__Bacteroidetes.c__Bacteroidia.o__Bacteroidales.f__.Paraprevotellaceae..g__Paraprevotella	0.890957	0.932251	0.767436	0.897073	0.680829	0.980559	0.571951	0.970215	0.182132	0.647113	0.32946	0.896078	0.0987874	0.678912	0.244884	0.870902	0.0580974	0.709303
k__Bacteria.p__Cyanobacteria.c__4C0d.2.o__YS2.f__.g__	k__Bacteria.p__Cyanobacteria.c__4C0d.2.o__YS2.f__.g__	0.297992	0.932251	0.702572	0.890895	0.805564	0.995953	0.24931	0.970215	0.110447	0.597722	0.202126	0.859957	0.462132	0.978562	0.289018	0.870902	0.355541	0.920017
k__Bacteria.p__Cyanobacteria.c__Chloroplast.o__Streptophyta.f__.g__	k__Bacteria.p__Cyanobacteria.c__Chloroplast.o__Streptophyta.f__.g__	0.381081	0.932251	0.199063	0.814313	0.584096	0.980559	0.24868	0.970215	0.278935	0.660341	0.0509972	0.814988	0.739283	0.99209	0.0288237	0.69172	0.616677	0.976117
k__Bacteria.p__Firmicutes.c__Bacilli.o__Lactobacillales.f__Carnobacteriaceae.g__Granulicatella	k__Bacteria.p__Firmicutes.c__Bacilli.o__Lactobacillales.f__Carnobacteriaceae.g__Granulicatella	0.606448	0.932251	0.331181	0.82768	0.71838	0.980559	0.918552	0.970215	0.364754	0.693204	0.511636	0.973245	0.378358	0.954666	0.680695	0.894205	0.543613	0.960411
k__Bacteria.p__Firmicutes.c__Bacilli.o__Lactobacillales.f__Lactobacillaceae.g__Lactobacillus	k__Bacteria.p__Firmicutes.c__Bacilli.o__Lactobacillales.f__Lactobacillaceae.g__Lactobacillus	0.477034	0.932251	0.168364	0.814313	0.453653	0.980559	0.671517	0.970215	0.721751	0.783557	0.549636	0.973245	0.474569	0.978562	0.893679	0.940956	0.831265	0.98803
k__Bacteria.p__Firmicutes.c__Bacilli.o__Lactobacillales.f__Streptococcaceae.g__Streptococcus	k__Bacteria.p__Firmicutes.c__Bacilli.o__Lactobacillales.f__Streptococcaceae.g__Streptococcus	0.712332	0.932251	0.907244	0.921577	0.717561	0.980559	0.390357	0.970215	0.502245	0.734062	0.872558	0.989025	0.542828	0.986352	0.976278	0.954283	0.875427	0.997953
k__Bacteria.p__Firmicutes.c__Bacilli.o__Turicibacterales.f__Turicibacteraceae.g__Turicibacter	k__Bacteria.p__Firmicutes.c__Bacilli.o__Turicibacterales.f__Turicibacteraceae.g__Turicibacter	0.635046	0.932251	0.35471	0.833685	0.560483	0.980559	0.747771	0.970215	0.691429	0.777958	0.286683	0.883909	0.916276	0.995657	0.813926	0.940956	0.961548	0.997953
k__Bacteria.p__Firmicutes.c__Clostridia.o__Clostridiales.Other.Other	k__Bacteria.p__Firmicutes.c__Clostridia.o__Clostridiales.Other.Other	0.165434	0.932251	0.255263	0.814313	0.574886	0.980559	0.714745	0.970215	0.841565	0.795058	0.264146	0.883909	0.651573	0.987021	0.680014	0.894205	0.960008	0.997953
k__Bacteria.p__Firmicutes.c__Clostridia.o__Clostridiales.f__.g__	k__Bacteria.p__Firmicutes.c__Clostridia.o__Clostridiales.f__.g__	0.39548	0.932251	0.924083	0.921577	0.098085	0.92319	0.131866	0.970215	0.335618	0.693204	0.3481	0.905864	0.282324	0.890142	0.407027	0.876144	0.419087	0.929188
k__Bacteria.p__Firmicutes.c__Clostridia.o__Clostridiales.f__Christensenellaceae.g__	k__Bacteria.p__Firmicutes.c__Clostridia.o__Clostridiales.f__Christensenellaceae.g__	0.589585	0.932251	0.790343	0.904165	0.194792	0.92319	0.373138	0.970215	0.943675	0.814632	0.752506	0.989025	0.440688	0.978562	0.671094	0.894205	0.602979	0.970503
k__Bacteria.p__Firmicutes.c__Clostridia.o__Clostridiales.f__Christensenellaceae.g__Christensenella	k__Bacteria.p__Firmicutes.c__Clostridia.o__Clostridiales.f__Christensenellaceae.g__Christensenella	0.637903	0.932251	0.932017	0.923057	0.226245	0.934642	0.314444	0.970215	0.0442658	0.575043	0.922618	0.989025	0.548893	0.986352	0.4515	0.881459	0.0863795	0.717922
k__Bacteria.p__Firmicutes.c__Clostridia.o__Clostridiales.f__Clostridiaceae.Other	k__Bacteria.p__Firmicutes.c__Clostridia.o__Clostridiales.f__Clostridiaceae.Other	0.159448	0.932251	0.106356	0.814313	0.101218	0.92319	0.310683	0.970215	0.603903	0.76402	0.408153	0.919684	0.184546	0.763827	0.737064	0.915068	0.616888	0.976117
k__Bacteria.p__Firmicutes.c__Clostridia.o__Clostridiales.f__Clostridiaceae.g__	k__Bacteria.p__Firmicutes.c__Clostridia.o__Clostridiales.f__Clostridiaceae.g__	0.561572	0.932251	0.521832	0.848855	0.487028	0.980559	0.937485	0.970215	0.0491193	0.575043	0.773957	0.989025	0.478371	0.978755	0.266557	0.870902	0.21186	0.846146
k__Bacteria.p__Firmicutes.c__Clostridia.o__Clostridiales.f__Clostridiaceae.g__Clostridium	k__Bacteria.p__Firmicutes.c__Clostridia.o__Clostridiales.f__Clostridiaceae.g__Clostridium	0.349248	0.932251	0.849338	0.911741	0.0977953	0.92319	0.182525	0.970215	0.740661	0.783557	0.487746	0.963345	0.150102	0.724158	0.887212	0.940956	0.483876	0.929188
k__Bacteria.p__Firmicutes.c__Clostridia.o__Clostridiales.f__Clostridiaceae.g__SMB53	k__Bacteria.p__Firmicutes.c__Clostridia.o__Clostridiales.f__Clostridiaceae.g__SMB53	0.425122	0.932251	0.396187	0.833685	0.33996	0.970919	0.7807	0.970215	0.558545	0.752939	0.81619	0.989025	0.542107	0.986352	0.7775	0.932492	0.855939	0.996305
k__Bacteria.p__Firmicutes.c__Clostridia.o__Clostridiales.f__Dehalobacteriaceae.g__Dehalobacterium	k__Bacteria.p__Firmicutes.c__Clostridia.o__Clostridiales.f__Dehalobacteriaceae.g__Dehalobacterium	0.63466	0.932251	0.579234	0.876732	0.196859	0.92319	0.230487	0.970215	0.53929	0.745842	0.133683	0.814988	0.185926	0.763827	0.12684	0.847359	0.576905	0.963539
k__Bacteria.p__Firmicutes.c__Clostridia.o__Clostridiales.f__Eubacteriaceae.g__Anaerofustis	k__Bacteria.p__Firmicutes.c__Clostridia.o__Clostridiales.f__Eubacteriaceae.g__Anaerofustis	0.598578	0.932251	0.600926	0.876732	0.354674	0.970919	0.727378	0.970215	0.681967	0.777958	0.627075	0.989025	0.544747	0.986352	0.492158	0.881459	0.557832	0.963507
k__Bacteria.p__Firmicutes.c__Clostridia.o__Clostridiales.f__Lachnospiraceae.Other	k__Bacteria.p__Firmicutes.c__Clostridia.o__Clostridiales.f__Lachnospiraceae.Other	0.23122	0.932251	0.385444	0.833685	0.138571	0.92319	0.513238	0.970215	0.0965958	0.597722	0.0662006	0.814988	0.0760907	0.637099	0.137434	0.847359	0.101283	0.724619
k__Bacteria.p__Firmicutes.c__Clostridia.o__Clostridiales.f__Lachnospiraceae.g__	k__Bacteria.p__Firmicutes.c__Clostridia.o__Clostridiales.f__Lachnospiraceae.g__	0.844491	0.932251	0.382624	0.833685	0.838287	0.995953	0.888455	0.970215	0.938574	0.813271	0.552456	0.973245	0.218592	0.797028	0.343442	0.870902	0.284844	0.877238
k__Bacteria.p__Firmicutes.c__Clostridia.o__Clostridiales.f__Lachnospiraceae.g__Anaerostipes	k__Bacteria.p__Firmicutes.c__Clostridia.o__Clostridiales.f__Lachnospiraceae.g__Anaerostipes	0.521327	0.932251	0.237511	0.814313	0.620953	0.980559	0.844944	0.970215	0.661207	0.777958	0.839726	0.989025	0.585073	0.986352	0.0930079	0.761986	0.149187	0.768024
k__Bacteria.p__Firmicutes.c__Clostridia.o__Clostridiales.f__Lachnospiraceae.g__Blautia	k__Bacteria.p__Firmicutes.c__Clostridia.o__Clostridiales.f__Lachnospiraceae.g__Blautia	0.409098	0.932251	0.103499	0.814313	0.968088	0.995953	0.882545	0.970215	0.135231	0.59809	0.26845	0.883909	0.506312	0.985607	0.0576168	0.723369	0.338715	0.909753
k__Bacteria.p__Firmicutes.c__Clostridia.o__Clostridiales.f__Lachnospiraceae.g__Coprococcus	k__Bacteria.p__Firmicutes.c__Clostridia.o__Clostridiales.f__Lachnospiraceae.g__Coprococcus	0.256169	0.932251	0.0694749	0.814313	0.223905	0.934642	0.147934	0.970215	0.489687	0.733234	0.431455	0.946257	0.458762	0.978562	0.22259	0.870902	0.311816	0.893006
k__Bacteria.p__Firmicutes.c__Clostridia.o__Clostridiales.f__Lachnospiraceae.g__Dorea	k__Bacteria.p__Firmicutes.c__Clostridia.o__Clostridiales.f__Lachnospiraceae.g__Dorea	0.885499	0.932251	0.759147	0.897073	0.688382	0.980559	0.571052	0.970215	0.0123649	0.575043	0.526181	0.973245	0.378974	0.954666	0.0632444	0.723369	0.0583859	0.709303
k__Bacteria.p__Firmicutes.c__Clostridia.o__Clostridiales.f__Lachnospiraceae.g__Lachnobacterium	k__Bacteria.p__Firmicutes.c__Clostridia.o__Clostridiales.f__Lachnospiraceae.g__Lachnobacterium	0.0457546	0.932251	0.0083495	0.653837	0.608811	0.980559	0.837117	0.970215	0.780522	0.791867	0.257593	0.883909	0.941886	0.995657	0.275184	0.870902	0.961272	0.997953
k__Bacteria.p__Firmicutes.c__Clostridia.o__Clostridiales.f__Lachnospiraceae.g__Lachnospira	k__Bacteria.p__Firmicutes.c__Clostridia.o__Clostridiales.f__Lachnospiraceae.g__Lachnospira	0.386819	0.932251	0.114272	0.814313	0.265531	0.943593	0.349585	0.970215	0.25043	0.660316	0.225282	0.859957	0.126207	0.69844	0.350631	0.870902	0.231939	0.846146
k__Bacteria.p__Firmicutes.c__Clostridia.o__Clostridiales.f__Lachnospiraceae.g__Roseburia	k__Bacteria.p__Firmicutes.c__Clostridia.o__Clostridiales.f__Lachnospiraceae.g__Roseburia	0.391679	0.932251	0.95615	0.925801	0.237349	0.943593	0.11757	0.970215	0.21269	0.660316	0.734068	0.989025	0.825109	0.99209	0.248317	0.870902	0.139648	0.758651
k__Bacteria.p__Firmicutes.c__Clostridia.o__Clostridiales.f__Lachnospiraceae.g__.Ruminococcus.	k__Bacteria.p__Firmicutes.c__Clostridia.o__Clostridiales.f__Lachnospiraceae.g__.Ruminococcus.	0.861939	0.932251	0.442798	0.841148	0.5684	0.980559	0.645662	0.970215	0.725176	0.783557	0.680438	0.989025	0.604375	0.987021	0.687331	0.894205	0.930263	0.997953
k__Bacteria.p__Firmicutes.c__Clostridia.o__Clostridiales.f__Peptococcaceae.g__	k__Bacteria.p__Firmicutes.c__Clostridia.o__Clostridiales.f__Peptococcaceae.g__	0.0280256	0.932251	0.0753934	0.814313	0.363598	0.970919	0.824428	0.970215	0.902283	0.80482	0.261042	0.883909	0.541662	0.986352	0.0699679	0.723369	0.853979	0.996305
k__Bacteria.p__Firmicutes.c__Clostridia.o__Clostridiales.f__Peptostreptococcaceae.g__	k__Bacteria.p__Firmicutes.c__Clostridia.o__Clostridiales.f__Peptostreptococcaceae.g__	0.740634	0.932251	0.997138	0.930152	0.595122	0.980559	0.982224	0.973518	0.583241	0.76063	0.524524	0.973245	0.867497	0.992333	0.51635	0.881459	0.904744	0.997953
k__Bacteria.p__Firmicutes.c__Clostridia.o__Clostridiales.f__Ruminococcaceae.Other	k__Bacteria.p__Firmicutes.c__Clostridia.o__Clostridiales.f__Ruminococcaceae.Other	0.0778265	0.932251	0.510942	0.845012	0.0274952	0.909274	0.0679751	0.970215	0.573374	0.756405	0.079192	0.814988	0.0457764	0.604253	0.300963	0.870902	0.199275	0.84122
k__Bacteria.p__Firmicutes.c__Clostridia.o__Clostridiales.f__Ruminococcaceae.g__	k__Bacteria.p__Firmicutes.c__Clostridia.o__Clostridiales.f__Ruminococcaceae.g__	0.568054	0.932251	0.760693	0.897073	0.360698	0.970919	0.784799	0.970215	0.819076	0.793019	0.867369	0.989025	0.633054	0.987021	0.968733	0.954283	0.937967	0.997953
k__Bacteria.p__Firmicutes.c__Clostridia.o__Clostridiales.f__Ruminococcaceae.g__Anaerotruncus	k__Bacteria.p__Firmicutes.c__Clostridia.o__Clostridiales.f__Ruminococcaceae.g__Anaerotruncus	0.104014	0.932251	0.801245	0.904165	0.0689558	0.92319	0.0183494	0.970215	0.268657	0.660341	0.28535	0.883909	0.115798	0.688757	0.403913	0.876144	0.245597	0.846146
k__Bacteria.p__Firmicutes.c__Clostridia.o__Clostridiales.f__Ruminococcaceae.g__Faecalibacterium	k__Bacteria.p__Firmicutes.c__Clostridia.o__Clostridiales.f__Ruminococcaceae.g__Faecalibacterium	0.916588	0.935463	0.896399	0.921577	0.794095	0.995953	0.92276	0.970215	0.218873	0.660316	0.602253	0.985591	0.552452	0.986352	0.515212	0.881459	0.218958	0.846146
k__Bacteria.p__Firmicutes.c__Clostridia.o__Clostridiales.f__Ruminococcaceae.g__Oscillospira	k__Bacteria.p__Firmicutes.c__Clostridia.o__Clostridiales.f__Ruminococcaceae.g__Oscillospira	0.464311	0.932251	0.122721	0.814313	0.58588	0.980559	0.420725	0.970215	0.437975	0.71798	0.528105	0.973245	0.594036	0.986352	0.821378	0.940956	0.81669	0.984804
k__Bacteria.p__Firmicutes.c__Clostridia.o__Clostridiales.f__Ruminococcaceae.g__Ruminococcus	k__Bacteria.p__Firmicutes.c__Clostridia.o__Clostridiales.f__Ruminococcaceae.g__Ruminococcus	0.196317	0.932251	0.587873	0.876732	0.07598	0.92319	0.0319314	0.970215	0.15935	0.62299	0.0734117	0.814988	0.0434874	0.604253	0.109417	0.799451	0.106053	0.724619
k__Bacteria.p__Firmicutes.c__Clostridia.o__Clostridiales.f__Veillonellaceae.g__Dialister	k__Bacteria.p__Firmicutes.c__Clostridia.o__Clostridiales.f__Veillonellaceae.g__Dialister	0.212564	0.932251	0.593463	0.876732	0.0514624	0.909274	0.036209	0.970215	0.743529	0.783557	0.232395	0.859957	0.0518632	0.62907	0.485771	0.881459	0.230982	0.846146
k__Bacteria.p__Firmicutes.c__Clostridia.o__Clostridiales.f__Veillonellaceae.g__Phascolarctobacterium	k__Bacteria.p__Firmicutes.c__Clostridia.o__Clostridiales.f__Veillonellaceae.g__Phascolarctobacterium	0.258275	0.932251	0.672969	0.890895	0.0813999	0.92319	0.0471257	0.970215	0.787417	0.793019	0.0606831	0.814988	0.00779183	0.49894	0.158556	0.856597	0.0557042	0.709303
k__Bacteria.p__Firmicutes.c__Clostridia.o__Clostridiales.f__Veillonellaceae.g__Veillonella	k__Bacteria.p__Firmicutes.c__Clostridia.o__Clostridiales.f__Veillonellaceae.g__Veillonella	0.827436	0.932251	0.927281	0.921855	0.361581	0.970919	0.398343	0.970215	0.865151	0.795909	0.897695	0.989025	0.577089	0.986352	0.835379	0.940956	0.793748	0.984352
k__Bacteria.p__Firmicutes.c__Clostridia.o__Clostridiales.f__.Mogibacteriaceae..g__	k__Bacteria.p__Firmicutes.c__Clostridia.o__Clostridiales.f__.Mogibacteriaceae..g__	0.700787	0.932251	0.306726	0.814313	0.983023	0.995953	0.885122	0.970215	0.286343	0.667047	0.944336	0.989025	0.878536	0.992333	0.88112	0.940956	0.736985	0.984352
k__Bacteria.p__Firmicutes.c__Clostridia.o__SHA.98.f__.g__	k__Bacteria.p__Firmicutes.c__Clostridia.o__SHA.98.f__.g__	0.972423	0.935463	0.902538	0.921577	0.884931	0.995953	0.75263	0.970215	0.168242	0.623866	0.779863	0.989025	0.884169	0.993283	0.494661	0.881459	0.578497	0.963539
k__Bacteria.p__Firmicutes.c__Erysipelotrichi.o__Erysipelotrichales.f__Erysipelotrichaceae.Other	k__Bacteria.p__Firmicutes.c__Erysipelotrichi.o__Erysipelotrichales.f__Erysipelotrichaceae.Other	0.271928	0.932251	0.370031	0.833685	0.162513	0.92319	0.305647	0.970215	0.532694	0.743816	0.470819	0.956393	0.503449	0.984925	0.490385	0.881459	0.526627	0.947364
k__Bacteria.p__Firmicutes.c__Erysipelotrichi.o__Erysipelotrichales.f__Erysipelotrichaceae.g__	k__Bacteria.p__Firmicutes.c__Erysipelotrichi.o__Erysipelotrichales.f__Erysipelotrichaceae.g__	0.781095	0.932251	0.311232	0.814313	0.608668	0.980559	0.560774	0.970215	0.725606	0.783557	0.834934	0.989025	0.669532	0.987271	0.97006	0.954283	0.840003	0.992133
k__Bacteria.p__Firmicutes.c__Erysipelotrichi.o__Erysipelotrichales.f__Erysipelotrichaceae.g__Coprobacillus	k__Bacteria.p__Firmicutes.c__Erysipelotrichi.o__Erysipelotrichales.f__Erysipelotrichaceae.g__Coprobacillus	0.00887464	0.932251	0.0878132	0.814313	0.0257356	0.909274	0.0492092	0.970215	0.683182	0.777958	0.193899	0.859957	0.0783499	0.637099	0.0463437	0.723369	0.170833	0.782793
k__Bacteria.p__Firmicutes.c__Erysipelotrichi.o__Erysipelotrichales.f__Erysipelotrichaceae.g__.Eubacterium.	k__Bacteria.p__Firmicutes.c__Erysipelotrichi.o__Erysipelotrichales.f__Erysipelotrichaceae.g__.Eubacterium.	0.383281	0.932251	0.229493	0.814313	0.94605	0.995953	0.441592	0.970215	0.144682	0.605218	0.254377	0.883909	0.873095	0.992333	0.403729	0.876144	0.417522	0.929188
k__Bacteria.p__Firmicutes.c__Erysipelotrichi.o__Erysipelotrichales.f__Erysipelotrichaceae.g__cc_115	k__Bacteria.p__Firmicutes.c__Erysipelotrichi.o__Erysipelotrichales.f__Erysipelotrichaceae.g__cc_115	0.0555613	0.932251	0.123464	0.814313	0.0446191	0.909274	0.294704	0.970215	0.452498	0.721618	0.20876	0.859957	0.0400698	0.604253	0.184383	0.856597	0.187276	0.820995
k__Bacteria.p__Proteobacteria.c__Alphaproteobacteria.o__RF32.f__.g__	k__Bacteria.p__Proteobacteria.c__Alphaproteobacteria.o__RF32.f__.g__	0.811258	0.932251	0.33594	0.828783	0.901893	0.995953	0.851153	0.970215	0.221889	0.660316	0.287804	0.883909	0.86382	0.992333	0.360573	0.870902	0.647892	0.983706
k__Bacteria.p__Proteobacteria.c__Betaproteobacteria.o__Burkholderiales.f__Alcaligenaceae.g__Sutterella	k__Bacteria.p__Proteobacteria.c__Betaproteobacteria.o__Burkholderiales.f__Alcaligenaceae.g__Sutterella	0.737734	0.932251	0.543022	0.865664	0.48151	0.980559	0.547899	0.970215	0.29033	0.667047	0.905802	0.989025	0.734953	0.99209	0.48757	0.881459	0.592371	0.970503
k__Bacteria.p__Proteobacteria.c__Deltaproteobacteria.o__Desulfovibrionales.f__Desulfovibrionaceae.g__	k__Bacteria.p__Proteobacteria.c__Deltaproteobacteria.o__Desulfovibrionales.f__Desulfovibrionaceae.g__	0.937259	0.935463	0.788638	0.904165	0.957484	0.995953	0.722351	0.970215	0.247375	0.660316	0.397525	0.917878	0.49748	0.98441	0.55987	0.881459	0.397676	0.929188
k__Bacteria.p__Proteobacteria.c__Deltaproteobacteria.o__Desulfovibrionales.f__Desulfovibrionaceae.g__Bilophila	k__Bacteria.p__Proteobacteria.c__Deltaproteobacteria.o__Desulfovibrionales.f__Desulfovibrionaceae.g__Bilophila	0.989663	0.937821	0.831295	0.905635	0.939609	0.995953	0.962961	0.970215	0.743013	0.783557	0.930704	0.989025	0.510244	0.985607	0.970256	0.954283	0.790911	0.984352
k__Bacteria.p__Proteobacteria.c__Deltaproteobacteria.o__Desulfovibrionales.f__Desulfovibrionaceae.g__Desulfovibrio	k__Bacteria.p__Proteobacteria.c__Deltaproteobacteria.o__Desulfovibrionales.f__Desulfovibrionaceae.g__Desulfovibrio	0.332908	0.932251	0.632958	0.885422	0.72584	0.980559	0.604725	0.970215	0.554437	0.752939	0.542543	0.973245	0.288657	0.896725	0.343974	0.870902	0.365964	0.928514
k__Bacteria.p__Proteobacteria.c__Gammaproteobacteria.o__Enterobacteriales.f__Enterobacteriaceae.Other	k__Bacteria.p__Proteobacteria.c__Gammaproteobacteria.o__Enterobacteriales.f__Enterobacteriaceae.Other	0.912445	0.935463	0.671948	0.890895	0.513946	0.980559	0.629339	0.970215	0.0375569	0.575043	0.770013	0.989025	0.606673	0.987021	0.549998	0.881459	0.203616	0.84122
k__Bacteria.p__Proteobacteria.c__Gammaproteobacteria.o__Enterobacteriales.f__Enterobacteriaceae.g__	k__Bacteria.p__Proteobacteria.c__Gammaproteobacteria.o__Enterobacteriales.f__Enterobacteriaceae.g__	0.507912	0.932251	0.421958	0.841148	0.200159	0.92319	0.135085	0.970215	0.0711183	0.575043	0.336333	0.905842	0.383059	0.954666	0.298567	0.870902	0.222475	0.846146
k__Bacteria.p__Proteobacteria.c__Gammaproteobacteria.o__Enterobacteriales.f__Enterobacteriaceae.g__Escherichia	k__Bacteria.p__Proteobacteria.c__Gammaproteobacteria.o__Enterobacteriales.f__Enterobacteriaceae.g__Escherichia	0.214573	0.932251	0.173203	0.814313	0.0618232	0.92319	0.0497126	0.970215	0.0649632	0.575043	0.136444	0.814988	0.104941	0.678912	0.202567	0.856597	0.0921035	0.717922
k__Bacteria.p__Proteobacteria.c__Gammaproteobacteria.o__Pasteurellales.f__Pasteurellaceae.g__Haemophilus	k__Bacteria.p__Proteobacteria.c__Gammaproteobacteria.o__Pasteurellales.f__Pasteurellaceae.g__Haemophilus	0.403323	0.932251	0.820907	0.904165	0.791854	0.995953	0.31411	0.970215	0.367296	0.693204	0.749696	0.989025	0.80117	0.99209	0.616751	0.881459	0.770731	0.984352
k__Bacteria.p__Tenericutes.c__Mollicutes.o__RF39.f__.g__	k__Bacteria.p__Tenericutes.c__Mollicutes.o__RF39.f__.g__	0.750245	0.932251	0.379771	0.833685	0.73847	0.980559	0.493828	0.970215	0.74768	0.783557	0.0754552	0.814988	0.857112	0.992333	0.164532	0.856597	0.906218	0.997953
k__Bacteria.p__Tenericutes.c__RF3.o__ML615J.28.f__.g__	k__Bacteria.p__Tenericutes.c__RF3.o__ML615J.28.f__.g__	0.808143	0.932251	0.508748	0.845012	0.701645	0.980559	0.965427	0.970215	0.369137	0.693204	0.926521	0.989025	0.814901	0.99209	0.61273	0.881459	0.783381	0.984352
k__Bacteria.p__Verrucomicrobia.c__Verrucomicrobiae.o__Verrucomicrobiales.f__Verrucomicrobiaceae.g__Akkermansia	k__Bacteria.p__Verrucomicrobia.c__Verrucomicrobiae.o__Verrucomicrobiales.f__Verrucomicrobiaceae.g__Akkermansia	0.34797	0.932251	0.149585	0.814313	0.16094	0.92319	0.270338	0.970215	0.822748	0.793019	0.329164	0.896078	0.168702	0.740201	0.189664	0.856597	0.557128	0.963507
