# Supplementary material for: ABO antigen and secretor statuses are not associated with gut microbiota composition in 1,500 twins
Source: BMC Genomics. 2016 Nov 21;17:941. doi: 10.1186/s12864-016-3290-1 (PMC5117602; doi:10.1186/s12864-016-3290-1)
Supplement: Additional file 11: Table S4. — P- and q-values for linear mixed models, controlling for ancestry. This table contains the p-values and q-values for the linear mixed models relating the abundances of the common OTUs and collapsed taxa to ABO and secretor status. Models 1-9 are described fully in the methods section, but a brief description of each is included below. These models also include the top 5 principal component loadings as fixed effects to control for ancestry. P-values were calculated by comparing a full model to a reduced model, which consisted of only the top 5 PC loadings (as fixed effects) and the random effects for family and twin status. Q-values were calculated within each model separately. (XLSX 237 kb) [file 12864_2016_3290_MOESM11_ESM.xlsx]

## Sheet: legend
Supplemental Table 4
This table contains the p-values and q-values for the linear mixed models relating the abundances of the common OTUs and collapsed taxa to ABO and secretor status. Models 1-9 are described fully in the methods section, but a brief description of each is included below. These models also the top 5 principal component loadings as fixed effects to control for ancestry. P-values were calculated by co…
Columns:	Description:	Model description:
taxa	Taxa abundance tested. May be OTU or collapsed taxonomic abundance.	NA
taxonomy	Full taxonomy of taxa tested (relevant for OTUs)	NA
model_1_p-value	LMM p-value for Model 1	ABO: seprate terms for each ABO class
model_1_q-value	q-value for Model 1
model_2_p-value	LMM p-value for Model 2	ABO: compare O individuals to all others
model_2_q-value	q-value for Model 2
model_3_p-value	LMM p-value for Model 3	ABO: compare B individuals to all others
model_3_q-value	q-value for Model 3
model_4_p-value	LMM p-value for Model 4	ABO: compare individuals with at least one B allele to all others
model_4_q-value	q-value for Model 4
model_5_p-value	LMM p-value for Model 5	secretor status: Compare secretors to non-secretors
model_5_q-value	q-value for Model 5
model_6_p-value	LMM p-value for Model 6	ABO in secretors: separate terms for each ABO class, but only in secreting individuals
model_6_q-value	q-value for Model 6
model_7_p-value	LMM p-value for Model 7	ABO in secretors: compare B individuals to all others, but only in secreting individuals
model_7_q-value	q-value for Model 7
model_8_p-value	LMM p-value for Model 8	interaction of ABO and secretor status: separate terms for each ABO class, secretor status, and the interaction of each ABO group by secretor status
model_8_q-value	q-value for Model 8
model_9_p-value	LMM p-value for Model 9	interaction of ABO and secretor status: separate terms for B individuals (vs. all others), secretor status, and the interaction of B allele status by secretor status
model_9_q-value	q-value for Model 9

## Sheet: table
taxa	taxonomy	model_1_p-value	model_1_q-value	model_2_p-value	model_2_q-value	model_3_p-value	model_3_q-value	model_4_p-value	model_4_q-value	model_5_p-value	model_5_q-value	model_6_p-value	model_6_q-value	model_7_p-value	model_7_q-value	model_8_p-value	model_8_q-value	model_9_p-value	model_9_q-value
188753	k__Bacteria; p__Firmicutes; c__Clostridia; o__Clostridiales; f__Lachnospiraceae; g__Blautia; s__	0.440287	0.93969	0.114475	0.686733	0.929592	0.964144	0.746089	0.98922	0.286801	0.613611	0.108799	0.791339	0.82923	0.992685	0.0497662	0.718896	0.755228	0.988026
4465907	k__Bacteria; p__Firmicutes; c__Clostridia; o__Clostridiales; f__Lachnospiraceae; g__Blautia; s__	0.422268	0.93969	0.602738	0.78995	0.238886	0.898466	0.561359	0.98922	0.707214	0.713713	0.135166	0.791339	0.178589	0.767189	0.516274	0.843284	0.542077	0.954725
198956	k__Bacteria; p__Firmicutes; c__Clostridia; o__Clostridiales; f__Ruminococcaceae; g__; s__	0.197542	0.93969	0.0664305	0.686733	0.604137	0.953524	0.875691	0.98922	0.571012	0.672467	0.332165	0.853243	0.672267	0.992685	0.343965	0.809426	0.548818	0.954725
4454531	k__Bacteria; p__Proteobacteria; c__Gammaproteobacteria; o__Enterobacteriales; f__Enterobacteriaceae; g__; s__	0.289176	0.93969	0.764429	0.82021	0.0560263	0.898466	0.0873471	0.988391	0.451623	0.649425	0.51539	0.940347	0.17691	0.767189	0.592197	0.843284	0.294218	0.852314
194104	k__Bacteria; p__Firmicutes; c__Clostridia; o__Clostridiales; f__Lachnospiraceae; g__Coprococcus; s__	0.407164	0.93969	0.092255	0.686733	0.46104	0.953524	0.458926	0.98922	0.500721	0.655636	0.174146	0.802485	0.222242	0.801158	0.21495	0.802537	0.45563	0.945027
2996838	k__Bacteria; p__Firmicutes; c__Clostridia; o__Clostridiales; f__; g__; s__	0.2616	0.93969	0.55721	0.771451	0.806718	0.953524	0.506819	0.98922	0.876629	0.729071	0.398822	0.909411	0.656961	0.992685	0.565357	0.843284	0.954695	0.997005
176062	k__Bacteria; p__Firmicutes; c__Clostridia; o__Clostridiales; f__; g__; s__	0.581613	0.93969	0.375388	0.717553	0.770866	0.953524	0.846286	0.98922	0.458873	0.649425	0.78398	0.968295	0.662999	0.992685	0.281219	0.807403	0.838135	0.997005
2017729	k__Bacteria; p__Firmicutes; c__Clostridia; o__Clostridiales; f__Lachnospiraceae; g__; s__	0.339247	0.93969	0.295614	0.705435	0.0954332	0.898466	0.206534	0.988391	0.898234	0.729071	0.0518231	0.771274	0.0133368	0.476016	0.0855108	0.718896	0.0362101	0.720877
192424	k__Bacteria; p__Firmicutes; c__Clostridia; o__Clostridiales; f__Lachnospiraceae; g__Blautia; s__	0.643974	0.93969	0.612077	0.790264	0.327844	0.927852	0.460112	0.98922	0.938532	0.736035	0.126535	0.791339	0.0627814	0.627346	0.0691926	0.718896	0.139164	0.766602
182886	k__Bacteria; p__Bacteroidetes; c__Bacteroidia; o__Bacteroidales; f__Bacteroidaceae; g__Bacteroides; s__uniformis	0.965639	0.943285	0.692015	0.810313	0.880086	0.964144	0.997991	0.99896	0.390514	0.642157	0.97686	0.976164	0.699986	0.992685	0.928436	0.906246	0.676011	0.988026
175261	k__Bacteria; p__Firmicutes; c__Clostridia; o__Clostridiales; f__Lachnospiraceae; g__; s__	0.615363	0.93969	0.401328	0.724667	0.681979	0.953524	0.939381	0.997745	0.873409	0.729071	0.212321	0.82443	0.133898	0.710467	0.311543	0.807403	0.333463	0.876821
188966	k__Bacteria; p__Actinobacteria; c__Coriobacteriia; o__Coriobacteriales; f__Coriobacteriaceae; g__; s__	0.182046	0.93969	0.526115	0.771451	0.0433387	0.851508	0.0285772	0.988391	0.0713083	0.520817	0.234429	0.839403	0.0657366	0.627346	0.297874	0.807403	0.0765542	0.73601
4425571	k__Bacteria; p__Proteobacteria; c__Gammaproteobacteria; o__Enterobacteriales; f__Enterobacteriaceae; g__; s__	0.634035	0.93969	0.452027	0.742949	0.275522	0.926628	0.205877	0.988391	0.159728	0.565189	0.219507	0.833696	0.274095	0.874899	0.38968	0.838712	0.368269	0.914905
183224	k__Bacteria; p__Firmicutes; c__Clostridia; o__Clostridiales; f__Lachnospiraceae; g__Coprococcus; s__eutactus	0.501717	0.93969	0.903558	0.826352	0.191295	0.898466	0.454838	0.98922	0.523063	0.655636	0.316302	0.853243	0.189091	0.776309	0.685477	0.858996	0.437891	0.93717
4465124	k__Bacteria; p__Firmicutes; c__Clostridia; o__Clostridiales; f__Clostridiaceae; g__Clostridium; s__	0.0913118	0.93969	0.803528	0.82387	0.0151513	0.844427	0.0708676	0.988391	0.693139	0.706979	0.279839	0.846591	0.059934	0.627346	0.256797	0.807403	0.164217	0.791159
3926480	k__Bacteria; p__Firmicutes; c__Clostridia; o__Clostridiales; f__Lachnospiraceae; g__Roseburia; s__	0.382032	0.93969	0.215102	0.686733	0.477819	0.953524	0.805205	0.98922	0.0241715	0.514772	0.860095	0.9716	0.925943	0.992685	0.159682	0.802537	0.0679366	0.73601
4421273	k__Bacteria; p__Firmicutes; c__Clostridia; o__Clostridiales; f__Ruminococcaceae; g__Oscillospira; s__	0.202653	0.93969	0.0410088	0.675367	0.695408	0.953524	0.412764	0.98922	0.408022	0.642157	0.198024	0.812847	0.457254	0.979125	0.289153	0.807403	0.716254	0.988026
194488	k__Bacteria; p__Firmicutes; c__Clostridia; o__Clostridiales; f__Ruminococcaceae; g__; s__	0.71394	0.93969	0.7295	0.817415	0.245385	0.898466	0.340363	0.98922	0.572619	0.672467	0.864096	0.9716	0.416738	0.968806	0.991083	0.916117	0.778061	0.989173
195681	k__Bacteria; p__Firmicutes; c__Clostridia; o__Clostridiales; f__; g__; s__	0.675129	0.93969	0.381269	0.720778	0.983994	0.964144	0.616308	0.98922	0.98198	0.745879	0.943113	0.974229	0.548491	0.992685	0.351449	0.811911	0.604867	0.955826
825808	k__Bacteria; p__Actinobacteria; c__Actinobacteria; o__Bifidobacteriales; f__Bifidobacteriaceae; g__Bifidobacterium; s__	0.982605	0.943724	0.710636	0.815262	0.838787	0.953524	0.783289	0.98922	0.997852	0.749889	0.990413	0.977264	0.949892	0.993244	0.994262	0.916117	0.922384	0.997005
181485	k__Bacteria; p__Firmicutes; c__Clostridia; o__Clostridiales; f__Lachnospiraceae; g__[Ruminococcus]; s__	0.983975	0.944115	0.95353	0.842075	0.761375	0.953524	0.700351	0.98922	0.102629	0.53325	0.885431	0.9716	0.640039	0.992685	0.298753	0.807403	0.161969	0.790068
180572	k__Bacteria; p__Firmicutes; c__Clostridia; o__Clostridiales; f__Ruminococcaceae; g__Faecalibacterium; s__prausnitzii	0.818641	0.93969	0.340881	0.717553	0.700237	0.953524	0.715033	0.98922	0.381985	0.641377	0.783733	0.968295	0.56361	0.992685	0.589205	0.843284	0.193793	0.799716
4467447	k__Bacteria; p__Bacteroidetes; c__Bacteroidia; o__Bacteroidales; f__Bacteroidaceae; g__Bacteroides; s__	0.973482	0.943285	0.652072	0.804673	0.981708	0.964144	0.917258	0.997745	0.114664	0.546678	0.437134	0.912173	0.865581	0.992685	0.428704	0.839145	0.455631	0.945027
4449054	k__Bacteria; p__Bacteroidetes; c__Bacteroidia; o__Bacteroidales; f__Bacteroidaceae; g__Bacteroides; s__	0.938209	0.93969	0.666287	0.804864	0.787483	0.953524	0.769946	0.98922	0.601875	0.678113	0.995273	0.977264	0.888315	0.992685	0.951303	0.914967	0.929301	0.997005
4374302	k__Bacteria; p__Firmicutes; c__Clostridia; o__Clostridiales; f__Lachnospiraceae; g__Dorea; s__	0.956976	0.942714	0.755808	0.818737	0.597028	0.953524	0.670616	0.98922	0.90252	0.729071	0.814807	0.968295	0.464935	0.979125	0.960788	0.916117	0.872976	0.997005
3272764	k__Bacteria; p__Firmicutes; c__Clostridia; o__Clostridiales; f__Lachnospiraceae; g__Roseburia; s__	0.207087	0.93969	0.157925	0.686733	0.130845	0.898466	0.388945	0.98922	0.456196	0.649425	0.163098	0.797817	0.0688805	0.627346	0.457379	0.843284	0.258667	0.849113
201772	k__Bacteria; p__Firmicutes; c__Clostridia; o__Clostridiales; f__; g__; s__	0.155148	0.93969	0.0236985	0.657403	0.381121	0.938319	0.277284	0.988391	0.732005	0.714907	0.0567899	0.771274	0.0839145	0.660046	0.247656	0.802537	0.26417	0.850492
178713	k__Bacteria; p__Firmicutes; c__Clostridia; o__Clostridiales; f__Ruminococcaceae; g__; s__	0.699776	0.93969	0.403512	0.724667	0.34842	0.927852	0.276751	0.988391	0.132105	0.563351	0.697658	0.968295	0.612376	0.992685	0.155844	0.802537	0.424555	0.93717
197274	k__Bacteria; p__Firmicutes; c__Clostridia; o__Clostridiales; f__; g__; s__	0.916635	0.93969	0.762444	0.819222	0.514011	0.953524	0.654114	0.98922	0.144105	0.565189	0.786534	0.968295	0.600343	0.992685	0.521339	0.843284	0.494785	0.950725
188194	k__Bacteria; p__Firmicutes; c__Clostridia; o__Clostridiales; f__Lachnospiraceae; g__Coprococcus; s__	0.733115	0.93969	0.945051	0.838877	0.290377	0.927852	0.362522	0.98922	0.0826831	0.520817	0.464833	0.913906	0.388523	0.957139	0.321574	0.807403	0.244484	0.831892
183147	k__Bacteria; p__Firmicutes; c__Clostridia; o__Clostridiales; f__Lachnospiraceae; g__; s__	0.818135	0.93969	0.376507	0.717553	0.923585	0.964144	0.97397	0.997936	0.152111	0.565189	0.693856	0.968295	0.62044	0.992685	0.645173	0.850688	0.46982	0.946418
4439469	k__Bacteria; p__Firmicutes; c__Clostridia; o__Clostridiales; f__Ruminococcaceae; g__; s__	0.827417	0.93969	0.360631	0.717553	0.736427	0.953524	0.631731	0.98922	0.0472317	0.514772	0.657222	0.966319	0.795017	0.992685	0.542301	0.843284	0.2503	0.846096
339566	k__Bacteria; p__Firmicutes; c__Clostridia; o__Clostridiales; f__Ruminococcaceae; g__; s__	0.415284	0.93969	0.303897	0.709688	0.567611	0.953524	0.933905	0.997745	0.0734923	0.520817	0.105811	0.791339	0.89515	0.992685	0.0475755	0.718896	0.0808205	0.73601
197890	k__Bacteria; p__Firmicutes; c__Clostridia; o__Clostridiales; f__Ruminococcaceae; g__Oscillospira; s__	0.805465	0.93969	0.961012	0.845264	0.395764	0.950723	0.364939	0.98922	0.960329	0.741118	0.787182	0.968295	0.923105	0.992685	0.347034	0.809426	0.506921	0.950725
177663	k__Bacteria; p__Firmicutes; c__Clostridia; o__Clostridiales; f__Ruminococcaceae; g__; s__	0.120831	0.93969	0.160833	0.686733	0.0395499	0.844427	0.0201174	0.988391	0.427869	0.649425	0.0120182	0.638668	0.0999353	0.672527	0.0182622	0.663664	0.192871	0.799716
191442	k__Bacteria; p__Firmicutes; c__Clostridia; o__Clostridiales; f__Ruminococcaceae; g__; s__	0.745583	0.93969	0.628703	0.795932	0.273587	0.926628	0.314793	0.98922	0.404363	0.642157	0.706096	0.968295	0.248358	0.835767	0.90228	0.903572	0.514324	0.952793
367176	k__Bacteria; p__Firmicutes; c__Clostridia; o__Clostridiales; f__Ruminococcaceae; g__Oscillospira; s__	0.0326641	0.93969	0.65585	0.804673	0.0222687	0.844427	0.279665	0.988391	0.101586	0.53325	0.243589	0.839986	0.100862	0.672527	0.231181	0.802537	0.0636423	0.73601
105287	k__Bacteria; p__Firmicutes; c__Clostridia; o__Clostridiales; f__Lachnospiraceae; g__Blautia; s__	0.993713	0.947888	0.900822	0.82558	0.781195	0.953524	0.831484	0.98922	7.73967e-05	0.0599088	0.874358	0.9716	0.923243	0.992685	0.00979769	0.651865	0.000766003	0.720877
199145	k__Bacteria; p__Firmicutes; c__Clostridia; o__Clostridiales; f__Ruminococcaceae; g__Faecalibacterium; s__prausnitzii	0.269549	0.93969	0.0938339	0.686733	0.636315	0.953524	0.286264	0.98922	0.418288	0.643687	0.29624	0.853243	0.215094	0.786475	0.326653	0.807403	0.254015	0.849113
2298935	k__Bacteria; p__Firmicutes; c__Clostridia; o__Clostridiales; f__Lachnospiraceae; g__Roseburia; s__	0.490723	0.93969	0.450658	0.74265	0.236731	0.898466	0.130823	0.988391	0.0600411	0.514772	0.542467	0.940347	0.374472	0.952009	0.399871	0.839145	0.140104	0.766602
192444	k__Bacteria; p__Firmicutes; c__Clostridia; o__Clostridiales; f__Lachnospiraceae; g__; s__	0.625998	0.93969	0.504657	0.766551	0.291538	0.927852	0.542577	0.98922	0.941294	0.736035	0.0810908	0.791339	0.0365848	0.605163	0.0874624	0.718896	0.153591	0.77463
322580	k__Bacteria; p__Firmicutes; c__Clostridia; o__Clostridiales; f__Lachnospiraceae; g__; s__	0.952452	0.942485	0.88892	0.82387	0.759668	0.953524	0.974706	0.997936	0.310349	0.613714	0.666672	0.966319	0.689307	0.992685	0.867717	0.899719	0.726085	0.988026
175535	k__Bacteria; p__Bacteroidetes; c__Bacteroidia; o__Bacteroidales; f__Bacteroidaceae; g__Bacteroides; s__	0.385322	0.93969	0.654839	0.804673	0.462243	0.953524	0.15667	0.988391	0.768828	0.714907	0.464968	0.913906	0.411683	0.968806	0.824001	0.89388	0.829649	0.996933
3887769	k__Bacteria; p__Bacteroidetes; c__Bacteroidia; o__Bacteroidales; f__Bacteroidaceae; g__Bacteroides; s__	0.120174	0.93969	0.0226545	0.657403	0.93648	0.964144	0.875265	0.98922	0.443436	0.649425	0.0393992	0.771274	0.74123	0.992685	0.149143	0.802537	0.514563	0.952793
2876801	k__Bacteria; p__Bacteroidetes; c__Bacteroidia; o__Bacteroidales; f__Bacteroidaceae; g__Bacteroides; s__uniformis	0.250125	0.93969	0.159787	0.686733	0.368149	0.934359	0.688015	0.98922	0.986993	0.746804	0.645168	0.966173	0.744698	0.992685	0.395532	0.839145	0.227136	0.82225
197004	k__Bacteria; p__Firmicutes; c__Clostridia; o__Clostridiales; f__Lachnospiraceae; g__; s__	0.337711	0.93969	0.12794	0.686733	0.152066	0.898466	0.171979	0.988391	0.727905	0.714907	0.288061	0.853243	0.0601837	0.627346	0.521405	0.843284	0.23846	0.82225
4447950	k__Bacteria; p__Bacteroidetes; c__Bacteroidia; o__Bacteroidales; f__Bacteroidaceae; g__Bacteroides; s__	0.916522	0.93969	0.773465	0.82387	0.737816	0.953524	0.62534	0.98922	0.653061	0.693978	0.56272	0.94631	0.740857	0.992685	0.865337	0.899719	0.952277	0.997005
178478	k__Bacteria; p__Bacteroidetes; c__Bacteroidia; o__Bacteroidales; f__Bacteroidaceae; g__Bacteroides; s__	0.827367	0.93969	0.477048	0.745338	0.710677	0.953524	0.928384	0.997745	0.275909	0.613611	0.92935	0.9716	0.951581	0.993406	0.787172	0.888615	0.396962	0.929469
183604	k__Bacteria; p__Firmicutes; c__Clostridia; o__Clostridiales; f__Lachnospiraceae; g__Blautia; s__	0.180958	0.93969	0.137327	0.686733	0.127376	0.898466	0.390871	0.98922	0.10861	0.53325	0.0688024	0.771274	0.0541117	0.627346	0.181385	0.802537	0.0916049	0.73601
184465	k__Bacteria; p__Firmicutes; c__Clostridia; o__Clostridiales; f__Lachnospiraceae; g__; s__	0.591879	0.93969	0.185618	0.686733	0.440725	0.953524	0.437689	0.98922	0.817598	0.725445	0.49737	0.940347	0.200401	0.786475	0.786765	0.888615	0.439952	0.93717
180552	k__Bacteria; p__Firmicutes; c__Clostridia; o__Clostridiales; f__Clostridiaceae; g__; s__	0.0557281	0.93969	0.871697	0.82387	0.0111625	0.844427	0.0102554	0.988391	0.171737	0.565189	0.0123164	0.638668	0.00311078	0.464271	0.0608089	0.718896	0.0165932	0.720877
3195500	k__Bacteria; p__Firmicutes; c__Clostridia; o__Clostridiales; f__Lachnospiraceae; g__; s__	0.167662	0.93969	0.0412235	0.675367	0.165349	0.898466	0.255543	0.988391	0.916788	0.732072	0.138331	0.791339	0.041267	0.605163	0.252286	0.805325	0.144301	0.769398
4343627	k__Bacteria; p__Bacteroidetes; c__Bacteroidia; o__Bacteroidales; f__Bacteroidaceae; g__Bacteroides; s__fragilis	0.0214286	0.93969	0.0472009	0.675824	0.750783	0.953524	0.110956	0.988391	0.0103977	0.514772	0.07295	0.784041	0.592295	0.992685	0.00714015	0.518959	0.0461473	0.720877
195494	k__Bacteria; p__Firmicutes; c__Clostridia; o__Clostridiales; f__Ruminococcaceae; g__; s__	0.723588	0.93969	0.53594	0.771451	0.277611	0.926628	0.279798	0.988391	0.379322	0.639096	0.389428	0.906523	0.108035	0.679174	0.774004	0.885386	0.3164	0.864927
340711	k__Bacteria; p__Firmicutes; c__Clostridia; o__Clostridiales; f__Ruminococcaceae; g__; s__	0.934481	0.93969	0.780139	0.82387	0.648176	0.953524	0.78197	0.98922	0.644136	0.693919	0.819409	0.968295	0.867142	0.992685	0.558326	0.843284	0.745626	0.988026
176980	k__Bacteria; p__Firmicutes; c__Clostridia; o__Clostridiales; f__Lachnospiraceae; g__Dorea; s__	0.476019	0.93969	0.147146	0.686733	0.881452	0.964144	0.598224	0.98922	0.930422	0.734448	0.818817	0.968295	0.345814	0.950048	0.201337	0.802537	0.327771	0.870958
184925	k__Bacteria; p__Firmicutes; c__Clostridia; o__Clostridiales; f__; g__; s__	0.182555	0.93969	0.420411	0.724667	0.625698	0.953524	0.142037	0.988391	0.563683	0.670886	0.0829933	0.791339	0.725021	0.992685	0.173413	0.802537	0.930093	0.997005
3472078	k__Bacteria; p__Bacteroidetes; c__Bacteroidia; o__Bacteroidales; f__Bacteroidaceae; g__Bacteroides; s__	0.0828329	0.93969	0.224519	0.686733	0.354876	0.927852	0.0505386	0.988391	0.505504	0.655636	0.181603	0.806574	0.77356	0.992685	0.427191	0.839145	0.72203	0.988026
187404	k__Bacteria; p__Firmicutes; c__Clostridia; o__Clostridiales; f__Ruminococcaceae; g__; s__	0.00396159	0.637406	0.00166839	0.492355	0.40228	0.950723	0.915785	0.997745	0.0036933	0.464598	8.93429e-05	0.0902613	0.201182	0.786475	9.58898e-05	0.030201	0.0173947	0.720877
179609	k__Bacteria; p__Firmicutes; c__Clostridia; o__Clostridiales; f__Lachnospiraceae; g__; s__	0.114932	0.93969	0.0672559	0.686733	0.0651596	0.898466	0.189646	0.988391	0.175553	0.565763	0.0475862	0.771274	0.0497728	0.615415	0.0880737	0.718896	0.109841	0.747504
178809	k__Bacteria; p__Firmicutes; c__Clostridia; o__Clostridiales; f__Lachnospiraceae; g__; s__	0.82319	0.93969	0.354316	0.717553	0.805448	0.953524	0.687715	0.98922	0.750623	0.714907	0.895182	0.9716	0.572077	0.992685	0.522412	0.843284	0.714148	0.988026
2307779	k__Bacteria; p__Firmicutes; c__Clostridia; o__Clostridiales; f__Ruminococcaceae; g__Oscillospira; s__	0.21367	0.93969	0.30703	0.710456	0.403557	0.950723	0.195545	0.988391	0.98288	0.745879	0.0561029	0.771274	0.600989	0.992685	0.124124	0.793591	0.925136	0.997005
2123717	k__Bacteria; p__Firmicutes; c__Clostridia; o__Clostridiales; f__Lachnospiraceae; g__; s__	0.462267	0.93969	0.113466	0.686733	0.661456	0.953524	0.521482	0.98922	0.463766	0.65491	0.270923	0.841685	0.984585	0.993406	0.55879	0.843284	0.621196	0.962113
3422630	k__Bacteria; p__Firmicutes; c__Clostridia; o__Clostridiales; f__Ruminococcaceae; g__; s__	0.715345	0.93969	0.25233	0.686733	0.586053	0.953524	0.592893	0.98922	0.0621511	0.514772	0.647443	0.966173	0.534745	0.991572	0.599896	0.843284	0.27036	0.851463
4365130	k__Bacteria; p__Bacteroidetes; c__Bacteroidia; o__Bacteroidales; f__Porphyromonadaceae; g__Parabacteroides; s__distasonis	0.735683	0.93969	0.888038	0.82387	0.300875	0.927852	0.278315	0.988391	0.570071	0.672467	0.54711	0.940347	0.232531	0.818222	0.743752	0.872197	0.653874	0.980565
199344	k__Bacteria; p__Firmicutes; c__Clostridia; o__Clostridiales; f__Lachnospiraceae; g__; s__	0.0615958	0.93969	0.521529	0.771451	0.0416757	0.851508	0.36093	0.98922	0.701217	0.712043	0.00492146	0.546924	0.0170811	0.476016	0.020198	0.677396	0.0750984	0.73601
192461	k__Bacteria; p__Firmicutes; c__Clostridia; o__Clostridiales; f__Lachnospiraceae; g__Blautia; s__	0.689764	0.93969	0.337616	0.717553	0.866383	0.964144	0.902872	0.994196	0.562143	0.670456	0.444606	0.913906	0.518483	0.984777	0.665315	0.853906	0.80642	0.989211
192462	k__Bacteria; p__Firmicutes; c__Clostridia; o__Clostridiales; f__; g__; s__	0.394734	0.93969	0.864072	0.82387	0.980025	0.964144	0.405246	0.98922	0.802061	0.721493	0.556756	0.943348	0.995422	0.996388	0.73305	0.872197	0.995634	0.997569
2497335	k__Bacteria; p__Bacteroidetes; c__Bacteroidia; o__Bacteroidales; f__Porphyromonadaceae; g__Parabacteroides; s__distasonis	0.285445	0.93969	0.818743	0.82387	0.239651	0.898466	0.779409	0.98922	0.477753	0.655636	0.350791	0.870755	0.374024	0.952009	0.618215	0.843284	0.532589	0.954553
4388775	k__Bacteria; p__Firmicutes; c__Clostridia; o__Clostridiales; f__Veillonellaceae; g__Veillonella; s__dispar	0.834393	0.93969	0.473129	0.74456	0.557775	0.953524	0.438056	0.98922	0.909489	0.730201	0.476199	0.923406	0.916039	0.992685	0.604245	0.843284	0.700854	0.988026
3924627	k__Bacteria; p__Firmicutes; c__Clostridia; o__Clostridiales; f__Lachnospiraceae; g__; s__	0.896411	0.93969	0.520862	0.771451	0.613225	0.953524	0.727504	0.98922	0.100659	0.53325	0.804234	0.968295	0.903622	0.992685	0.66339	0.853906	0.273871	0.851463
2532173	k__Bacteria; p__Firmicutes; c__Clostridia; o__Clostridiales; f__Lachnospiraceae; g__Roseburia; s__	0.950836	0.942485	0.615788	0.790925	0.969318	0.964144	0.919223	0.997745	0.894178	0.729071	0.616053	0.966173	0.674586	0.992685	0.890728	0.899908	0.939796	0.997005
192127	k__Bacteria; p__Firmicutes; c__Clostridia; o__Clostridiales; f__Lachnospiraceae; g__; s__	0.75238	0.93969	0.548294	0.771451	0.79747	0.953524	0.865416	0.98922	0.266136	0.613611	0.95919	0.974229	0.863235	0.992685	0.875318	0.899719	0.710087	0.988026
2272791	k__Bacteria; p__Firmicutes; c__Clostridia; o__Clostridiales; f__Clostridiaceae; g__; s__	0.885582	0.93969	0.444837	0.735978	0.994391	0.967391	0.968583	0.997745	0.0531997	0.514772	0.64293	0.966173	0.919437	0.992685	0.568228	0.843284	0.255301	0.849113
182167	k__Bacteria; p__Firmicutes; c__Clostridia; o__Clostridiales; f__; g__; s__	0.888254	0.93969	0.66174	0.804864	0.987826	0.965087	0.71142	0.98922	0.192916	0.582747	0.83902	0.9716	0.42955	0.973332	0.479941	0.843284	0.499182	0.950725
2438203	k__Bacteria; p__Firmicutes; c__Clostridia; o__Clostridiales; f__Lachnospiraceae; g__; s__	0.460578	0.93969	0.20835	0.686733	0.209584	0.898466	0.172319	0.988391	0.134367	0.563351	0.459866	0.913906	0.754913	0.992685	0.0222247	0.677396	0.00547727	0.720877
309391	k__Bacteria; p__Firmicutes; c__Clostridia; o__Clostridiales; f__Lachnospiraceae; g__Blautia; s__	0.641322	0.93969	0.34472	0.717553	0.276768	0.926628	0.382778	0.98922	0.370583	0.639096	0.705524	0.968295	0.899278	0.992685	0.3223	0.807403	0.122254	0.75396
183970	k__Bacteria; p__Firmicutes; c__Clostridia; o__Clostridiales; f__Lachnospiraceae; g__Blautia; s__	0.30292	0.93969	0.263714	0.686733	0.0882198	0.898466	0.0689069	0.988391	0.118722	0.551248	0.277685	0.846591	0.0501405	0.615415	0.370776	0.820452	0.09976	0.73601
2840201	k__Bacteria; p__Firmicutes; c__Clostridia; o__Clostridiales	0.44484	0.93969	0.73953	0.817415	0.266431	0.922426	0.69558	0.98922	0.429723	0.649425	0.43992	0.912612	0.456723	0.979125	0.772788	0.885067	0.5987	0.955826
211907	k__Bacteria; p__Firmicutes; c__Clostridia; o__Clostridiales; f__Ruminococcaceae; g__; s__	0.435407	0.93969	0.816381	0.82387	0.113151	0.898466	0.122032	0.988391	0.0388736	0.514772	0.198245	0.812847	0.106858	0.675891	0.110011	0.758966	0.0747021	0.73601
197624	k__Bacteria; p__Firmicutes; c__Clostridia; o__Clostridiales; f__Ruminococcaceae; g__; s__	0.416515	0.93969	0.550967	0.771451	0.801109	0.953524	0.622264	0.98922	0.266315	0.613611	0.154073	0.797817	0.978486	0.993406	0.368102	0.816694	0.728233	0.988026
4458959	k__Bacteria; p__Firmicutes; c__Clostridia; o__Clostridiales; f__Veillonellaceae; g__Veillonella; s__dispar	0.617417	0.93969	0.248067	0.686733	0.781353	0.953524	0.959146	0.997745	0.890958	0.729071	0.99641	0.977264	0.993859	0.99602	0.672066	0.853906	0.991108	0.997005
179486	k__Bacteria; p__Firmicutes; c__Clostridia; o__Clostridiales; f__Ruminococcaceae; g__; s__	0.939429	0.93969	0.654927	0.804673	0.76692	0.953524	0.846852	0.98922	0.457288	0.649425	0.9378	0.971873	0.967951	0.993406	0.603469	0.843284	0.508432	0.950725
175704	k__Bacteria; p__Firmicutes; c__Clostridia; o__Clostridiales; f__Lachnospiraceae; g__; s__	0.980395	0.943724	0.702792	0.814016	0.926436	0.964144	0.98291	0.99896	0.38438	0.642157	0.903349	0.9716	0.46614	0.979125	0.974486	0.916117	0.709977	0.988026
300620	k__Bacteria; p__Firmicutes; c__Clostridia; o__Clostridiales; f__Ruminococcaceae; g__; s__	0.414052	0.93969	0.747714	0.817415	0.898983	0.964144	0.383919	0.98922	0.651153	0.693978	0.88901	0.9716	0.940938	0.99309	0.694614	0.860573	0.946617	0.997005
3203801	k__Bacteria; p__Firmicutes; c__Clostridia; o__Clostridiales; f__Lachnospiraceae; g__; s__	0.874676	0.93969	0.54378	0.771451	0.553013	0.953524	0.461461	0.98922	0.0275981	0.514772	0.857129	0.9716	0.687678	0.992685	0.150074	0.802537	0.136444	0.766602
193053	k__Bacteria; p__Firmicutes; c__Clostridia; o__Clostridiales; f__Ruminococcaceae; g__; s__	0.0546863	0.93969	0.0202394	0.657403	0.345357	0.927852	0.086591	0.988391	0.42527	0.649268	0.0432618	0.771274	0.353661	0.950048	0.190664	0.802537	0.678273	0.988026
186468	k__Bacteria; p__Firmicutes; c__Clostridia; o__Clostridiales; f__; g__; s__	0.334312	0.93969	0.116747	0.686733	0.548089	0.953524	0.264555	0.988391	0.205507	0.587703	0.19729	0.812847	0.135355	0.710467	0.168941	0.802537	0.188092	0.799716
188735	k__Bacteria; p__Bacteroidetes; c__Bacteroidia; o__Bacteroidales; f__Bacteroidaceae; g__Bacteroides; s__	0.115546	0.93969	0.0947063	0.686733	0.722079	0.953524	0.19258	0.988391	0.215215	0.590844	0.110063	0.791339	0.618807	0.992685	0.336347	0.807403	0.530839	0.954553
196100	k__Bacteria; p__Firmicutes; c__Clostridia; o__Clostridiales; f__Lachnospiraceae; g__; s__	0.751599	0.93969	0.442524	0.734791	0.675508	0.953524	0.63707	0.98922	0.345965	0.627874	0.411029	0.911419	0.88714	0.992685	0.416694	0.839145	0.779419	0.989211
4468466	k__Bacteria; p__Firmicutes; c__Clostridia; o__Clostridiales; f__Ruminococcaceae; g__; s__	0.150751	0.93969	0.0644389	0.686733	0.513002	0.953524	0.898262	0.994196	0.274778	0.613611	0.15923	0.797817	0.958356	0.993406	0.247689	0.802537	0.604793	0.955826
184342	k__Bacteria; p__Firmicutes; c__Clostridia; o__Clostridiales; f__Lachnospiraceae; g__; s__	0.572631	0.93969	0.321309	0.710569	0.748489	0.953524	0.396458	0.98922	0.431628	0.649425	0.962394	0.974229	0.633848	0.992685	0.212611	0.802537	0.497422	0.950725
186888	k__Bacteria; p__Firmicutes; c__Clostridia; o__Clostridiales; f__Lachnospiraceae; g__; s__	0.0817631	0.93969	0.27107	0.686733	0.0254262	0.844427	0.163013	0.988391	0.378473	0.639096	0.436856	0.912173	0.13851	0.710467	0.248969	0.802537	0.154985	0.77463
4424239	k__Bacteria; p__Firmicutes; c__Bacilli; o__Lactobacillales; f__Streptococcaceae; g__Streptococcus; s__	0.484529	0.93969	0.777251	0.82387	0.615495	0.953524	0.78842	0.98922	0.930995	0.734448	0.748695	0.968295	0.798721	0.992685	0.944652	0.914967	0.990159	0.997005
3709990	k__Bacteria; p__Firmicutes; c__Erysipelotrichi; o__Erysipelotrichales; f__Erysipelotrichaceae; g__[Eubacterium]; s__dolichum	0.901516	0.93969	0.974679	0.84575	0.835198	0.953524	0.861548	0.98922	0.66572	0.701772	0.892842	0.9716	0.715271	0.992685	0.844973	0.895763	0.466795	0.945942
193191	k__Bacteria; p__Firmicutes; c__Clostridia; o__Clostridiales; f__Lachnospiraceae; g__Lachnospira; s__	0.718405	0.93969	0.83378	0.82387	0.463962	0.953524	0.83875	0.98922	0.573434	0.672467	0.871374	0.9716	0.584777	0.992685	0.590783	0.843284	0.889032	0.997005
174625	k__Bacteria; p__Firmicutes; c__Clostridia; o__Clostridiales; f__Lachnospiraceae; g__Blautia; s__	0.695485	0.93969	0.241918	0.686733	0.542944	0.953524	0.533122	0.98922	0.756313	0.714907	0.655066	0.966319	0.568524	0.992685	0.91644	0.903572	0.932947	0.997005
4434334	k__Bacteria; p__Firmicutes; c__Clostridia; o__Clostridiales; f__Clostridiaceae; g__; s__	0.385505	0.93969	0.355885	0.717553	0.421888	0.953524	0.91956	0.997745	0.0779675	0.520817	0.53697	0.940347	0.508366	0.984777	0.273283	0.807403	0.315378	0.864927
289734	k__Bacteria; p__Firmicutes; c__Clostridia; o__Clostridiales; f__Lachnospiraceae; g__; s__	0.748481	0.93969	0.287885	0.690765	0.697405	0.953524	0.77418	0.98922	0.870009	0.728609	0.448582	0.913906	0.454201	0.979125	0.394701	0.839145	0.889777	0.997005
174840	k__Bacteria; p__Firmicutes; c__Clostridia; o__Clostridiales; f__Ruminococcaceae; g__; s__	0.356775	0.93969	0.235268	0.686733	0.13018	0.898466	0.27019	0.988391	0.300627	0.613714	0.129798	0.791339	0.018045	0.476016	0.176634	0.802537	0.0337585	0.720877
1646171	k__Bacteria; p__Firmicutes; c__Clostridia; o__Clostridiales; f__Clostridiaceae; g__; s__	0.824329	0.93969	0.608794	0.78995	0.619856	0.953524	0.903846	0.994196	0.225213	0.597006	0.92869	0.9716	0.659404	0.992685	0.461729	0.843284	0.185301	0.799716
357261	k__Bacteria; p__Firmicutes; c__Clostridia; o__Clostridiales; f__Ruminococcaceae; g__Ruminococcus; s__	0.12744	0.93969	0.628683	0.795932	0.0404502	0.844427	0.137612	0.988391	0.498001	0.655636	0.0959347	0.791339	0.0407079	0.605163	0.403481	0.839145	0.163224	0.790068
193672	k__Bacteria; p__Firmicutes; c__Clostridia; o__Clostridiales; f__Clostridiaceae; g__; s__	0.329401	0.93969	0.437851	0.733151	0.332602	0.927852	0.199188	0.988391	0.158507	0.565189	0.4181	0.911419	0.325355	0.947575	0.590241	0.843284	0.346999	0.890031
4378081	k__Bacteria; p__Bacteroidetes; c__Bacteroidia; o__Bacteroidales; f__Bacteroidaceae; g__Bacteroides; s__	0.169791	0.93969	0.753896	0.817953	0.0483619	0.881096	0.160578	0.988391	0.40771	0.642157	0.0140175	0.643711	0.0165627	0.476016	0.0628307	0.718896	0.0948343	0.73601
187924	k__Bacteria; p__Firmicutes; c__Clostridia; o__Clostridiales; f__Ruminococcaceae; g__; s__	0.0246174	0.93969	0.15345	0.686733	0.00276916	0.844427	0.0125126	0.988391	0.332599	0.624093	0.0050352	0.546924	0.000532886	0.464271	0.00316894	0.342224	0.00388525	0.720877
4472721	k__Bacteria; p__Bacteroidetes; c__Bacteroidia; o__Bacteroidales; f__[Odoribacteraceae]; g__Odoribacter; s__	0.769773	0.93969	0.848937	0.82387	0.3019	0.927852	0.319764	0.98922	0.375464	0.639096	0.991113	0.977264	0.875088	0.992685	0.658886	0.853906	0.196283	0.799716
175148	k__Bacteria; p__Firmicutes; c__Clostridia; o__Clostridiales; f__Ruminococcaceae; g__Ruminococcus; s__	0.00268667	0.565019	0.0141644	0.611637	0.00573332	0.844427	0.00051504	0.531006	0.0173134	0.514772	0.00713399	0.60061	0.0101575	0.464271	0.00468307	0.402261	0.00404238	0.720877
175145	k__Bacteria; p__Firmicutes; c__Clostridia; o__Clostridiales; f__Lachnospiraceae; g__; s__	0.35081	0.93969	0.227368	0.686733	0.354294	0.927852	0.500936	0.98922	0.397261	0.642157	0.553526	0.942744	0.323245	0.944094	0.621518	0.845114	0.594584	0.955826
4428676	k__Bacteria; p__Firmicutes; c__Clostridia; o__Clostridiales; f__Lachnospiraceae; g__; s__	0.586297	0.93969	0.231511	0.686733	0.303343	0.927852	0.312888	0.98922	0.556262	0.667846	0.416412	0.911419	0.363929	0.952009	0.759316	0.877079	0.733884	0.988026
4480359	k__Bacteria; p__Firmicutes; c__Clostridia; o__Clostridiales; f__Ruminococcaceae; g__; s__	0.936285	0.93969	0.861228	0.82387	0.614967	0.953524	0.806767	0.98922	0.0291432	0.514772	0.976132	0.976164	0.986662	0.993406	0.487095	0.843284	0.179502	0.799716
175729	k__Bacteria; p__Firmicutes; c__Clostridia; o__Clostridiales; f__Lachnospiraceae; g__; s__	0.338171	0.93969	0.883175	0.82387	0.124233	0.898466	0.394563	0.98922	0.190518	0.582747	0.0339235	0.771274	0.0314377	0.590812	0.0693544	0.718896	0.0959555	0.73601
193075	k__Bacteria; p__Firmicutes; c__Clostridia; o__Clostridiales; f__; g__; s__	0.623637	0.93969	0.642698	0.80305	0.274019	0.926628	0.186314	0.988391	0.732687	0.714907	0.206828	0.81943	0.0941316	0.672527	0.473111	0.843284	0.317284	0.864927
28914	k__Bacteria; p__Firmicutes; c__Clostridia; o__Clostridiales; f__Lachnospiraceae	0.931414	0.93969	0.756687	0.818737	0.595281	0.953524	0.512993	0.98922	0.129159	0.563351	0.929646	0.9716	0.771587	0.992685	0.884954	0.899908	0.492598	0.950725
302932	k__Bacteria; p__Firmicutes; c__Clostridia; o__Clostridiales; f__Clostridiaceae; g__; s__	0.732272	0.93969	0.702856	0.814016	0.587876	0.953524	0.414298	0.98922	0.600605	0.678113	0.932303	0.9716	0.938474	0.992685	0.957292	0.916117	0.729069	0.988026
4342104	k__Bacteria; p__Firmicutes; c__Clostridia; o__Clostridiales; f__Ruminococcaceae; g__Anaerotruncus; s__	0.698151	0.93969	0.981428	0.84575	0.433898	0.953524	0.277655	0.988391	0.10682	0.53325	0.852789	0.9716	0.384128	0.952009	0.443031	0.843284	0.347435	0.890031
180473	k__Bacteria; p__Firmicutes; c__Clostridia; o__Clostridiales; f__Ruminococcaceae; g__; s__	0.903104	0.93969	0.692116	0.810313	0.501733	0.953524	0.640051	0.98922	0.0155277	0.514772	0.917079	0.9716	0.815995	0.992685	0.294404	0.807403	0.110929	0.747504
3609545	k__Bacteria; p__Firmicutes; c__Clostridia; o__Clostridiales; f__; g__; s__	0.337315	0.93969	0.074187	0.686733	0.899643	0.964144	0.81054	0.98922	0.541359	0.664374	0.512286	0.940347	0.891833	0.992685	0.574917	0.843284	0.929674	0.997005
191355	k__Bacteria; p__Firmicutes; c__Erysipelotrichi; o__Erysipelotrichales; f__Erysipelotrichaceae; g__; s__	0.595301	0.93969	0.218894	0.686733	0.376797	0.937213	0.474093	0.98922	0.728143	0.714907	0.533412	0.940347	0.433722	0.973695	0.83793	0.895763	0.782537	0.989211
125624	k__Bacteria; p__Firmicutes; c__Clostridia; o__Clostridiales; f__Lachnospiraceae; g__; s__	0.774606	0.93969	0.818562	0.82387	0.473322	0.953524	0.800595	0.98922	0.917096	0.732072	0.618971	0.966173	0.21112	0.786475	0.900553	0.903572	0.582051	0.955826
175559	k__Bacteria; p__Firmicutes; c__Clostridia; o__Clostridiales; f__Lachnospiraceae; g__Blautia; s__	0.204262	0.93969	0.0974571	0.686733	0.191284	0.898466	0.455095	0.98922	0.0879274	0.520817	0.0997834	0.791339	0.576473	0.992685	0.0321747	0.718896	0.0683464	0.73601
3154070	k__Bacteria; p__Bacteroidetes; c__Bacteroidia; o__Bacteroidales; f__Bacteroidaceae; g__Bacteroides; s__	0.465851	0.93969	0.173179	0.686733	0.746712	0.953524	0.423159	0.98922	0.74443	0.714907	0.749392	0.968295	0.93304	0.992685	0.976327	0.916117	0.985221	0.997005
321453	k__Bacteria; p__Firmicutes; c__Clostridia; o__Clostridiales; f__Lachnospiraceae; g__Blautia; s__	0.117971	0.93969	0.0251873	0.657403	0.16606	0.898466	0.10073	0.988391	0.270403	0.613611	0.368701	0.887679	0.190543	0.776309	0.263281	0.807403	0.343678	0.888049
179583	k__Bacteria; p__Firmicutes; c__Clostridia; o__Clostridiales; f__Ruminococcaceae; g__; s__	0.117781	0.93969	0.0233367	0.657403	0.927462	0.964144	0.992053	0.99896	0.166019	0.565189	0.19893	0.812847	0.753824	0.992685	0.100315	0.745895	0.420697	0.93717
216710	k__Bacteria; p__Firmicutes; c__Clostridia; o__Clostridiales; f__Ruminococcaceae; g__; s__	0.448216	0.93969	0.152144	0.686733	0.680295	0.953524	0.915739	0.997745	0.551877	0.667846	0.669115	0.967063	0.793568	0.992685	0.605032	0.843284	0.802286	0.989211
4349261	k__Bacteria; p__Firmicutes; c__Clostridia; o__Clostridiales; f__Lachnospiraceae; g__; s__	0.537395	0.93969	0.838223	0.82387	0.808708	0.953524	0.634231	0.98922	0.177575	0.565763	0.845576	0.9716	0.372277	0.952009	0.208936	0.802537	0.121519	0.75396
176604	k__Bacteria; p__Firmicutes; c__Clostridia; o__Clostridiales; f__Lachnospiraceae; g__Roseburia; s__	0.716186	0.93969	0.485231	0.752518	0.29089	0.927852	0.411386	0.98922	0.254119	0.613611	0.315115	0.853243	0.060212	0.627346	0.417839	0.839145	0.0857205	0.73601
4435664	k__Bacteria; p__Bacteroidetes; c__Bacteroidia; o__Bacteroidales; f__Bacteroidaceae; g__Bacteroides; s__uniformis	0.816437	0.93969	0.344438	0.717553	0.931539	0.964144	0.885508	0.990143	0.852416	0.725469	0.854135	0.9716	0.953	0.993406	0.987597	0.916117	0.989204	0.997005
355975	k__Bacteria; p__Firmicutes; c__Clostridia; o__Clostridiales; f__Lachnospiraceae; g__Lachnospira; s__	0.382145	0.93969	0.309127	0.710456	0.419584	0.953524	0.889344	0.990143	0.62848	0.688744	0.38849	0.906429	0.0868761	0.661367	0.0160291	0.663664	0.163149	0.790068
184114	k__Bacteria; p__Firmicutes; c__Clostridia; o__Clostridiales; f__Ruminococcaceae; g__; s__	0.0509789	0.93969	0.499319	0.759765	0.00807758	0.844427	0.0601623	0.988391	0.408997	0.642157	0.028759	0.771274	0.00597639	0.464271	0.0174113	0.663664	0.0293869	0.720877
174862	k__Bacteria; p__Firmicutes; c__Clostridia; o__Clostridiales; f__Lachnospiraceae; g__Coprococcus; s__	0.197155	0.93969	0.0311948	0.667121	0.514362	0.953524	0.401689	0.98922	0.0655458	0.514772	0.460731	0.913906	0.6852	0.992685	0.228266	0.802537	0.226847	0.82225
188676	k__Bacteria; p__Firmicutes; c__Clostridia; o__Clostridiales; f__Ruminococcaceae; g__; s__	0.864871	0.93969	0.585212	0.7834	0.640642	0.953524	0.733663	0.98922	0.326665	0.617768	0.808315	0.968295	0.529965	0.988054	0.098334	0.743298	0.0309892	0.720877
180312	k__Bacteria; p__Firmicutes; c__Clostridia; o__Clostridiales; f__Lachnospiraceae; g__Roseburia; s__faecis	0.600019	0.93969	0.485941	0.752518	0.28434	0.927852	0.546787	0.98922	0.236088	0.607486	0.053905	0.771274	0.021877	0.501227	0.0182316	0.663664	0.00943398	0.720877
192437	k__Bacteria; p__Firmicutes; c__Clostridia; o__Clostridiales; f__; g__; s__	0.940683	0.93969	0.82711	0.82387	0.620703	0.953524	0.716898	0.98922	0.124351	0.557051	0.795886	0.968295	0.989083	0.993903	0.622753	0.845427	0.479411	0.950725
151870	k__Bacteria; p__Firmicutes; c__Erysipelotrichi; o__Erysipelotrichales; f__Erysipelotrichaceae; g__Coprobacillus; s__	0.229572	0.93969	0.282889	0.686733	0.174337	0.898466	0.245886	0.988391	0.644061	0.693919	0.147636	0.797817	0.0980958	0.672527	0.501975	0.843284	0.391924	0.929469
195436	k__Bacteria; p__Firmicutes; c__Clostridia; o__Clostridiales; f__Ruminococcaceae; g__; s__	0.673945	0.93969	0.740867	0.817415	0.341317	0.927852	0.582903	0.98922	0.0586666	0.514772	0.730702	0.968295	0.309696	0.930894	0.612867	0.843284	0.205876	0.799716
193654	k__Bacteria; p__Firmicutes; c__Clostridia; o__Clostridiales; f__Lachnospiraceae; g__; s__	0.49179	0.93969	0.132697	0.686733	0.645848	0.953524	0.733103	0.98922	0.0233798	0.514772	0.958639	0.974229	0.846262	0.992685	0.0326071	0.718896	0.0747098	0.73601
4449236	k__Bacteria; p__Proteobacteria; c__Betaproteobacteria; o__Burkholderiales; f__Alcaligenaceae; g__Sutterella; s__	0.509135	0.93969	0.235419	0.686733	0.605738	0.953524	0.926324	0.997745	0.107149	0.53325	0.210194	0.82443	0.966545	0.993406	0.329232	0.807403	0.436181	0.93717
189092	k__Bacteria; p__Firmicutes; c__Clostridia; o__Clostridiales; f__Ruminococcaceae; g__Faecalibacterium; s__prausnitzii	0.946751	0.93969	0.949674	0.839563	0.586413	0.953524	0.559125	0.98922	0.0665039	0.514772	0.92436	0.9716	0.779237	0.992685	0.171698	0.802537	0.045743	0.720877
2506486	k__Bacteria; p__Firmicutes; c__Clostridia; o__Clostridiales; f__Ruminococcaceae; g__; s__	0.669379	0.93969	0.461289	0.744261	0.710609	0.953524	0.889594	0.990143	0.696692	0.70957	0.460614	0.913906	0.283835	0.89765	0.192423	0.802537	0.102085	0.73601
4472399	k__Bacteria; p__Firmicutes; c__Clostridia; o__Clostridiales; f__Lachnospiraceae; g__; s__	0.564077	0.93969	0.215731	0.686733	0.800207	0.953524	0.970429	0.997745	0.30036	0.613714	0.647223	0.966173	0.646641	0.992685	0.836469	0.895763	0.701214	0.988026
661266	k__Bacteria; p__Firmicutes; c__Clostridia; o__Clostridiales; f__Lachnospiraceae; g__Blautia; s__	0.933549	0.93969	0.879588	0.82387	0.577457	0.953524	0.68426	0.98922	0.476343	0.655636	0.600874	0.960861	0.874843	0.992685	0.592704	0.843284	0.85673	0.997005
3439403	k__Bacteria; p__Bacteroidetes; c__Bacteroidia; o__Bacteroidales; f__Bacteroidaceae; g__Bacteroides; s__	0.799107	0.93969	0.328225	0.710569	0.680427	0.953524	0.730632	0.98922	0.32123	0.615465	0.35489	0.872354	0.916762	0.992685	0.489176	0.843284	0.691343	0.988026
3931537	k__Bacteria; p__Firmicutes; c__Clostridia; o__Clostridiales; f__Clostridiaceae; g__Clostridium; s__	0.453398	0.93969	0.324382	0.710569	0.640403	0.953524	0.270752	0.988391	0.515995	0.655636	0.332757	0.853243	0.198977	0.785996	0.33223	0.807403	0.214303	0.806375
199710	k__Bacteria; p__Firmicutes; c__Clostridia; o__Clostridiales; f__Lachnospiraceae	0.323288	0.93969	0.609602	0.78995	0.510443	0.953524	0.152899	0.988391	0.831548	0.725469	0.4151	0.911419	0.582381	0.992685	0.490963	0.843284	0.924119	0.997005
3195723	k__Bacteria; p__Firmicutes; c__Clostridia; o__Clostridiales; f__Ruminococcaceae; g__Oscillospira; s__	0.694485	0.93969	0.912687	0.83122	0.26696	0.922426	0.450977	0.98922	0.45229	0.649425	0.724312	0.968295	0.468847	0.979125	0.841747	0.895763	0.680401	0.988026
4443846	k__Bacteria; p__Firmicutes; c__Clostridia; o__Clostridiales; f__Lachnospiraceae; g__[Ruminococcus]	0.00288381	0.565019	0.00958328	0.492355	0.0891458	0.898466	0.120921	0.988391	0.0203338	0.514772	0.00164094	0.276301	0.0981209	0.672527	0.00100313	0.189565	0.04137	0.720877
4442130	k__Bacteria; p__Firmicutes; c__Bacilli; o__Lactobacillales; f__Streptococcaceae; g__Streptococcus; s__	0.623373	0.93969	0.702324	0.814016	0.196923	0.898466	0.329821	0.98922	0.654383	0.693978	0.514592	0.940347	0.248832	0.835767	0.888871	0.899908	0.70505	0.988026
3325758	k__Bacteria; p__Bacteroidetes; c__Bacteroidia; o__Bacteroidales; f__Bacteroidaceae; g__Bacteroides; s__	0.580429	0.93969	0.618177	0.792827	0.557461	0.953524	0.337552	0.98922	0.0818473	0.520817	0.4296	0.912173	0.66363	0.992685	0.255884	0.807403	0.366778	0.913402
148279	k__Bacteria; p__Firmicutes; c__Clostridia; o__Clostridiales; f__Lachnospiraceae; g__Blautia; s__	0.297154	0.93969	0.72852	0.817415	0.719171	0.953524	0.56774	0.98922	0.243926	0.611893	0.369032	0.887679	0.947827	0.993099	0.605166	0.843284	0.709672	0.988026
183496	k__Bacteria; p__Bacteroidetes; c__Bacteroidia; o__Bacteroidales; f__Bacteroidaceae; g__Bacteroides; s__	0.0860487	0.93969	0.112042	0.686733	0.218393	0.898466	0.0375249	0.988391	0.842859	0.725469	0.058093	0.771274	0.626003	0.992685	0.229797	0.802537	0.525953	0.954553
217109	k__Bacteria; p__Firmicutes; c__Clostridia; o__Clostridiales; f__Christensenellaceae; g__; s__	0.328149	0.93969	0.742339	0.817415	0.114287	0.898466	0.366887	0.98922	0.492598	0.655636	0.547171	0.940347	0.294403	0.901989	0.451861	0.843284	0.380765	0.929469
1820513	k__Bacteria; p__Proteobacteria; c__Betaproteobacteria; o__Burkholderiales; f__Alcaligenaceae; g__Sutterella; s__	0.877161	0.93969	0.948731	0.839563	0.894739	0.964144	0.78211	0.98922	0.315698	0.613984	0.880388	0.9716	0.541887	0.992685	0.924379	0.906246	0.536983	0.954553
180414	k__Bacteria; p__Firmicutes; c__Clostridia; o__Clostridiales; f__Lachnospiraceae; g__Blautia; s__	0.107044	0.93969	0.0854821	0.686733	0.0596376	0.898466	0.210124	0.988391	0.52285	0.655636	0.0401767	0.771274	0.0100753	0.464271	0.181849	0.802537	0.0491397	0.723757
4472091	k__Bacteria; p__Firmicutes; c__Clostridia; o__Clostridiales; f__Ruminococcaceae; g__Ruminococcus; s__	0.749775	0.93969	0.846629	0.82387	0.527063	0.953524	0.365192	0.98922	0.0766112	0.520817	0.869241	0.9716	0.811656	0.992685	0.611855	0.843284	0.237245	0.82225
184770	k__Bacteria; p__Firmicutes; c__Clostridia; o__Clostridiales; f__Lachnospiraceae; g__[Ruminococcus]; s__gnavus	0.220516	0.93969	0.251242	0.686733	0.073837	0.898466	0.236805	0.988391	0.187617	0.580898	0.344762	0.861056	0.152129	0.722786	0.474578	0.843284	0.170304	0.799716
192735	k__Bacteria; p__Firmicutes; c__Clostridia; o__Clostridiales; f__Lachnospiraceae; g__; s__	0.831636	0.93969	0.372274	0.717553	0.981373	0.964144	0.961367	0.997745	0.287761	0.613611	0.20966	0.82443	0.207696	0.786475	0.129021	0.793591	0.0750498	0.73601
186955	k__Bacteria; p__Firmicutes; c__Clostridia; o__Clostridiales; f__Lachnospiraceae; g__; s__	0.201711	0.93969	0.601702	0.78995	0.0587352	0.898466	0.250398	0.988391	0.138296	0.565189	0.0657533	0.771274	0.0270273	0.568676	0.199639	0.802537	0.0663106	0.73601
113003	k__Bacteria; p__Firmicutes; c__Clostridia; o__Clostridiales; f__Ruminococcaceae; g__Ruminococcus; s__	0.627169	0.93969	0.350927	0.717553	0.593753	0.953524	0.859282	0.98922	0.74924	0.714907	0.695471	0.968295	0.694571	0.992685	0.967746	0.916117	0.962215	0.997005
185420	k__Bacteria; p__Bacteroidetes; c__Bacteroidia; o__Bacteroidales; f__Bacteroidaceae; g__Bacteroides; s__	0.400324	0.93969	0.105487	0.686733	0.635259	0.953524	0.410896	0.98922	0.448986	0.649425	0.32309	0.853243	0.706354	0.992685	0.642705	0.850688	0.842424	0.997005
173876	k__Bacteria; p__Firmicutes; c__Clostridia; o__Clostridiales; f__; g__; s__	0.728443	0.93969	0.608355	0.78995	0.419179	0.953524	0.575957	0.98922	0.306822	0.613714	0.626688	0.966173	0.670913	0.992685	0.338887	0.807403	0.211144	0.804909
310979	k__Bacteria; p__Firmicutes; c__Clostridia; o__Clostridiales; f__; g__; s__	0.90557	0.93969	0.711278	0.815262	0.828619	0.953524	0.598671	0.98922	0.668684	0.701772	0.915143	0.9716	0.711798	0.992685	0.954801	0.914967	0.717151	0.988026
4329571	k__Bacteria; p__Bacteroidetes; c__Bacteroidia; o__Bacteroidales; f__Porphyromonadaceae; g__Parabacteroides; s__distasonis	0.615317	0.93969	0.850189	0.82387	0.185751	0.898466	0.256634	0.988391	0.784514	0.715961	0.448165	0.913906	0.17755	0.767189	0.581436	0.843284	0.504914	0.950725
4390365	k__Bacteria; p__Firmicutes; c__Erysipelotrichi; o__Erysipelotrichales; f__Erysipelotrichaceae; g__; s__	0.819984	0.93969	0.360813	0.717553	0.59196	0.953524	0.628241	0.98922	0.746333	0.714907	0.972953	0.976164	0.961739	0.993406	0.884077	0.899908	0.927262	0.997005
184174	k__Bacteria; p__Bacteroidetes; c__Bacteroidia; o__Bacteroidales; f__Bacteroidaceae; g__Bacteroides; s__	0.45748	0.93969	0.164321	0.686733	0.845154	0.953524	0.779613	0.98922	0.055885	0.514772	0.371007	0.887905	0.981274	0.993406	0.224979	0.802537	0.283624	0.852314
178965	k__Bacteria; p__Firmicutes; c__Clostridia; o__Clostridiales; f__; g__; s__	0.705633	0.93969	0.457408	0.744261	0.558733	0.953524	0.875019	0.98922	0.202825	0.585807	0.852182	0.9716	0.912852	0.992685	0.184017	0.802537	0.519692	0.954402
4372612	k__Bacteria; p__Bacteroidetes; c__Bacteroidia; o__Bacteroidales; f__Bacteroidaceae; g__Bacteroides; s__	0.185523	0.93969	0.0722884	0.686733	0.131445	0.898466	0.0721895	0.988391	0.0744141	0.520817	0.0453885	0.771274	0.0416475	0.605163	0.0302504	0.718896	0.0459102	0.720877
199430	k__Bacteria; p__Firmicutes; c__Clostridia; o__Clostridiales; f__Ruminococcaceae; g__Faecalibacterium; s__prausnitzii	0.319926	0.93969	0.784503	0.82387	0.422556	0.953524	0.154375	0.988391	0.899577	0.729071	0.227957	0.834426	0.159306	0.736521	0.521492	0.843284	0.428439	0.93717
798581	k__Bacteria; p__Firmicutes; c__Clostridia; o__Clostridiales; f__Ruminococcaceae; g__Ruminococcus; s__bromii	0.271124	0.93969	0.259004	0.686733	0.280198	0.926628	0.262792	0.988391	0.816023	0.725445	0.0707958	0.771274	0.189222	0.776309	0.229961	0.802537	0.569697	0.955826
157453	k__Bacteria; p__Firmicutes; c__Clostridia; o__Clostridiales; f__Ruminococcaceae; g__; s__	0.095172	0.93969	0.606498	0.78995	0.0142055	0.844427	0.0173115	0.988391	0.122353	0.557051	0.0457929	0.771274	0.00575669	0.464271	0.133765	0.799058	0.0178966	0.720877
2617854	k__Bacteria; p__Bacteroidetes; c__Bacteroidia; o__Bacteroidales; f__Rikenellaceae; g__; s__	0.823458	0.93969	0.878821	0.82387	0.419194	0.953524	0.419387	0.98922	0.186182	0.578769	0.435023	0.912173	0.374011	0.952009	0.417376	0.839145	0.451375	0.945027
313524	k__Bacteria; p__Firmicutes; c__Clostridia; o__Clostridiales; f__Ruminococcaceae; g__; s__	0.658585	0.93969	0.556476	0.771451	0.371895	0.936349	0.480437	0.98922	0.585883	0.678113	0.596246	0.957671	0.24585	0.835767	0.807851	0.893684	0.704813	0.988026
181422	k__Bacteria; p__Firmicutes; c__Clostridia; o__Clostridiales; f__Ruminococcaceae; g__Faecalibacterium; s__prausnitzii	0.392397	0.93969	0.87052	0.82387	0.362054	0.927852	0.135553	0.988391	0.0692745	0.520817	0.0507966	0.771274	0.0412888	0.605163	0.0146099	0.663664	0.00430455	0.720877
183686	k__Bacteria; p__Firmicutes; c__Clostridia; o__Clostridiales; f__Ruminococcaceae; g__; s__	0.436982	0.93969	0.469906	0.744261	0.828651	0.953524	0.571574	0.98922	0.452364	0.649425	0.71428	0.968295	0.935565	0.992685	0.55839	0.843284	0.757125	0.988026
183681	k__Bacteria; p__Firmicutes; c__Clostridia; o__Clostridiales; f__Ruminococcaceae; g__; s__	0.871994	0.93969	0.572535	0.776353	0.681419	0.953524	0.724404	0.98922	0.401435	0.642157	0.737172	0.968295	0.857835	0.992685	0.863736	0.899719	0.754123	0.988026
176104	k__Bacteria; p__Firmicutes; c__Clostridia; o__Clostridiales; f__Ruminococcaceae; g__Oscillospira; s__	0.44656	0.93969	0.694953	0.811405	0.109462	0.898466	0.215001	0.988391	0.155391	0.565189	0.921588	0.9716	0.609473	0.992685	0.414988	0.839145	0.207728	0.799716
181204	k__Bacteria; p__Firmicutes; c__Clostridia; o__Clostridiales; f__Ruminococcaceae; g__; s__	0.406478	0.93969	0.129233	0.686733	0.706431	0.953524	0.406814	0.98922	0.0124547	0.514772	0.153904	0.797817	0.486295	0.979125	0.0877129	0.718896	0.0737155	0.73601
4419459	k__Bacteria; p__Firmicutes; c__Clostridia; o__Clostridiales; f__; g__; s__	0.453547	0.93969	0.444924	0.735978	0.336143	0.927852	0.283445	0.988391	0.676237	0.70654	0.55532	0.942904	0.23159	0.818222	0.758018	0.876651	0.639476	0.973855
182874	k__Bacteria; p__Bacteroidetes; c__Bacteroidia; o__Bacteroidales; f__Bacteroidaceae; g__Bacteroides; s__	0.528155	0.93969	0.549501	0.771451	0.150811	0.898466	0.150642	0.988391	0.553979	0.667846	0.736483	0.968295	0.271859	0.874619	0.836573	0.895763	0.446241	0.945027
196513	k__Bacteria; p__Firmicutes; c__Clostridia; o__Clostridiales; f__Lachnospiraceae; g__Coprococcus	0.723609	0.93969	0.931991	0.835729	0.598009	0.953524	0.967532	0.997745	0.966555	0.742161	0.554292	0.942744	0.676729	0.992685	0.747099	0.872197	0.806452	0.989211
316732	k__Bacteria; p__Firmicutes; c__Clostridia; o__Clostridiales; f__Lachnospiraceae; g__Lachnospira; s__	0.236659	0.93969	0.0435034	0.675367	0.73263	0.953524	0.535062	0.98922	0.269111	0.613611	0.450626	0.913906	0.367362	0.952009	0.54573	0.843284	0.409676	0.932398
196518	k__Bacteria; p__Firmicutes; c__Clostridia; o__Clostridiales; f__Ruminococcaceae; g__; s__	0.238553	0.93969	0.318054	0.710456	0.0451596	0.8538	0.0911529	0.988391	0.512504	0.655636	0.171515	0.799237	0.0314207	0.590812	0.517429	0.843284	0.126842	0.757418
312882	k__Bacteria; p__Firmicutes; c__Clostridia; o__Clostridiales; f__Ruminococcaceae; g__; s__	0.686668	0.93969	0.352403	0.717553	0.658804	0.953524	0.854434	0.98922	0.0239607	0.514772	0.513417	0.940347	0.897844	0.992685	0.332452	0.807403	0.11568	0.75396
4426298	k__Bacteria; p__Actinobacteria; c__Actinobacteria; o__Bifidobacteriales; f__Bifidobacteriaceae; g__Bifidobacterium; s__	0.426555	0.93969	0.396735	0.724667	0.171504	0.898466	0.102028	0.988391	0.49145	0.655636	0.618972	0.966173	0.353546	0.950048	0.781346	0.887339	0.552079	0.954725
348009	k__Bacteria; p__Firmicutes; c__Clostridia; o__Clostridiales; f__Ruminococcaceae; g__Oscillospira; s__	0.863592	0.93969	0.530088	0.771451	0.888655	0.964144	0.863142	0.98922	0.272936	0.613611	0.743101	0.968295	0.727791	0.992685	0.796327	0.893651	0.719584	0.988026
4396688	k__Bacteria; p__Firmicutes; c__Clostridia; o__Clostridiales; f__Lachnospiraceae; g__[Ruminococcus]; s__	0.706251	0.93969	0.555963	0.771451	0.58439	0.953524	0.459994	0.98922	0.0141926	0.514772	0.992124	0.977264	0.782529	0.992685	0.0821288	0.718896	0.0447873	0.720877
196724	k__Bacteria; p__Firmicutes; c__Clostridia; o__Clostridiales; f__Lachnospiraceae; g__Blautia; s__	0.308889	0.93969	0.148435	0.686733	0.978673	0.964144	0.691699	0.98922	0.24743	0.611893	0.331492	0.853243	0.514853	0.984777	0.412767	0.839145	0.353422	0.891895
176318	k__Bacteria; p__Firmicutes; c__Clostridia; o__Clostridiales; f__Christensenellaceae; g__; s__	0.701888	0.93969	0.803668	0.82387	0.790006	0.953524	0.74057	0.98922	0.963479	0.742161	0.970473	0.975571	0.786621	0.992685	0.655879	0.853906	0.994967	0.997569
367889	k__Bacteria; p__Firmicutes; c__Clostridia; o__Clostridiales; f__Lachnospiraceae; g__Coprococcus; s__	0.298948	0.93969	0.328839	0.710569	0.153779	0.898466	0.457477	0.98922	0.455951	0.649425	0.383811	0.901758	0.333201	0.950048	0.289784	0.807403	0.39416	0.929469
4468234	k__Bacteria; p__Bacteroidetes; c__Bacteroidia; o__Bacteroidales; f__Bacteroidaceae; g__Bacteroides; s__	0.268378	0.93969	0.0634965	0.686733	0.971088	0.964144	0.990993	0.99896	0.449951	0.649425	0.247754	0.839986	0.674953	0.992685	0.613794	0.843284	0.86769	0.997005
175844	k__Bacteria; p__Bacteroidetes; c__Bacteroidia; o__Bacteroidales; f__[Barnesiellaceae]; g__; s__	0.480805	0.93969	0.971982	0.84575	0.200469	0.898466	0.143612	0.988391	0.107512	0.53325	0.64029	0.966173	0.358847	0.951084	0.629554	0.848942	0.235997	0.82225
4466275	k__Bacteria; p__Firmicutes; c__Clostridia; o__Clostridiales; f__Ruminococcaceae; g__; s__	0.628893	0.93969	0.611961	0.790264	0.22926	0.898466	0.190007	0.988391	0.992686	0.748752	0.839002	0.9716	0.514504	0.984777	0.980471	0.916117	0.865872	0.997005
369014	k__Bacteria; p__Firmicutes; c__Clostridia; o__Clostridiales; f__Ruminococcaceae; g__Faecalibacterium; s__prausnitzii	0.687293	0.93969	0.775379	0.82387	0.610069	0.953524	0.943487	0.997745	0.241586	0.609119	0.228888	0.834426	0.258031	0.852661	0.554575	0.843284	0.379672	0.929469
181918	k__Bacteria; p__Firmicutes; c__Clostridia; o__Clostridiales; f__Lachnospiraceae; g__Coprococcus; s__	0.079512	0.93969	0.230623	0.686733	0.0306171	0.844427	0.196619	0.988391	0.0534261	0.514772	0.140674	0.791339	0.0849165	0.660046	0.0815034	0.718896	0.0328238	0.720877
180352	k__Bacteria; p__Firmicutes; c__Clostridia; o__Clostridiales; f__Lachnospiraceae; g__; s__	0.721034	0.93969	0.335544	0.717553	0.371911	0.936349	0.421595	0.98922	0.167107	0.565189	0.650656	0.966319	0.216502	0.786475	0.576916	0.843284	0.321583	0.867938
177230	k__Bacteria; p__Firmicutes; c__Clostridia; o__Clostridiales; f__Lachnospiraceae	0.243653	0.93969	0.124522	0.686733	0.709057	0.953524	0.848676	0.98922	0.906413	0.730201	0.352014	0.871494	0.683365	0.992685	0.537608	0.843284	0.951284	0.997005
266274	k__Bacteria; p__Firmicutes; c__Clostridia; o__Clostridiales; f__Ruminococcaceae; g__; s__	0.695929	0.93969	0.545952	0.771451	0.768684	0.953524	0.422601	0.98922	0.970002	0.742161	0.35839	0.87602	0.572184	0.992685	0.662063	0.853906	0.957587	0.997005
4393532	k__Bacteria; p__Actinobacteria; c__Coriobacteriia; o__Coriobacteriales; f__Coriobacteriaceae	0.859078	0.93969	0.409347	0.724667	0.989132	0.965087	0.924389	0.997745	0.335429	0.62417	0.935936	0.971796	0.640713	0.992685	0.658662	0.853906	0.741199	0.988026
181008	k__Bacteria; p__Firmicutes; c__Clostridia; o__Clostridiales; f__Ruminococcaceae; g__; s__	0.147138	0.93969	0.0513552	0.686733	0.114311	0.898466	0.23513	0.988391	0.262948	0.613611	0.120829	0.791339	0.020315	0.476016	0.0386049	0.718896	0.0448132	0.720877
305318	k__Bacteria; p__Firmicutes; c__Clostridia; o__Clostridiales; f__Lachnospiraceae; g__; s__	0.502924	0.93969	0.211082	0.686733	0.332038	0.927852	0.528144	0.98922	0.134473	0.563351	0.829062	0.9716	0.813502	0.992685	0.524232	0.843284	0.214246	0.806375
311947	k__Bacteria; p__Firmicutes; c__Clostridia; o__Clostridiales; f__Ruminococcaceae; g__; s__	0.164325	0.93969	0.0595418	0.686733	0.688966	0.953524	0.934265	0.997745	0.57375	0.672467	0.108339	0.791339	0.459319	0.979125	0.452032	0.843284	0.76349	0.988395
186352	k__Bacteria; p__Bacteroidetes; c__Bacteroidia; o__Bacteroidales; f__Bacteroidaceae; g__Bacteroides; s__	0.43	0.93969	0.132264	0.686733	0.79975	0.953524	0.498077	0.98922	0.601942	0.678113	0.639224	0.966173	0.815648	0.992685	0.820179	0.89388	0.956318	0.997005
190058	k__Bacteria; p__Firmicutes; c__Clostridia; o__Clostridiales; f__Lachnospiraceae; g__; s__	0.736426	0.93969	0.409421	0.724667	0.492648	0.953524	0.340969	0.98922	0.708347	0.713925	0.603742	0.962063	0.710024	0.992685	0.867706	0.899719	0.657445	0.980565
185584	k__Bacteria; p__Firmicutes; c__Clostridia; o__Clostridiales; f__Ruminococcaceae; g__; s__	0.847704	0.93969	0.746148	0.817415	0.480469	0.953524	0.716693	0.98922	0.177496	0.565763	0.549369	0.941451	0.167468	0.747309	0.232148	0.802537	0.109414	0.747504
185583	k__Bacteria; p__Firmicutes; c__Clostridia; o__Clostridiales; f__Ruminococcaceae; g__; s__	0.47768	0.93969	0.408779	0.724667	0.133659	0.898466	0.228519	0.988391	0.919159	0.732072	0.0568892	0.771274	0.0112578	0.464271	0.0437695	0.718896	0.0570002	0.73601
192983	k__Bacteria; p__Firmicutes; c__Clostridia; o__Clostridiales; f__Lachnospiraceae; g__Blautia; s__	0.168126	0.93969	0.0638818	0.686733	0.237629	0.898466	0.517945	0.98922	0.637826	0.691051	0.0593745	0.771274	0.18652	0.776309	0.160154	0.802537	0.529073	0.954553
681370	k__Bacteria; p__Actinobacteria; c__Actinobacteria; o__Bifidobacteriales; f__Bifidobacteriaceae; g__Bifidobacterium; s__	0.0694992	0.93969	0.369494	0.717553	0.00902156	0.844427	0.0402521	0.988391	0.403452	0.642157	0.183693	0.806574	0.0471933	0.605163	0.238412	0.802537	0.0563503	0.73601
174439	k__Bacteria; p__Firmicutes; c__Clostridia; o__Clostridiales; f__Ruminococcaceae; g__Faecalibacterium; s__prausnitzii	0.824596	0.93969	0.768349	0.822397	0.347296	0.927852	0.452113	0.98922	0.505783	0.655636	0.250774	0.841685	0.293392	0.901989	0.0378133	0.718896	0.666417	0.982941
182854	k__Bacteria; p__Bacteroidetes; c__Bacteroidia; o__Bacteroidales; f__Bacteroidaceae; g__Bacteroides; s__	0.939859	0.93969	0.853931	0.82387	0.721021	0.953524	0.570103	0.98922	0.595465	0.678113	0.889093	0.9716	0.911042	0.992685	0.641849	0.850688	0.65353	0.980565
189208	k__Bacteria; p__Firmicutes; c__Clostridia; o__Clostridiales; f__Lachnospiraceae; g__; s__	0.0930623	0.93969	0.0746858	0.686733	0.0473782	0.879159	0.16908	0.988391	0.260845	0.613611	0.120925	0.791339	0.0310968	0.590812	0.258446	0.807403	0.105166	0.747504
356745	k__Bacteria; p__Firmicutes; c__Clostridia; o__Clostridiales; f__Ruminococcaceae; g__Ruminococcus; s__	0.244513	0.93969	0.465303	0.744261	0.11036	0.898466	0.195698	0.988391	0.944028	0.736035	0.0338013	0.771274	0.0571292	0.627346	0.127027	0.793591	0.267274	0.850492
4450214	k__Bacteria; p__Firmicutes; c__Clostridia; o__Clostridiales; f__Ruminococcaceae; g__; s__	0.516792	0.93969	0.762446	0.819222	0.288126	0.927852	0.6469	0.98922	0.376656	0.639096	0.919372	0.9716	0.614718	0.992685	0.47651	0.843284	0.756501	0.988026
230421	k__Bacteria; p__Firmicutes; c__Clostridia; o__Clostridiales; f__Ruminococcaceae; g__; s__	0.668224	0.93969	0.391744	0.722907	0.647489	0.953524	0.371575	0.98922	0.43173	0.649425	0.632629	0.966173	0.636393	0.992685	0.868647	0.899719	0.705149	0.988026
215231	k__Bacteria; p__Firmicutes; c__Clostridia; o__Clostridiales; f__Ruminococcaceae; g__; s__	0.829992	0.93969	0.657975	0.804673	0.524904	0.953524	0.555464	0.98922	0.761445	0.714907	0.542827	0.940347	0.184977	0.776309	0.670228	0.853906	0.345307	0.890029
3275562	k__Bacteria; p__Firmicutes; c__Clostridia; o__Clostridiales; f__Lachnospiraceae; g__; s__	0.616267	0.93969	0.475744	0.745338	0.293438	0.927852	0.543164	0.98922	0.34018	0.624176	0.732731	0.968295	0.415209	0.968806	0.918046	0.903572	0.605701	0.955826
194036	k__Bacteria; p__Firmicutes; c__Clostridia; o__Clostridiales; f__Ruminococcaceae; g__; s__	0.972865	0.943285	0.775866	0.82387	0.779595	0.953524	0.825292	0.98922	0.467541	0.65491	0.869703	0.9716	0.695713	0.992685	0.558802	0.843284	0.772317	0.989142
3141094	k__Bacteria; p__Bacteroidetes; c__Bacteroidia; o__Bacteroidales; f__Bacteroidaceae; g__Bacteroides; s__	0.914321	0.93969	0.824691	0.82387	0.589957	0.953524	0.575043	0.98922	0.453596	0.649425	0.573193	0.956635	0.364661	0.952009	0.503742	0.843284	0.72409	0.988026
4457427	k__Bacteria; p__Firmicutes; c__Clostridia; o__Clostridiales; f__Lachnospiraceae; g__Lachnospira; s__	0.663723	0.93969	0.515843	0.771451	0.221616	0.898466	0.276817	0.988391	0.716088	0.714907	0.460561	0.913906	0.543467	0.992685	0.337826	0.807403	0.258446	0.849113
1992	k__Bacteria; p__Bacteroidetes; c__Bacteroidia; o__Bacteroidales; f__Bacteroidaceae; g__Bacteroides; s__	0.427678	0.93969	0.80393	0.82387	0.340393	0.927852	0.137323	0.988391	0.0377426	0.514772	0.168399	0.797817	0.571792	0.992685	0.229916	0.802537	0.195636	0.799716
4398588	k__Bacteria; p__Firmicutes; c__Clostridia; o__Clostridiales; f__Ruminococcaceae; g__; s__	0.543085	0.93969	0.23679	0.686733	0.263237	0.922426	0.367594	0.98922	0.307993	0.613714	0.588475	0.956635	0.505127	0.982616	0.857688	0.899719	0.651271	0.980565
182116	k__Bacteria; p__Firmicutes; c__Clostridia; o__Clostridiales; f__Lachnospiraceae; g__[Ruminococcus]; s__	0.162925	0.93969	0.0262034	0.657403	0.625545	0.953524	0.663474	0.98922	0.354077	0.631504	0.244063	0.839986	0.382115	0.952009	0.0362935	0.718896	0.447653	0.945027
193915	k__Bacteria; p__Firmicutes; c__Clostridia; o__Clostridiales; f__Ruminococcaceae; g__; s__	0.379761	0.93969	0.544662	0.771451	0.694648	0.953524	0.239811	0.988391	0.971239	0.742161	0.880844	0.9716	0.965915	0.993406	0.86824	0.899719	0.894145	0.997005
197072	k__Bacteria; p__Bacteroidetes; c__Bacteroidia; o__Bacteroidales; f__Bacteroidaceae; g__Bacteroides; s__uniformis	0.462674	0.93969	0.133759	0.686733	0.496253	0.953524	0.336108	0.98922	0.844848	0.725469	0.676804	0.968295	0.910135	0.992685	0.966597	0.916117	0.937272	0.997005
175642	k__Bacteria; p__Firmicutes; c__Clostridia; o__Clostridiales; f__Lachnospiraceae; g__; s__	0.999865	0.950055	0.974716	0.84575	0.975412	0.964144	0.996164	0.99896	0.403704	0.642157	0.988945	0.977264	0.969869	0.993406	0.996723	0.916117	0.86222	0.997005
3256931	k__Bacteria; p__Bacteroidetes; c__Bacteroidia; o__Bacteroidales; f__Bacteroidaceae; g__Bacteroides; s__	0.561442	0.93969	0.230321	0.686733	0.334621	0.927852	0.252009	0.988391	0.868034	0.728609	0.648418	0.966201	0.752505	0.992685	0.861326	0.899719	0.748796	0.988026
4385326	k__Bacteria; p__Firmicutes; c__Clostridia; o__Clostridiales; f__; g__; s__	0.419403	0.93969	0.522088	0.771451	0.220029	0.898466	0.448918	0.98922	0.525601	0.656291	0.994083	0.977264	0.932085	0.992685	0.16744	0.802537	0.130092	0.758462
4402903	k__Bacteria; p__Firmicutes; c__Clostridia; o__Clostridiales; f__Christensenellaceae; g__; s__	0.403867	0.93969	0.490754	0.754502	0.22057	0.898466	0.448672	0.98922	0.262639	0.613611	0.328546	0.853243	0.130863	0.710467	0.186385	0.802537	0.331976	0.876821
3856408	k__Bacteria; p__Firmicutes; c__Clostridia; o__Clostridiales; f__Lachnospiraceae; g__; s__	0.464949	0.93969	0.196151	0.686733	0.488339	0.953524	0.782181	0.98922	0.347986	0.627874	0.834921	0.9716	0.558754	0.992685	0.914209	0.903572	0.737468	0.988026
4331760	k__Bacteria; p__Bacteroidetes; c__Bacteroidia; o__Bacteroidales; f__Rikenellaceae; g__; s__	0.929097	0.93969	0.789486	0.82387	0.937325	0.964144	0.805773	0.98922	0.42051	0.645823	0.408387	0.911419	0.914471	0.992685	0.643713	0.850688	0.865554	0.997005
196246	k__Bacteria; p__Firmicutes; c__Clostridia; o__Clostridiales; f__Ruminococcaceae; g__Faecalibacterium; s__prausnitzii	0.606552	0.93969	0.949724	0.839563	0.224492	0.898466	0.434552	0.98922	0.587246	0.678113	0.433525	0.912173	0.118557	0.702486	0.670167	0.853906	0.416693	0.93717
535955	k__Bacteria; p__Firmicutes; c__Clostridia; o__Clostridiales; f__Clostridiaceae; g__SMB53; s__	0.345723	0.93969	0.267837	0.686733	0.50267	0.953524	0.993821	0.99896	0.533893	0.659105	0.553419	0.942744	0.718808	0.992685	0.36645	0.816694	0.909386	0.997005
3134492	k__Bacteria; p__Firmicutes; c__Clostridia; o__Clostridiales; f__Lachnospiraceae; g__; s__	0.461527	0.93969	0.792977	0.82387	0.13618	0.898466	0.120355	0.988391	0.0373422	0.514772	0.782645	0.968295	0.38339	0.952009	0.177812	0.802537	0.0412213	0.720877
182289	k__Bacteria; p__Firmicutes; c__Clostridia; o__Clostridiales; f__Lachnospiraceae; g__Coprococcus; s__	0.563597	0.93969	0.2425	0.686733	0.669927	0.953524	0.845665	0.98922	0.441817	0.649425	0.461876	0.913906	0.532445	0.990886	0.696106	0.860898	0.720742	0.988026
656881	k__Bacteria; p__Proteobacteria; c__Gammaproteobacteria; o__Enterobacteriales; f__Enterobacteriaceae; g__Escherichia; s__coli	0.317028	0.93969	0.269169	0.686733	0.0818459	0.898466	0.0815312	0.988391	0.0599751	0.514772	0.165613	0.797817	0.113333	0.695511	0.250563	0.802537	0.101497	0.73601
191214	k__Bacteria; p__Firmicutes; c__Clostridia; o__Clostridiales; f__Lachnospiraceae; g__Blautia; s__producta	0.307513	0.93969	0.30926	0.710456	0.24568	0.898466	0.666325	0.98922	0.417424	0.643687	0.237147	0.839403	0.072217	0.628623	0.292264	0.807403	0.259428	0.849113
350503	k__Bacteria; p__Firmicutes; c__Clostridia; o__Clostridiales; f__Ruminococcaceae; g__; s__	0.170252	0.93969	0.925887	0.835729	0.168322	0.898466	0.0446325	0.988391	0.37893	0.639096	0.319662	0.853243	0.260094	0.854061	0.363761	0.816694	0.386415	0.929469
186772	k__Bacteria; p__Firmicutes; c__Clostridia; o__Clostridiales; f__Ruminococcaceae; g__Faecalibacterium; s__prausnitzii	0.931711	0.93969	0.928163	0.835729	0.548805	0.953524	0.631331	0.98922	0.544169	0.664374	0.818696	0.968295	0.770031	0.992685	0.349277	0.810282	0.208518	0.799716
4347652	k__Bacteria; p__Firmicutes; c__Clostridia; o__Clostridiales; f__Lachnospiraceae; g__Blautia; s__	0.714106	0.93969	0.459695	0.744261	0.454298	0.953524	0.721948	0.98922	0.237845	0.607486	0.791678	0.968295	0.334098	0.950048	0.28421	0.807403	0.514898	0.952793
4469576	k__Bacteria; p__Firmicutes; c__Clostridia; o__Clostridiales; f__Lachnospiraceae; g__; s__	0.794242	0.93969	0.456119	0.744261	0.587875	0.953524	0.413654	0.98922	0.132205	0.563351	0.54566	0.940347	0.779841	0.992685	0.353542	0.812772	0.390343	0.929469
176507	k__Bacteria; p__Firmicutes; c__Clostridia; o__Clostridiales; f__Ruminococcaceae; g__; s__	0.903794	0.93969	0.489669	0.754502	0.988892	0.965087	0.884722	0.990143	0.30936	0.613714	0.593013	0.957186	0.597055	0.992685	0.473235	0.843284	0.433697	0.93717
3537197	k__Bacteria; p__Firmicutes; c__Clostridia; o__Clostridiales; f__Lachnospiraceae; g__Anaerostipes; s__	0.557886	0.93969	0.21603	0.686733	0.804563	0.953524	0.501026	0.98922	0.840899	0.725469	0.488104	0.933289	0.44121	0.975802	0.336248	0.807403	0.538788	0.954553
194659	k__Bacteria; p__Firmicutes; c__Clostridia; o__Clostridiales; f__Clostridiaceae; g__; s__	0.391198	0.93969	0.470832	0.744261	0.35539	0.927852	0.861901	0.98922	0.552783	0.667846	0.580851	0.956635	0.891791	0.992685	0.733211	0.872197	0.720251	0.988026
189828	k__Bacteria; p__Firmicutes; c__Clostridia; o__Clostridiales; f__Ruminococcaceae; g__; s__	0.971194	0.943285	0.891216	0.82387	0.753346	0.953524	0.696948	0.98922	0.0510213	0.514772	0.881255	0.9716	0.535699	0.991572	0.132281	0.799058	0.028174	0.720877
2700883	k__Bacteria; p__Firmicutes; c__Clostridia; o__Clostridiales	0.528053	0.93969	0.190416	0.686733	0.839993	0.953524	0.831663	0.98922	0.870585	0.728609	0.524567	0.940347	0.582393	0.992685	0.525707	0.843284	0.288071	0.852314
187356	k__Bacteria; p__Firmicutes; c__Clostridia; o__Clostridiales; f__Lachnospiraceae; g__Coprococcus; s__	0.39603	0.93969	0.10669	0.686733	0.322293	0.927852	0.398775	0.98922	0.545845	0.665371	0.791116	0.968295	0.600867	0.992685	0.744139	0.872197	0.623138	0.962113
192308	k__Bacteria; p__Firmicutes; c__Clostridia; o__Clostridiales; f__; g__; s__	0.655481	0.93969	0.465262	0.744261	0.311251	0.927852	0.536225	0.98922	0.340527	0.624176	0.197741	0.812847	0.0471781	0.605163	0.37749	0.825079	0.145157	0.769398
181560	k__Bacteria; p__Firmicutes; c__Clostridia; o__Clostridiales; f__Lachnospiraceae; g__Coprococcus; s__	0.921806	0.93969	0.929223	0.835729	0.62702	0.953524	0.540303	0.98922	0.517515	0.655636	0.749813	0.968295	0.349991	0.950048	0.881756	0.899719	0.713635	0.988026
195651	k__Bacteria; p__Firmicutes; c__Clostridia; o__Clostridiales; f__Ruminococcaceae; g__; s__	0.450538	0.93969	0.120771	0.686733	0.407859	0.950723	0.484918	0.98922	0.287732	0.613611	0.327483	0.853243	0.156513	0.733671	0.434586	0.839145	0.206074	0.799716
193551	k__Bacteria; p__Firmicutes; c__Clostridia; o__Clostridiales; f__Lachnospiraceae	0.179618	0.93969	0.108886	0.686733	0.629528	0.953524	0.858819	0.98922	0.209078	0.587703	0.123368	0.791339	0.607029	0.992685	0.321124	0.807403	0.603377	0.955826
204126	k__Bacteria; p__Firmicutes; c__Clostridia; o__Clostridiales; f__Ruminococcaceae; g__Oscillospira; s__	0.888894	0.93969	0.920353	0.83472	0.608891	0.953524	0.492229	0.98922	0.495548	0.655636	0.62499	0.966173	0.687515	0.992685	0.736723	0.872197	0.731777	0.988026
187882	k__Bacteria; p__Firmicutes; c__Clostridia; o__Clostridiales; f__Ruminococcaceae; g__; s__	0.0602855	0.93969	0.945101	0.838877	0.00894624	0.844427	0.0258719	0.988391	0.935556	0.734448	0.0277385	0.771274	0.0109545	0.464271	0.111652	0.758966	0.0637261	0.73601
4449427	k__Bacteria; p__Firmicutes; c__Clostridia; o__Clostridiales; f__Lachnospiraceae; g__Dorea; s__	0.00233151	0.565019	0.00480905	0.492355	0.152478	0.898466	0.168903	0.988391	0.000533999	0.144435	0.000355357	0.179505	0.0735157	0.628623	1.88702e-05	0.0178298	0.00171133	0.720877
173810	k__Bacteria; p__Firmicutes; c__Clostridia; o__Clostridiales; f__Ruminococcaceae; g__; s__	0.160102	0.93969	0.810473	0.82387	0.840699	0.953524	0.220684	0.988391	0.590622	0.678113	0.305053	0.853243	0.397988	0.960985	0.113471	0.765822	0.630801	0.968956
196957	k__Bacteria; p__Firmicutes; c__Clostridia; o__Clostridiales; f__Ruminococcaceae; g__; s__	0.113593	0.93969	0.0215231	0.657403	0.163051	0.898466	0.117723	0.988391	0.168224	0.565189	0.0780582	0.791339	0.0479844	0.605163	0.1108	0.758966	0.0680594	0.73601
190772	k__Bacteria; p__Firmicutes; c__Clostridia; o__Clostridiales; f__; g__; s__	0.20488	0.93969	0.12162	0.686733	0.534621	0.953524	0.968665	0.997745	0.817569	0.725445	0.375332	0.887905	0.334523	0.950048	0.217148	0.802537	0.573091	0.955826
193975	k__Bacteria; p__Firmicutes; c__Clostridia; o__Clostridiales; f__Lachnospiraceae; g__Coprococcus	0.124828	0.93969	0.232393	0.686733	0.0218955	0.844427	0.0673152	0.988391	0.796494	0.721308	0.212675	0.82443	0.0450112	0.605163	0.336961	0.807403	0.202656	0.799716
175336	k__Bacteria; p__Firmicutes; c__Clostridia; o__Clostridiales; f__Ruminococcaceae; g__Oscillospira; s__	0.23073	0.93969	0.491842	0.754502	0.157886	0.898466	0.509934	0.98922	0.531833	0.659068	0.499577	0.940347	0.664415	0.992685	0.0639536	0.718896	0.0284077	0.720877
178018	k__Bacteria; p__Firmicutes; c__Clostridia; o__Clostridiales; f__Lachnospiraceae; g__; s__	0.371281	0.93969	0.166571	0.686733	0.197237	0.898466	0.129868	0.988391	0.0621513	0.514772	0.238995	0.839403	0.240919	0.830727	0.296748	0.807403	0.18645	0.799716
193852	k__Bacteria; p__Firmicutes; c__Clostridia; o__Clostridiales; f__Lachnospiraceae; g__Blautia; s__	0.411857	0.93969	0.0966472	0.686733	0.817694	0.953524	0.661633	0.98922	0.760205	0.714907	0.390758	0.907529	0.876473	0.992685	0.845646	0.895763	0.952548	0.997005
178015	k__Bacteria; p__Firmicutes; c__Clostridia; o__Clostridiales; f__Ruminococcaceae; g__; s__	0.753005	0.93969	0.897392	0.824624	0.317518	0.927852	0.511695	0.98922	0.314637	0.613714	0.387684	0.906429	0.239395	0.828241	0.520048	0.843284	0.482713	0.950725
819353	k__Bacteria; p__Firmicutes; c__Clostridia; o__Clostridiales; f__Ruminococcaceae; g__; s__	0.996702	0.948739	0.816346	0.82387	0.954726	0.964144	0.946899	0.997745	0.583743	0.678113	0.530919	0.940347	0.479993	0.979125	0.536944	0.843284	0.648168	0.980565
4477696	k__Bacteria; p__Proteobacteria; c__Gammaproteobacteria; o__Pasteurellales; f__Pasteurellaceae; g__Haemophilus; s__parainfluenzae	0.634717	0.93969	0.935158	0.835994	0.774992	0.953524	0.398717	0.98922	0.342711	0.624176	0.735657	0.968295	0.846326	0.992685	0.698364	0.860927	0.692252	0.988026
19611	k__Bacteria; p__Firmicutes; c__Clostridia; o__Clostridiales; f__Ruminococcaceae; g__; s__	0.824888	0.93969	0.385335	0.722907	0.984317	0.964144	0.811118	0.98922	0.173633	0.565189	0.594997	0.957186	0.860076	0.992685	0.762226	0.879344	0.598147	0.955826
189548	k__Bacteria; p__Firmicutes; c__Clostridia; o__Clostridiales; f__Lachnospiraceae; g__Blautia; s__	0.478812	0.93969	0.365183	0.717553	0.364108	0.930735	0.38891	0.98922	0.100384	0.53325	0.639875	0.966173	0.31956	0.941334	0.676852	0.854991	0.285349	0.852314
181047	k__Bacteria; p__Firmicutes; c__Clostridia; o__Clostridiales; f__Lachnospiraceae; g__Coprococcus; s__	0.0216928	0.93969	0.270974	0.686733	0.0114895	0.844427	0.165901	0.988391	0.519201	0.655636	0.268902	0.841685	0.0771425	0.641403	0.217065	0.802537	0.140631	0.766602
270094	k__Bacteria; p__Bacteroidetes; c__Bacteroidia; o__Bacteroidales; f__Bacteroidaceae; g__Bacteroides; s__	0.88327	0.93969	0.834885	0.82387	0.547643	0.953524	0.50881	0.98922	0.290896	0.613714	0.753646	0.968295	0.487118	0.979125	0.945136	0.914967	0.652655	0.980565
185814	k__Bacteria; p__Firmicutes; c__Clostridia; o__Clostridiales; f__Ruminococcaceae; g__; s__	0.111425	0.93969	0.601487	0.78995	0.0150131	0.844427	0.0276003	0.988391	0.706416	0.713713	0.00595495	0.546924	0.0015058	0.464271	0.0202241	0.677396	0.01466	0.720877
179267	k__Bacteria; p__Firmicutes; c__Clostridia; o__Clostridiales; f__Lachnospiraceae; g__Coprococcus; s__	0.699085	0.93969	0.463262	0.744261	0.906076	0.964144	0.535364	0.98922	0.692164	0.706979	0.97923	0.976166	0.729195	0.992685	0.641464	0.850688	0.835046	0.997005
4301511	k__Bacteria; p__Firmicutes; c__Clostridia; o__Clostridiales; f__; g__; s__	0.995876	0.948739	0.926859	0.835729	0.900602	0.964144	0.85789	0.98922	0.894821	0.729071	0.851066	0.9716	0.632376	0.992685	0.948312	0.914967	0.804885	0.989211
178242	k__Bacteria; p__Firmicutes; c__Clostridia; o__Clostridiales; f__Ruminococcaceae; g__; s__	0.316308	0.93969	0.153363	0.686733	0.954755	0.964144	0.533497	0.98922	0.402922	0.642157	0.974989	0.976164	0.889814	0.992685	0.417838	0.839145	0.867558	0.997005
3272632	k__Bacteria; p__Bacteroidetes; c__Bacteroidia; o__Bacteroidales; f__Bacteroidaceae; g__Bacteroides; s__	0.835455	0.93969	0.463649	0.744261	0.816606	0.953524	0.982029	0.99896	0.702673	0.712043	0.46183	0.913906	0.558656	0.992685	0.799652	0.893651	0.920274	0.997005
194672	k__Bacteria; p__Firmicutes; c__Clostridia; o__Clostridiales; f__Ruminococcaceae; g__; s__	0.126829	0.93969	0.850078	0.82387	0.0278435	0.844427	0.0488667	0.988391	0.33545	0.62417	0.0604559	0.771274	0.0173248	0.476016	0.184267	0.802537	0.0760386	0.73601
194670	k__Bacteria; p__Bacteroidetes; c__Bacteroidia; o__Bacteroidales; f__Bacteroidaceae; g__Bacteroides; s__	0.698388	0.93969	0.70315	0.814016	0.601129	0.953524	0.970648	0.997745	0.829029	0.725469	0.987271	0.977264	0.962129	0.993406	0.927193	0.906246	0.87032	0.997005
147085	k__Bacteria; p__Firmicutes; c__Clostridia; o__Clostridiales; f__; g__; s__	0.877152	0.93969	0.527734	0.771451	0.898572	0.964144	0.878322	0.989672	0.865459	0.728609	0.637044	0.966173	0.608458	0.992685	0.888999	0.899908	0.876835	0.997005
232900	k__Bacteria; p__Actinobacteria; c__Coriobacteriia; o__Coriobacteriales; f__Coriobacteriaceae; g__; s__	0.0851251	0.93969	0.0147062	0.611637	0.18988	0.898466	0.284726	0.988391	0.393234	0.642157	0.0227804	0.771274	0.0167739	0.476016	0.0346505	0.718896	0.0320073	0.720877
4354235	k__Bacteria; p__Firmicutes; c__Clostridia; o__Clostridiales; f__Lachnospiraceae; g__; s__	0.485256	0.93969	0.230571	0.686733	0.55117	0.953524	0.708908	0.98922	0.63818	0.691051	0.544977	0.940347	0.553267	0.992685	0.868865	0.899719	0.851713	0.997005
185034	k__Bacteria; p__Firmicutes; c__Clostridia; o__Clostridiales; f__Lachnospiraceae; g__; s__	0.792505	0.93969	0.849301	0.82387	0.608257	0.953524	0.98043	0.99896	0.0517389	0.514772	0.764651	0.968295	0.446085	0.975802	0.629834	0.848942	0.22129	0.82225
177040	k__Bacteria; p__Firmicutes; c__Clostridia; o__Clostridiales; f__Lachnospiraceae; g__; s__	0.535232	0.93969	0.743854	0.817415	0.510843	0.953524	0.960719	0.997745	0.994555	0.748752	0.191527	0.812847	0.309655	0.930894	0.510773	0.843284	0.677091	0.988026
177047	k__Bacteria; p__Firmicutes; c__Clostridia; o__Clostridiales; f__Lachnospiraceae	0.971792	0.943285	0.900372	0.82558	0.779514	0.953524	0.947359	0.997745	0.753225	0.714907	0.777803	0.968295	0.946616	0.993099	0.702787	0.862388	0.991194	0.997005
4332082	k__Bacteria; p__Firmicutes; c__Clostridia; o__Clostridiales; f__Lachnospiraceae; g__Roseburia	0.457777	0.93969	0.420841	0.724667	0.481704	0.953524	0.193672	0.988391	0.543038	0.664374	0.583455	0.956635	0.652815	0.992685	0.691373	0.860573	0.696836	0.988026
187868	k__Bacteria; p__Firmicutes; c__Clostridia; o__Clostridiales; f__Lachnospiraceae; g__Coprococcus; s__	0.610315	0.93969	0.980375	0.84575	0.247168	0.900621	0.493645	0.98922	0.240154	0.607486	0.585647	0.956635	0.354255	0.950048	0.819353	0.89388	0.483177	0.950725
358781	k__Bacteria; p__Firmicutes; c__Clostridia; o__Clostridiales; f__Ruminococcaceae; g__; s__	0.0658902	0.93969	0.842381	0.82387	0.563217	0.953524	0.0857597	0.988391	0.0781336	0.520817	0.0302441	0.771274	0.787459	0.992685	0.0886805	0.718896	0.287691	0.852314
198183	k__Bacteria; p__Firmicutes; c__Clostridia; o__Clostridiales; f__Lachnospiraceae	0.274619	0.93969	0.0993538	0.686733	0.133972	0.898466	0.127428	0.988391	0.934261	0.734448	0.205603	0.81778	0.0459583	0.605163	0.409548	0.839145	0.197785	0.799716
1952	k__Bacteria; p__Bacteroidetes; c__Bacteroidia; o__Bacteroidales; f__Porphyromonadaceae; g__Parabacteroides; s__	0.840004	0.93969	0.734756	0.817415	0.542092	0.953524	0.495316	0.98922	0.777667	0.714907	0.960618	0.974229	0.611636	0.992685	0.992858	0.916117	0.914997	0.997005
4412540	k__Bacteria; p__Firmicutes; c__Clostridia; o__Clostridiales; f__Ruminococcaceae; g__; s__	0.654776	0.93969	0.97672	0.84575	0.308203	0.927852	0.595195	0.98922	0.535428	0.659948	0.911915	0.9716	0.559913	0.992685	0.643868	0.850688	0.875584	0.997005
364227	k__Bacteria; p__Firmicutes; c__Clostridia; o__Clostridiales; f__; g__; s__	0.474752	0.93969	0.809958	0.82387	0.169778	0.898466	0.186306	0.988391	0.217315	0.592297	0.871292	0.9716	0.40738	0.968806	0.719292	0.867986	0.3209	0.867938
4451906	k__Bacteria; p__Firmicutes; c__Clostridia; o__Clostridiales; f__Lachnospiraceae; g__; s__	0.80117	0.93969	0.458561	0.744261	0.675114	0.953524	0.785274	0.98922	0.0418216	0.514772	0.644916	0.966173	0.411452	0.968806	0.0823375	0.718896	0.0911581	0.73601
183579	k__Bacteria; p__Bacteroidetes; c__Bacteroidia; o__Bacteroidales; f__Bacteroidaceae; g__Bacteroides; s__	0.945046	0.93969	0.787814	0.82387	0.852623	0.953524	0.717668	0.98922	0.385649	0.642157	0.806246	0.968295	0.87695	0.992685	0.776374	0.885952	0.617649	0.960476
178773	k__Bacteria; p__Firmicutes; c__Clostridia; o__Clostridiales; f__Ruminococcaceae; g__; s__	0.241833	0.93969	0.263515	0.686733	0.62208	0.953524	0.763488	0.98922	0.397656	0.642157	0.631746	0.966173	0.743173	0.992685	0.562028	0.843284	0.507848	0.950725
4483337	k__Bacteria; p__Firmicutes; c__Clostridia; o__Clostridiales; f__Lachnospiraceae; g__; s__	0.387535	0.93969	0.620039	0.792905	0.731881	0.953524	0.600008	0.98922	0.796907	0.721308	0.700619	0.968295	0.676681	0.992685	0.341818	0.809426	0.4004	0.929469
189524	k__Bacteria; p__Firmicutes; c__Clostridia; o__Clostridiales; f__Ruminococcaceae; g__; s__	0.0163998	0.93969	0.00646773	0.492355	0.0930739	0.898466	0.0186368	0.988391	0.0180403	0.514772	0.032958	0.771274	0.0779183	0.64267	0.0240285	0.687991	0.0272534	0.720877
186687	k__Bacteria; p__Firmicutes; c__Clostridia; o__Clostridiales; f__Lachnospiraceae	0.844808	0.93969	0.566616	0.771854	0.627966	0.953524	0.770461	0.98922	0.356464	0.632944	0.488686	0.933289	0.649886	0.992685	0.702541	0.862388	0.78685	0.989211
190980	k__Bacteria; p__Firmicutes; c__Clostridia; o__Clostridiales; f__Lachnospiraceae; g__Blautia; s__	0.245392	0.93969	0.269386	0.686733	0.0497314	0.889868	0.0733862	0.988391	0.653498	0.693978	0.0412665	0.771274	0.01038	0.464271	0.221355	0.802537	0.0849241	0.73601
4103317	k__Bacteria; p__Bacteroidetes; c__Bacteroidia; o__Bacteroidales; f__Bacteroidaceae; g__Bacteroides; s__ovatus	0.527714	0.93969	0.255608	0.686733	0.606661	0.953524	0.932989	0.997745	0.0158494	0.514772	0.113789	0.791339	0.397935	0.960985	0.0489906	0.718896	0.0889349	0.73601
363029	k__Bacteria; p__Firmicutes; c__Clostridia; o__Clostridiales; f__Lachnospiraceae; g__Blautia; s__	0.53974	0.93969	0.436903	0.733151	0.332377	0.927852	0.674032	0.98922	0.349257	0.628701	0.502698	0.940347	0.689423	0.992685	0.698863	0.860927	0.463806	0.945027
180826	k__Bacteria; p__Firmicutes; c__Clostridia; o__Clostridiales; f__Ruminococcaceae; g__Ruminococcus	0.183443	0.93969	0.207535	0.686733	0.199617	0.898466	0.232978	0.988391	0.522548	0.655636	0.0391145	0.771274	0.148607	0.722786	0.138214	0.802537	0.463642	0.945027
211706	k__Bacteria; p__Bacteroidetes; c__Bacteroidia; o__Bacteroidales; f__Bacteroidaceae; g__Bacteroides; s__	0.295375	0.93969	0.0999455	0.686733	0.881763	0.964144	0.741012	0.98922	0.238193	0.607486	0.247105	0.839986	0.398416	0.960985	0.576582	0.843284	0.484794	0.950725
197343	k__Bacteria; p__Firmicutes; c__Clostridia; o__Clostridiales; f__Ruminococcaceae; g__; s__	0.109864	0.93969	0.26031	0.686733	0.218875	0.898466	0.846743	0.98922	0.0316773	0.514772	0.197902	0.812847	0.178	0.767189	0.0558812	0.718896	0.0937439	0.73601
4450010	k__Bacteria; p__Firmicutes; c__Clostridia; o__Clostridiales; f__Lachnospiraceae; g__Roseburia; s__	0.937118	0.93969	0.539851	0.771451	0.907096	0.964144	0.947229	0.997745	0.554821	0.667846	0.955945	0.974229	0.966844	0.993406	0.823849	0.89388	0.889825	0.997005
4460021	k__Bacteria; p__Firmicutes; c__Clostridia; o__Clostridiales; f__Ruminococcaceae; g__Ruminococcus; s__	0.19981	0.93969	0.657319	0.804673	0.0703888	0.898466	0.0808407	0.988391	0.289184	0.613714	0.183612	0.806574	0.0743997	0.628739	0.435407	0.839145	0.163075	0.790068
4427290	k__Bacteria; p__Firmicutes; c__Clostridia; o__Clostridiales; f__Ruminococcaceae; g__; s__	0.683741	0.93969	0.96029	0.845264	0.358602	0.927852	0.261351	0.988391	0.814698	0.725445	0.8365	0.9716	0.480251	0.979125	0.989876	0.916117	0.900528	0.997005
2250985	k__Bacteria; p__Firmicutes; c__Clostridia; o__Clostridiales; f__Lachnospiraceae; g__; s__	0.657165	0.93969	0.736278	0.817415	0.268669	0.92514	0.20612	0.988391	0.0782737	0.520817	0.796685	0.968295	0.693263	0.992685	0.431007	0.839145	0.127828	0.757418
2835813	k__Bacteria; p__Firmicutes; c__Clostridia; o__Clostridiales; f__Ruminococcaceae; g__; s__	0.48342	0.93969	0.250484	0.686733	0.540636	0.953524	0.563844	0.98922	0.923905	0.733484	0.763452	0.968295	0.476255	0.979125	0.66636	0.853906	0.908223	0.997005
1139021	k__Bacteria; p__Firmicutes; c__Clostridia; o__Clostridiales; f__Christensenellaceae; g__; s__	0.828202	0.93969	0.484426	0.752518	0.695763	0.953524	0.811632	0.98922	0.655383	0.693978	0.434861	0.912173	0.846561	0.992685	0.154533	0.802537	0.961829	0.997005
146564	k__Bacteria; p__Firmicutes; c__Clostridia; o__Clostridiales; f__; g__; s__	0.681146	0.93969	0.888605	0.82387	0.814045	0.953524	0.448341	0.98922	0.969127	0.742161	0.543684	0.940347	0.84999	0.992685	0.751706	0.874705	0.813141	0.989211
179905	k__Bacteria; p__Firmicutes; c__Clostridia; o__Clostridiales; f__Lachnospiraceae; g__; s__	0.413776	0.93969	0.656718	0.804673	0.140065	0.898466	0.373054	0.98922	0.441963	0.649425	0.437782	0.912173	0.213287	0.786475	0.726418	0.872197	0.397732	0.929469
194734	k__Bacteria; p__Firmicutes; c__Clostridia; o__Clostridiales; f__Lachnospiraceae; g__Coprococcus; s__	0.937521	0.93969	0.934131	0.835932	0.952389	0.964144	0.792828	0.98922	0.972229	0.742161	0.746028	0.968295	0.910624	0.992685	0.856224	0.899719	0.889404	0.997005
194733	k__Bacteria; p__Firmicutes; c__Clostridia; o__Clostridiales; f__Lachnospiraceae; g__Blautia; s__	0.447237	0.93969	0.132294	0.686733	0.451623	0.953524	0.60676	0.98922	0.944703	0.736035	0.262174	0.841685	0.247107	0.835767	0.536397	0.843284	0.680639	0.988026
2979308	k__Bacteria; p__Firmicutes; c__Clostridia; o__Clostridiales; f__Ruminococcaceae; g__Ruminococcus; s__	0.518657	0.93969	0.933491	0.835932	0.169484	0.898466	0.189943	0.988391	0.095592	0.531324	0.324482	0.853243	0.0959704	0.672527	0.475541	0.843284	0.141275	0.766602
4331782	k__Bacteria; p__Firmicutes; c__Clostridia; o__Clostridiales; f__Lachnospiraceae; g__; s__	0.219104	0.93969	0.0935581	0.686733	0.88303	0.964144	0.628006	0.98922	0.756037	0.714907	0.51954	0.940347	0.991307	0.995168	0.649212	0.853906	0.982587	0.997005
258099	k__Bacteria; p__Firmicutes; c__Clostridia; o__Clostridiales; f__Ruminococcaceae; g__; s__	0.806637	0.93969	0.62765	0.795932	0.366865	0.934359	0.519643	0.98922	0.505962	0.655636	0.439074	0.912612	0.492992	0.979125	0.146562	0.802537	0.774784	0.989173
199286	k__Bacteria; p__Firmicutes; c__Clostridia; o__Clostridiales; f__; g__; s__	0.980711	0.943724	0.861323	0.82387	0.952936	0.964144	0.800544	0.98922	0.412248	0.643347	0.617909	0.966173	0.372628	0.952009	0.235623	0.802537	0.467481	0.945942
4396292	k__Bacteria; p__Firmicutes; c__Clostridia; o__Clostridiales; f__Ruminococcaceae; g__; s__	0.787539	0.93969	0.958244	0.845143	0.337508	0.927852	0.496152	0.98922	0.0529836	0.514772	0.799691	0.968295	0.450331	0.977454	0.432025	0.839145	0.224804	0.82225
4396297	k__Bacteria; p__Firmicutes; c__Clostridia; o__Clostridiales; f__Lachnospiraceae; g__; s__	0.537447	0.93969	0.298046	0.709299	0.352368	0.927852	0.625575	0.98922	0.376361	0.639096	0.510127	0.940347	0.357535	0.950048	0.541951	0.843284	0.670993	0.986892
4437359	k__Bacteria; p__Firmicutes; c__Clostridia; o__Clostridiales; f__Ruminococcaceae; g__Oscillospira; s__	0.843181	0.93969	0.620879	0.792905	0.509816	0.953524	0.387367	0.98922	0.919566	0.732072	0.558382	0.943348	0.669067	0.992685	0.374963	0.822016	0.852526	0.997005
1504042	k__Bacteria; p__Firmicutes; c__Clostridia; o__Clostridiales; f__Ruminococcaceae; g__Oscillospira; s__	0.686412	0.93969	0.278366	0.686733	0.643118	0.953524	0.815241	0.98922	0.0558682	0.514772	0.995211	0.977264	0.934011	0.992685	0.349886	0.810282	0.294854	0.852314
2119695	k__Bacteria; p__Firmicutes; c__Clostridia; o__Clostridiales; f__Lachnospiraceae; g__; s__	0.849411	0.93969	0.890799	0.82387	0.826229	0.953524	0.814586	0.98922	0.0840396	0.520817	0.866595	0.9716	0.687907	0.992685	0.775484	0.885952	0.364978	0.911118
193709	k__Bacteria; p__Firmicutes; c__Clostridia; o__Clostridiales; f__Ruminococcaceae; g__Faecalibacterium; s__prausnitzii	0.877713	0.93969	0.930976	0.835729	0.473436	0.953524	0.470452	0.98922	0.174511	0.565189	0.427145	0.912173	0.181998	0.774785	0.36474	0.816694	0.166308	0.797504
162623	k__Bacteria; p__Firmicutes; c__Clostridia; o__Clostridiales; f__Lachnospiraceae; g__Roseburia; s__	0.502455	0.93969	0.132371	0.686733	0.555148	0.953524	0.607584	0.98922	0.249031	0.611942	0.453311	0.913906	0.135199	0.710467	0.312192	0.807403	0.152346	0.77463
184037	k__Bacteria; p__Firmicutes; c__Clostridia; o__Clostridiales; f__Lachnospiraceae; g__; s__	0.82112	0.93969	0.370561	0.717553	0.682158	0.953524	0.779146	0.98922	0.724612	0.714907	0.508763	0.940347	0.689072	0.992685	0.823203	0.89388	0.886485	0.997005
3236435	k__Bacteria; p__Firmicutes; c__Clostridia; o__Clostridiales; f__Ruminococcaceae; g__; s__	0.606745	0.93969	0.205119	0.686733	0.876651	0.964144	0.651319	0.98922	0.799392	0.721308	0.406514	0.911419	0.614318	0.992685	0.803924	0.893651	0.938387	0.997005
192370	k__Bacteria; p__Firmicutes; c__Clostridia; o__Clostridiales; f__Ruminococcaceae; g__; s__	0.0182708	0.93969	0.0093482	0.492355	0.0193299	0.844427	0.0098402	0.988391	0.0148474	0.514772	0.0299167	0.771274	0.0751398	0.62983	0.0158066	0.663664	0.0162512	0.720877
180421	k__Bacteria; p__Bacteroidetes; c__Bacteroidia; o__Bacteroidales; f__Bacteroidaceae; g__Bacteroides; s__	0.149617	0.93969	0.129907	0.686733	0.980478	0.964144	0.517994	0.98922	0.895969	0.729071	0.163085	0.797817	0.545801	0.992685	0.41416	0.839145	0.571687	0.955826
72820	k__Bacteria; p__Actinobacteria; c__Actinobacteria; o__Bifidobacteriales; f__Bifidobacteriaceae; g__Bifidobacterium; s__longum	0.219508	0.93969	0.200907	0.686733	0.0623524	0.898466	0.0474698	0.988391	0.118931	0.551248	0.129467	0.791339	0.113176	0.695511	0.146398	0.802537	0.0926489	0.73601
197364	k__Bacteria; p__Firmicutes; c__Clostridia; o__Clostridiales; f__; g__; s__	0.361981	0.93969	0.154932	0.686733	0.146901	0.898466	0.156882	0.988391	0.786213	0.715961	0.224562	0.834426	0.0446062	0.605163	0.500182	0.843284	0.181178	0.799716
188044	k__Bacteria; p__Firmicutes; c__Clostridia; o__Clostridiales; f__Ruminococcaceae; g__; s__	0.0530883	0.93969	0.569079	0.772991	0.00615778	0.844427	0.0115101	0.988391	0.684762	0.706979	0.00889139	0.638668	0.00262374	0.464271	0.0346594	0.718896	0.0181635	0.720877
188047	k__Bacteria; p__Firmicutes; c__Clostridia; o__Clostridiales; f__Lachnospiraceae; g__[Ruminococcus]; s__gnavus	0.981988	0.943724	0.891943	0.82387	0.749263	0.953524	0.876184	0.98922	0.310785	0.613714	0.758653	0.968295	0.700056	0.992685	0.875784	0.899719	0.758988	0.988026
186997	k__Bacteria; p__Firmicutes; c__Clostridia; o__Clostridiales; f__Lachnospiraceae	0.62087	0.93969	0.547866	0.771451	0.894574	0.964144	0.620847	0.98922	0.368764	0.639096	0.117007	0.791339	0.426267	0.971614	0.171972	0.802537	0.51984	0.954402
1508541	k__Bacteria; p__Bacteroidetes; c__Bacteroidia; o__Bacteroidales; f__Bacteroidaceae; g__Bacteroides; s__	0.115891	0.93969	0.0293481	0.667121	0.558243	0.953524	0.225992	0.988391	0.988162	0.746887	0.417912	0.911419	0.764719	0.992685	0.706002	0.86297	0.985375	0.997005
192625	k__Bacteria; p__Firmicutes; c__Clostridia; o__Clostridiales; f__Lachnospiraceae; g__; s__	0.334705	0.93969	0.137428	0.686733	0.143617	0.898466	0.139117	0.988391	0.0220241	0.514772	0.0951764	0.791339	0.0195054	0.476016	0.0832884	0.718896	0.0119361	0.720877
167373	k__Bacteria; p__Firmicutes; c__Clostridia; o__Clostridiales; f__Lachnospiraceae; g__; s__	0.370453	0.93969	0.162278	0.686733	0.910487	0.964144	0.62689	0.98922	0.818184	0.725445	0.467629	0.917352	0.847161	0.992685	0.49012	0.843284	0.796322	0.989211
538322	k__Bacteria; p__Firmicutes; c__Clostridia; o__Clostridiales; f__Ruminococcaceae; g__Oscillospira; s__	0.486138	0.93969	0.310841	0.710456	0.430114	0.953524	0.673942	0.98922	0.509985	0.655636	0.416418	0.911419	0.804152	0.992685	0.18597	0.802537	0.895024	0.997005
44151	k__Bacteria; p__Firmicutes; c__Clostridia; o__Clostridiales; f__Ruminococcaceae; g__; s__	0.843778	0.93969	0.727702	0.817415	0.633844	0.953524	0.940542	0.997745	0.840797	0.725469	0.420135	0.911419	0.69394	0.992685	0.274606	0.807403	0.806288	0.989211
352747	k__Bacteria; p__Firmicutes; c__Clostridia; o__Clostridiales; f__Lachnospiraceae; g__Coprococcus; s__	0.17953	0.93969	0.312858	0.710456	0.313474	0.927852	0.938247	0.997745	0.393672	0.642157	0.43248	0.912173	0.588531	0.992685	0.401292	0.839145	0.714572	0.988026
179695	k__Bacteria; p__Firmicutes; c__Clostridia; o__Clostridiales; f__Lachnospiraceae; g__Coprococcus; s__	0.697225	0.93969	0.993847	0.84575	0.33814	0.927852	0.260182	0.988391	0.132156	0.563351	0.841225	0.9716	0.409526	0.968806	0.808561	0.893684	0.389044	0.929469
196382	k__Bacteria; p__Firmicutes; c__Clostridia; o__Clostridiales; f__; g__; s__	0.572506	0.93969	0.348976	0.717553	0.354496	0.927852	0.206973	0.988391	0.989033	0.746887	0.594069	0.957186	0.633126	0.992685	0.819058	0.89388	0.637536	0.973777
184209	k__Bacteria; p__Bacteroidetes; c__Bacteroidia; o__Bacteroidales; f__Bacteroidaceae; g__Bacteroides; s__	0.212224	0.93969	0.165403	0.686733	0.0742513	0.898466	0.197914	0.988391	0.635219	0.691051	0.43297	0.912173	0.349205	0.950048	0.506064	0.843284	0.406672	0.932398
180042	k__Bacteria; p__Firmicutes; c__Clostridia; o__Clostridiales; f__Lachnospiraceae; g__; s__	0.627987	0.93969	0.237001	0.686733	0.488498	0.953524	0.638566	0.98922	0.171875	0.565189	0.905065	0.9716	0.92675	0.992685	0.694933	0.860573	0.431945	0.93717
3756485	k__Bacteria; p__Firmicutes; c__Clostridia; o__Clostridiales; f__Lachnospiraceae; g__; s__	0.325788	0.93969	0.84434	0.82387	0.611171	0.953524	0.675453	0.98922	0.785286	0.715961	0.688327	0.968295	0.920783	0.992685	0.743213	0.872197	0.930078	0.997005
192015	k__Bacteria; p__Firmicutes; c__Clostridia; o__Clostridiales; f__Ruminococcaceae; g__Oscillospira; s__	0.659654	0.93969	0.230311	0.686733	0.515026	0.953524	0.59118	0.98922	0.291479	0.613714	0.917767	0.9716	0.872486	0.992685	0.665305	0.853906	0.523931	0.954553
2943548	k__Bacteria; p__Firmicutes; c__Clostridia; o__Clostridiales; f__Ruminococcaceae; g__Ruminococcus; s__	0.761813	0.93969	0.886152	0.82387	0.721441	0.953524	0.85107	0.98922	0.212928	0.589313	0.642219	0.966173	0.728312	0.992685	0.569948	0.843284	0.59887	0.955826
194151	k__Bacteria; p__Firmicutes; c__Clostridia; o__Clostridiales; f__; g__; s__	0.584061	0.93969	0.664639	0.804864	0.772457	0.953524	0.420657	0.98922	0.418024	0.643687	0.770799	0.968295	0.933737	0.992685	0.889935	0.899908	0.6922	0.988026
195548	k__Bacteria; p__Firmicutes; c__Clostridia; o__Clostridiales; f__; g__; s__	0.624129	0.93969	0.185383	0.686733	0.648953	0.953524	0.607054	0.98922	0.0229979	0.514772	0.796496	0.968295	0.713396	0.992685	0.338636	0.807403	0.139506	0.766602
182036	k__Bacteria; p__Firmicutes; c__Clostridia; o__Clostridiales; f__Ruminococcaceae; g__; s__	0.218384	0.93969	0.356599	0.717553	0.0506821	0.890968	0.163221	0.988391	0.097512	0.531324	0.0652681	0.771274	0.00811719	0.464271	0.106793	0.75009	0.0198443	0.720877
4481195	k__Bacteria; p__Firmicutes; c__Clostridia; o__Clostridiales; f__Lachnospiraceae; g__; s__	0.74741	0.93969	0.542701	0.771451	0.328018	0.927852	0.283334	0.988391	0.0290476	0.514772	0.340223	0.861056	0.0817537	0.660046	0.128347	0.793591	0.0470769	0.722963
265871	k__Bacteria; p__Firmicutes; c__Clostridia; o__Clostridiales; f__Ruminococcaceae; g__Faecalibacterium; s__prausnitzii	0.0912091	0.93969	0.27828	0.686733	0.114398	0.898466	0.0748664	0.988391	0.877694	0.729071	0.0789556	0.791339	0.116165	0.696317	0.4166	0.839145	0.448739	0.945027
157338	k__Bacteria; p__Firmicutes; c__Clostridia; o__Clostridiales; f__; g__; s__	0.322113	0.93969	0.666731	0.804864	0.166346	0.898466	0.484892	0.98922	0.731134	0.714907	0.843508	0.9716	0.969983	0.993406	0.24872	0.802537	0.112618	0.74909
4377149	k__Bacteria; p__Firmicutes; c__Clostridia; o__Clostridiales; f__; g__; s__	0.423871	0.93969	0.423334	0.724667	0.258441	0.915076	0.306658	0.98922	0.318467	0.615261	0.324402	0.853243	0.877455	0.992685	0.170756	0.802537	0.146388	0.769398
179201	k__Bacteria; p__Firmicutes; c__Clostridia; o__Clostridiales; f__Ruminococcaceae; g__; s__	0.181577	0.93969	0.160949	0.686733	0.662285	0.953524	0.348946	0.98922	0.317075	0.615117	0.19773	0.812847	0.988281	0.993903	0.234849	0.802537	0.792486	0.989211
179200	k__Bacteria; p__Firmicutes; c__Clostridia; o__Clostridiales; f__Ruminococcaceae; g__; s__	0.286312	0.93969	0.209128	0.686733	0.109809	0.898466	0.0677944	0.988391	0.0928185	0.528279	0.169725	0.797817	0.0445867	0.605163	0.154544	0.802537	0.0571258	0.73601
178151	k__Bacteria; p__Firmicutes; c__Clostridia; o__Clostridiales; f__Ruminococcaceae; g__Ruminococcus; s__	0.109205	0.93969	0.170618	0.686733	0.0384247	0.844427	0.0168462	0.988391	0.115826	0.546678	0.0761398	0.791339	0.0122385	0.46733	0.0741829	0.718896	0.0275717	0.720877
192383	k__Bacteria; p__Firmicutes; c__Clostridia; o__Clostridiales; f__Ruminococcaceae; g__Ruminococcus; s__	0.38753	0.93969	0.283864	0.686733	0.330711	0.927852	0.422147	0.98922	0.0882546	0.520817	0.216251	0.82443	0.37952	0.952009	0.347803	0.809426	0.306443	0.853899
189150	k__Bacteria; p__Firmicutes; c__Clostridia; o__Clostridiales; f__Ruminococcaceae; g__Ruminococcus; s__	0.117616	0.93969	0.971525	0.84575	0.0260334	0.844427	0.0300231	0.988391	0.8707	0.728609	0.135496	0.791339	0.0847063	0.660046	0.423336	0.839145	0.200719	0.799716
337511	k__Bacteria; p__Firmicutes; c__Clostridia; o__Clostridiales; f__Clostridiaceae; g__; s__	0.898241	0.93969	0.532717	0.771451	0.834221	0.953524	0.65236	0.98922	0.47375	0.65491	0.622977	0.966173	0.734585	0.992685	0.810335	0.89388	0.846276	0.997005
193129	k__Bacteria; p__Firmicutes; c__Clostridia; o__Clostridiales; f__Lachnospiraceae; g__; s__	0.649177	0.93969	0.238769	0.686733	0.7043	0.953524	0.853599	0.98922	0.35652	0.632944	0.889826	0.9716	0.705384	0.992685	0.951175	0.914967	0.758611	0.988026
3393191	k__Bacteria; p__Firmicutes; c__Clostridia; o__Clostridiales; f__Lachnospiraceae; g__Roseburia; s__	0.592534	0.93969	0.238874	0.686733	0.739461	0.953524	0.841637	0.98922	0.0807144	0.520817	0.804065	0.968295	0.582107	0.992685	0.458037	0.843284	0.16084	0.790068
4323124	k__Bacteria; p__Bacteroidetes; c__Bacteroidia; o__Bacteroidales; f__[Barnesiellaceae]; g__; s__	0.338905	0.93969	0.560114	0.771451	0.0757575	0.898466	0.182454	0.988391	0.200461	0.585807	0.263397	0.841685	0.0699149	0.627346	0.313846	0.807403	0.122857	0.75396
177754	k__Bacteria; p__Firmicutes; c__Clostridia; o__Clostridiales; f__Lachnospiraceae; g__Coprococcus; s__	0.291629	0.93969	0.0859998	0.686733	0.433448	0.953524	0.679696	0.98922	0.200496	0.585807	0.153051	0.797817	0.339192	0.950048	0.417757	0.839145	0.433562	0.93717
177758	k__Bacteria; p__Firmicutes; c__Clostridia; o__Clostridiales; f__Lachnospiraceae; g__Dorea; s__	0.56051	0.93969	0.284632	0.686733	0.396311	0.950723	0.660904	0.98922	0.415959	0.643687	0.524678	0.940347	0.357421	0.950048	0.465408	0.843284	0.654433	0.980565
180529	k__Bacteria; p__Firmicutes; c__Clostridia; o__Clostridiales; f__Lachnospiraceae	0.875002	0.93969	0.527935	0.771451	0.95622	0.964144	0.882772	0.990143	0.407064	0.642157	0.890793	0.9716	0.700032	0.992685	0.865306	0.899719	0.811362	0.989211
2442706	k__Bacteria; p__Firmicutes; c__Clostridia; o__Clostridiales; f__Christensenellaceae; g__; s__	0.714021	0.93969	0.675397	0.805168	0.429795	0.953524	0.707015	0.98922	0.163411	0.565189	0.662272	0.966319	0.462592	0.979125	0.807694	0.893684	0.462478	0.945027
4356080	k__Bacteria; p__Bacteroidetes; c__Bacteroidia; o__Bacteroidales; f__[Barnesiellaceae]; g__; s__	0.398731	0.93969	0.0920158	0.686733	0.834797	0.953524	0.790636	0.98922	0.193085	0.582747	0.46383	0.913906	0.700369	0.992685	0.599701	0.843284	0.58291	0.955826
198626	k__Bacteria; p__Firmicutes; c__Clostridia; o__Clostridiales; f__Lachnospiraceae; g__Blautia; s__	0.418182	0.93969	0.0995018	0.686733	0.5226	0.953524	0.586797	0.98922	0.929908	0.734448	0.429058	0.912173	0.433918	0.973695	0.781277	0.887339	0.860102	0.997005
163494	k__Bacteria; p__Firmicutes; c__Clostridia; o__Clostridiales; f__Lachnospiraceae; g__; s__	0.282905	0.93969	0.151484	0.686733	0.805613	0.953524	0.770834	0.98922	0.995372	0.748752	0.103903	0.791339	0.884985	0.992685	0.422256	0.839145	0.831912	0.997005
189924	k__Bacteria; p__Firmicutes; c__Clostridia; o__Clostridiales; f__Ruminococcaceae; g__; s__	0.321752	0.93969	0.88296	0.82387	0.0843563	0.898466	0.173818	0.988391	0.525856	0.656291	0.105847	0.791339	0.0732212	0.628623	0.0650883	0.718896	0.276731	0.851463
189920	k__Bacteria; p__Bacteroidetes; c__Bacteroidia; o__Bacteroidales; f__Bacteroidaceae; g__Bacteroides; s__	0.843344	0.93969	0.565505	0.771854	0.841104	0.953524	0.574688	0.98922	0.777344	0.714907	0.904966	0.9716	0.797489	0.992685	0.994056	0.916117	0.985093	0.997005
190639	k__Bacteria; p__Bacteroidetes; c__Bacteroidia; o__Bacteroidales; f__[Odoribacteraceae]; g__Butyricimonas; s__	0.335735	0.93969	0.677581	0.805168	0.877218	0.964144	0.446187	0.98922	0.865455	0.728609	0.799425	0.968295	0.841034	0.992685	0.726998	0.872197	0.997848	0.998434
4438983	k__Archaea; p__Euryarchaeota; c__Methanobacteria; o__Methanobacteriales; f__Methanobacteriaceae; g__Methanobrevibacter; s__	0.350242	0.93969	0.736684	0.817415	0.847525	0.953524	0.291882	0.98922	0.246459	0.611893	0.762706	0.968295	0.892471	0.992685	0.272577	0.807403	0.295435	0.852314
3138798	k__Bacteria; p__Firmicutes; c__Clostridia; o__Clostridiales; f__Veillonellaceae; g__Phascolarctobacterium; s__	0.811429	0.93969	0.985601	0.84575	0.439315	0.953524	0.69727	0.98922	0.67546	0.70654	0.665951	0.966319	0.263288	0.859714	0.821655	0.89388	0.695691	0.988026
176306	k__Bacteria; p__Firmicutes; c__Clostridia; o__Clostridiales; f__Lachnospiraceae; g__; s__	0.181954	0.93969	0.0637097	0.686733	0.102645	0.898466	0.171439	0.988391	0.372344	0.639096	0.106899	0.791339	0.0359905	0.605163	0.296106	0.807403	0.129209	0.758462
198909	k__Bacteria; p__Firmicutes; c__Clostridia; o__Clostridiales; f__Lachnospiraceae; g__Lachnospira; s__	0.303876	0.93969	0.285759	0.687554	0.72018	0.953524	0.71968	0.98922	0.450996	0.649425	0.455266	0.913906	0.151089	0.722786	0.0547092	0.718896	0.132771	0.76473
4405423	k__Bacteria; p__Firmicutes; c__Clostridia; o__Clostridiales; f__; g__; s__	0.110378	0.93969	0.0345099	0.675367	0.523048	0.953524	0.181944	0.988391	0.169637	0.565189	0.0701168	0.771274	0.564641	0.992685	0.0553603	0.718896	0.486715	0.950725
348304	k__Bacteria; p__Bacteroidetes; c__Bacteroidia; o__Bacteroidales; f__Bacteroidaceae; g__Bacteroides; s__	0.191467	0.93969	0.077942	0.686733	0.85252	0.953524	0.360156	0.98922	0.763367	0.714907	0.163849	0.797817	0.928205	0.992685	0.395555	0.839145	0.989942	0.997005
191412	k__Bacteria; p__Firmicutes; c__Clostridia; o__Clostridiales; f__Lachnospiraceae; g__; s__	0.213378	0.93969	0.146808	0.686733	0.8825	0.964144	0.640081	0.98922	0.710402	0.714907	0.152082	0.797817	0.490773	0.979125	0.468356	0.843284	0.745163	0.988026
194177	k__Bacteria; p__Firmicutes; c__Clostridia; o__Clostridiales; f__Lachnospiraceae; g__; s__	0.719407	0.93969	0.466259	0.744261	0.978751	0.964144	0.711019	0.98922	0.61014	0.679345	0.376157	0.887905	0.815333	0.992685	0.600072	0.843284	0.954666	0.997005
571642	k__Bacteria; p__Firmicutes; c__Clostridia; o__Clostridiales; f__Ruminococcaceae; g__; s__	0.719658	0.93969	0.646133	0.804609	0.442214	0.953524	0.770196	0.98922	0.167746	0.565189	0.957525	0.974229	0.759276	0.992685	0.512479	0.843284	0.57201	0.955826
308544	k__Bacteria; p__Firmicutes; c__Clostridia; o__Clostridiales; f__Lachnospiraceae; g__Blautia; s__	0.93544	0.93969	0.591203	0.783923	0.930599	0.964144	0.960394	0.997745	0.867579	0.728609	0.545466	0.940347	0.942039	0.99309	0.564975	0.843284	0.975104	0.997005
4232045	k__Bacteria; p__Bacteroidetes; c__Bacteroidia; o__Bacteroidales; f__Bacteroidaceae; g__Bacteroides; s__	0.721822	0.93969	0.341768	0.717553	0.422367	0.953524	0.555743	0.98922	0.844685	0.725469	0.327893	0.853243	0.735843	0.992685	0.541165	0.843284	0.716923	0.988026
190100	k__Bacteria; p__Firmicutes; c__Clostridia; o__Clostridiales; f__Lachnospiraceae; g__Blautia; s__	0.473018	0.93969	0.123551	0.686733	0.416553	0.953524	0.4259	0.98922	0.403776	0.642157	0.303828	0.853243	0.254476	0.843616	0.276955	0.807403	0.554685	0.954725
295485	k__Bacteria; p__Firmicutes; c__Clostridia; o__Clostridiales; f__Ruminococcaceae; g__Faecalibacterium; s__prausnitzii	0.407732	0.93969	0.998361	0.84575	0.44642	0.953524	0.933044	0.997745	0.571033	0.672467	0.699437	0.968295	0.52773	0.988054	0.892418	0.899908	0.860634	0.997005
4300690	k__Bacteria; p__Firmicutes; c__Clostridia; o__Clostridiales; f__Ruminococcaceae; g__; s__	0.830129	0.93969	0.440023	0.733428	0.620324	0.953524	0.477697	0.98922	0.493744	0.655636	0.493885	0.937899	0.363115	0.952009	0.306381	0.807403	0.754471	0.988026
288651	k__Bacteria; p__Firmicutes; c__Clostridia; o__Clostridiales; f__Ruminococcaceae; g__; s__	0.264306	0.93969	0.425912	0.725129	0.131541	0.898466	0.226139	0.988391	0.184681	0.576419	0.0274552	0.771274	0.0106756	0.464271	0.0666445	0.718896	0.0366418	0.720877
48084	k__Bacteria; p__Firmicutes; c__Clostridia; o__Clostridiales; f__Ruminococcaceae	0.116359	0.93969	0.543213	0.771451	0.0426024	0.851508	0.0646385	0.988391	0.892836	0.729071	0.100485	0.791339	0.0661218	0.627346	0.395434	0.839145	0.276181	0.851463
212532	k__Bacteria; p__Firmicutes; c__Clostridia; o__Clostridiales; f__Ruminococcaceae; g__; s__	0.98821	0.945704	0.884206	0.82387	0.978729	0.964144	0.902836	0.994196	0.51597	0.655636	0.916157	0.9716	0.858076	0.992685	0.987122	0.916117	0.856757	0.997005
2740950	k__Bacteria; p__Firmicutes; c__Clostridia; o__Clostridiales; f__Lachnospiraceae	0.110365	0.93969	0.578769	0.782502	0.0154782	0.844427	0.0554396	0.988391	0.51811	0.655636	0.289081	0.853243	0.232045	0.818222	0.148061	0.802537	0.08899	0.73601
177515	k__Bacteria; p__Firmicutes; c__Clostridia; o__Clostridiales; f__Lachnospiraceae; g__Roseburia; s__	0.793781	0.93969	0.547938	0.771451	0.741862	0.953524	0.602031	0.98922	0.18095	0.56706	0.621425	0.966173	0.437145	0.975534	0.0501219	0.718896	0.0396579	0.720877
311820	k__Bacteria; p__Firmicutes; c__Clostridia; o__Clostridiales; f__Lachnospiraceae; g__; s__	0.718333	0.93969	0.319552	0.710569	0.841347	0.953524	0.951236	0.997745	0.179651	0.566983	0.568625	0.95111	0.515781	0.984777	0.293358	0.807403	0.168612	0.799716
12574	k__Bacteria; p__Actinobacteria; c__Actinobacteria; o__Actinomycetales; f__Actinomycetaceae; g__Actinomyces; s__	0.689541	0.93969	0.313084	0.710456	0.962672	0.964144	0.869262	0.98922	0.346576	0.627874	0.958783	0.974229	0.906652	0.992685	0.722144	0.870316	0.815341	0.989211
187196	k__Bacteria; p__Firmicutes; c__Clostridia; o__Clostridiales; f__Lachnospiraceae; g__Blautia; s__	0.271706	0.93969	0.0941172	0.686733	0.277269	0.926628	0.138234	0.988391	0.286773	0.613611	0.450153	0.913906	0.269824	0.874619	0.267234	0.807403	0.486187	0.950725
196054	k__Bacteria; p__Firmicutes; c__Clostridia; o__Clostridiales; f__Lachnospiraceae; g__Blautia; s__	0.0640339	0.93969	0.00826405	0.492355	0.776078	0.953524	0.631565	0.98922	0.215966	0.590844	0.123296	0.791339	0.264678	0.860828	0.0856192	0.718896	0.147387	0.769398
182656	k__Bacteria; p__Firmicutes; c__Clostridia; o__Clostridiales; f__Lachnospiraceae; g__Dorea; s__	0.172081	0.93969	0.179095	0.686733	0.0361025	0.844427	0.0726296	0.988391	0.0500386	0.514772	0.202119	0.812847	0.0335466	0.605163	0.170079	0.802537	0.0330157	0.720877
4364405	k__Bacteria; p__Firmicutes; c__Clostridia; o__Clostridiales; f__Ruminococcaceae; g__; s__	0.958785	0.942714	0.942339	0.838877	0.85879	0.958281	0.919531	0.997745	0.72681	0.714907	0.860855	0.9716	0.482264	0.979125	0.630834	0.849077	0.553779	0.954725
180509	k__Bacteria; p__Firmicutes; c__Clostridia; o__Clostridiales; f__Ruminococcaceae; g__Ruminococcus; s__	0.495108	0.93969	0.541508	0.771451	0.322829	0.927852	0.262154	0.988391	0.853661	0.725469	0.0827024	0.791339	0.192653	0.776309	0.24234	0.802537	0.598621	0.955826
292758	k__Bacteria; p__Firmicutes; c__Clostridia; o__Clostridiales; f__; g__; s__	0.393263	0.93969	0.146507	0.686733	0.290556	0.927852	0.176385	0.988391	0.516067	0.655636	0.227259	0.834426	0.164737	0.745402	0.0426233	0.718896	0.486605	0.950725
199677	k__Bacteria; p__Firmicutes; c__Clostridia; o__Clostridiales; f__Lachnospiraceae; g__; s__	0.482761	0.93969	0.148414	0.686733	0.940732	0.964144	0.829909	0.98922	0.915726	0.732072	0.773347	0.968295	0.434615	0.973695	0.415799	0.839145	0.350927	0.890838
191081	k__Bacteria; p__Firmicutes; c__Clostridia; o__Clostridiales; f__Lachnospiraceae; g__Coprococcus; s__	0.501927	0.93969	0.18875	0.686733	0.426327	0.953524	0.263561	0.988391	0.366536	0.639096	0.515674	0.940347	0.457567	0.979125	0.618497	0.843284	0.642084	0.976384
718358	k__Bacteria; p__Firmicutes; c__Clostridia; o__Clostridiales; f__Ruminococcaceae; g__; s__	0.756017	0.93969	0.387989	0.722907	0.398271	0.950723	0.503075	0.98922	0.299006	0.613714	0.818623	0.968295	0.446761	0.975802	0.585057	0.843284	0.535122	0.954553
2388617	k__Bacteria; p__Bacteroidetes; c__Bacteroidia; o__Bacteroidales; f__Bacteroidaceae; g__Bacteroides	0.54437	0.93969	0.234458	0.686733	0.978758	0.964144	0.808786	0.98922	0.33299	0.624093	0.298306	0.853243	0.588293	0.992685	0.365484	0.816694	0.266612	0.850492
129692	k__Bacteria; p__Firmicutes; c__Clostridia; o__Clostridiales; f__Lachnospiraceae; g__[Ruminococcus]; s__	0.143416	0.93969	0.689966	0.809967	0.0394466	0.844427	0.0725514	0.988391	0.193484	0.582747	0.124371	0.791339	0.181163	0.774785	0.101046	0.745895	0.0998625	0.73601
194110	k__Bacteria; p__Firmicutes; c__Clostridia; o__Clostridiales; f__Lachnospiraceae	0.465118	0.93969	0.229595	0.686733	0.238829	0.898466	0.41834	0.98922	0.750412	0.714907	0.306168	0.853243	0.063907	0.627346	0.44896	0.843284	0.189261	0.799716
195508	k__Bacteria; p__Bacteroidetes; c__Bacteroidia; o__Bacteroidales; f__Bacteroidaceae; g__Bacteroides; s__caccae	0.872781	0.93969	0.659996	0.804864	0.425827	0.953524	0.521997	0.98922	0.100488	0.53325	0.488429	0.933289	0.410691	0.968806	0.461577	0.843284	0.287144	0.852314
193763	k__Bacteria; p__Firmicutes; c__Clostridia; o__Clostridiales; f__Lachnospiraceae; g__; s__	0.576758	0.93969	0.613738	0.790264	0.176241	0.898466	0.171493	0.988391	0.639227	0.691051	0.0988099	0.791339	0.0136543	0.476016	0.11753	0.782039	0.043314	0.720877
193769	k__Bacteria; p__Firmicutes; c__Clostridia; o__Clostridiales; f__Lachnospiraceae; g__; s__	0.196912	0.93969	0.679595	0.80537	0.145895	0.898466	0.622308	0.98922	0.268122	0.613611	0.070681	0.771274	0.130273	0.710467	0.283035	0.807403	0.316968	0.864927
182073	k__Bacteria; p__Firmicutes; c__Clostridia; o__Clostridiales; f__; g__; s__	0.741	0.93969	0.326107	0.710569	0.520696	0.953524	0.410147	0.98922	0.497974	0.655636	0.52266	0.940347	0.34034	0.950048	0.737977	0.872197	0.683152	0.988026
4447072	k__Bacteria; p__Bacteroidetes; c__Bacteroidia; o__Bacteroidales; f__Bacteroidaceae; g__Bacteroides; s__uniformis	0.880268	0.93969	0.565908	0.771854	0.935676	0.964144	0.875436	0.98922	0.284848	0.613611	0.731355	0.968295	0.681914	0.992685	0.917198	0.903572	0.692474	0.988026
327218	k__Bacteria; p__Firmicutes; c__Clostridia; o__Clostridiales; f__Ruminococcaceae; g__; s__	0.973273	0.943285	0.746193	0.817415	0.877135	0.964144	0.992339	0.99896	0.0736598	0.520817	0.900776	0.9716	0.580558	0.992685	0.763138	0.879344	0.31879	0.864927
4153054	k__Bacteria; p__Firmicutes; c__Clostridia; o__Clostridiales; f__Ruminococcaceae; g__; s__	0.917096	0.93969	0.72772	0.817415	0.686827	0.953524	0.527164	0.98922	0.630865	0.688744	0.408308	0.911419	0.126498	0.710467	0.334739	0.807403	0.246562	0.836201
578016	k__Bacteria; p__Bacteroidetes; c__Bacteroidia; o__Bacteroidales; f__Porphyromonadaceae; g__Parabacteroides; s__distasonis	0.977437	0.943539	0.703667	0.814016	0.765296	0.953524	0.825226	0.98922	0.163416	0.565189	0.78559	0.968295	0.346901	0.950048	0.75629	0.876651	0.371236	0.920058
324894	k__Bacteria; p__Firmicutes; c__Clostridia; o__Clostridiales; f__Ruminococcaceae; g__; s__	0.0136322	0.93969	0.402072	0.724667	0.00170405	0.844427	0.02232	0.988391	0.451813	0.649425	0.0649973	0.771274	0.00772897	0.464271	0.122948	0.793591	0.0167513	0.720877
178117	k__Bacteria; p__Firmicutes; c__Clostridia; o__Clostridiales; f__Ruminococcaceae; g__Ruminococcus; s__	0.415798	0.93969	0.339905	0.717553	0.29882	0.927852	0.442904	0.98922	0.759299	0.714907	0.314371	0.853243	0.949302	0.993244	0.346929	0.809426	0.343287	0.888049
177828	k__Bacteria; p__Firmicutes; c__Clostridia; o__Clostridiales; f__Lachnospiraceae; g__Anaerostipes; s__	0.309122	0.93969	0.353514	0.717553	0.479697	0.953524	0.908531	0.995426	0.23828	0.607486	0.397074	0.909411	0.851473	0.992685	0.255087	0.807403	0.611627	0.957856
177792	k__Bacteria; p__Firmicutes; c__Clostridia; o__Clostridiales; f__; g__; s__	0.0383142	0.93969	0.0247699	0.657403	0.0393273	0.844427	0.0131024	0.988391	0.0864649	0.520817	0.0517819	0.771274	0.095383	0.672527	0.0967926	0.737548	0.101792	0.73601
191052	k__Bacteria; p__Firmicutes; c__Clostridia; o__Clostridiales; f__Lachnospiraceae; g__; s__	0.314995	0.93969	0.620961	0.792905	0.828141	0.953524	0.470556	0.98922	0.444433	0.649425	0.584811	0.956635	0.575542	0.992685	0.689082	0.860573	0.789926	0.989211
4306262	k__Bacteria; p__Verrucomicrobia; c__Verrucomicrobiae; o__Verrucomicrobiales; f__Verrucomicrobiaceae; g__Akkermansia; s__muciniphila	0.379649	0.93969	0.190524	0.686733	0.132282	0.898466	0.169339	0.988391	0.742248	0.714907	0.22266	0.834426	0.0982022	0.672527	0.491802	0.843284	0.422937	0.93717
3903651	k__Bacteria; p__Firmicutes; c__Clostridia; o__Clostridiales; f__Ruminococcaceae; g__Oscillospira; s__	0.352485	0.93969	0.250529	0.686733	0.279195	0.926628	0.644892	0.98922	0.0650087	0.514772	0.929984	0.9716	0.541198	0.992685	0.346586	0.809426	0.255872	0.849113
180563	k__Bacteria; p__Firmicutes; c__Clostridia; o__Clostridiales; f__Ruminococcaceae; g__; s__	0.37066	0.93969	0.409896	0.724667	0.086993	0.898466	0.172737	0.988391	0.638894	0.691051	0.394774	0.909411	0.104604	0.672527	0.754635	0.876651	0.333575	0.876821
181167	k__Bacteria; p__Firmicutes; c__Clostridia; o__Clostridiales; f__Lachnospiraceae; g__Dorea; s__	0.542775	0.93969	0.257233	0.686733	0.633616	0.953524	0.904516	0.994196	0.660247	0.697221	0.787363	0.968295	0.756261	0.992685	0.0945051	0.731922	0.421757	0.93717
4414476	k__Bacteria; p__Firmicutes; c__Clostridia; o__Clostridiales; f__Ruminococcaceae; g__; s__	0.726455	0.93969	0.359159	0.717553	0.750382	0.953524	0.747369	0.98922	0.0967822	0.531324	0.680598	0.968295	0.279835	0.887723	0.0500225	0.718896	0.0321081	0.720877
555547	k__Bacteria; p__Firmicutes; c__Clostridia; o__Clostridiales; f__Christensenellaceae; g__; s__	0.301937	0.93969	0.361066	0.717553	0.0645349	0.898466	0.0734954	0.988391	0.692761	0.706979	0.324124	0.853243	0.0836931	0.660046	0.796546	0.893651	0.347953	0.890031
292735	k__Bacteria; p__Firmicutes; c__Clostridia; o__Clostridiales; f__Lachnospiraceae; g__Blautia; s__	0.497259	0.93969	0.187635	0.686733	0.395879	0.950723	0.598754	0.98922	0.834373	0.725469	0.260226	0.841685	0.313893	0.931854	0.462243	0.843284	0.777562	0.989173
730906	k__Bacteria; p__Firmicutes; c__Clostridia; o__Clostridiales; f__Ruminococcaceae; g__; s__	0.881839	0.93969	0.490518	0.754502	0.537625	0.953524	0.576894	0.98922	0.841945	0.725469	0.814317	0.968295	0.379741	0.952009	0.987308	0.916117	0.815548	0.989211
198127	k__Bacteria; p__Firmicutes; c__Clostridia; o__Clostridiales; f__Lachnospiraceae; g__Blautia; s__	0.135648	0.93969	0.156986	0.686733	0.890999	0.964144	0.398105	0.98922	0.882873	0.729071	0.227852	0.834426	0.649079	0.992685	0.571364	0.843284	0.972541	0.997005
194320	k__Bacteria; p__Firmicutes; c__Clostridia; o__Clostridiales; f__Ruminococcaceae; g__; s__	0.0711157	0.93969	0.00809135	0.492355	0.378069	0.937213	0.311962	0.98922	0.14464	0.565189	0.0210876	0.760871	0.398072	0.960985	0.084754	0.718896	0.402081	0.929474
4331364	k__Bacteria; p__Firmicutes; c__Clostridia; o__Clostridiales; f__Lachnospiraceae; g__; s__	0.223702	0.93969	0.13156	0.686733	0.504721	0.953524	0.163124	0.988391	0.548557	0.667625	0.301552	0.853243	0.243789	0.835767	0.400254	0.839145	0.54977	0.954725
4331360	k__Bacteria; p__Firmicutes; c__Clostridia; o__Clostridiales; f__Lachnospiraceae; g__; s__	0.888144	0.93969	0.820047	0.82387	0.537239	0.953524	0.532305	0.98922	0.702799	0.712043	0.871714	0.9716	0.946222	0.993099	0.607094	0.843284	0.487385	0.950725
4381553	k__Bacteria; p__Bacteroidetes; c__Bacteroidia; o__Bacteroidales; f__Bacteroidaceae; g__Bacteroides; s__	0.269715	0.93969	0.0895905	0.686733	0.558491	0.953524	0.252383	0.988391	0.77743	0.714907	0.453493	0.913906	0.705714	0.992685	0.747472	0.872197	0.972202	0.997005
365621	k__Bacteria; p__Firmicutes; c__Clostridia; o__Clostridiales; f__; g__; s__	0.354492	0.93969	0.23103	0.686733	0.125737	0.898466	0.0949159	0.988391	0.578974	0.675948	0.146963	0.797817	0.0554192	0.627346	0.217972	0.802537	0.244386	0.831892
368490	k__Bacteria; p__Firmicutes; c__Bacilli; o__Turicibacterales; f__Turicibacteraceae; g__Turicibacter; s__	0.648601	0.93969	0.277974	0.686733	0.764227	0.953524	0.95718	0.997745	0.78181	0.715961	0.277262	0.846591	0.986054	0.993406	0.815559	0.89388	0.994465	0.997569
178852	k__Bacteria; p__Firmicutes; c__Clostridia; o__Clostridiales; f__Ruminococcaceae; g__Oscillospira; s__	0.184904	0.93969	0.424605	0.724667	0.0578744	0.898466	0.0280561	0.988391	0.638709	0.691051	0.249432	0.839986	0.103579	0.672527	0.4129	0.839145	0.263365	0.850492
180171	k__Bacteria; p__Firmicutes; c__Clostridia; o__Clostridiales; f__Lachnospiraceae	0.402051	0.93969	0.672071	0.804974	0.782036	0.953524	0.598593	0.98922	0.167802	0.565189	0.157317	0.797817	0.192896	0.776309	0.0360511	0.718896	0.0408275	0.720877
2875735	k__Bacteria; p__Bacteroidetes; c__Bacteroidia; o__Bacteroidales; f__Bacteroidaceae; g__Bacteroides; s__	0.873681	0.93969	0.417236	0.724667	0.671039	0.953524	0.645738	0.98922	0.740998	0.714907	0.582059	0.956635	0.693626	0.992685	0.69396	0.860573	0.552979	0.954725
2137906	k__Bacteria; p__Firmicutes; c__Clostridia; o__Clostridiales; f__Lachnospiraceae; g__Blautia; s__	0.726182	0.93969	0.422113	0.724667	0.590627	0.953524	0.690636	0.98922	0.932677	0.734448	0.639219	0.966173	0.707776	0.992685	0.877227	0.899719	0.851367	0.997005
189588	k__Bacteria; p__Firmicutes; c__Clostridia; o__Clostridiales; f__Lachnospiraceae; g__Blautia; s__	0.660609	0.93969	0.584137	0.7834	0.218041	0.898466	0.321721	0.98922	0.902046	0.729071	0.358982	0.87602	0.215913	0.786475	0.534734	0.843284	0.619524	0.961941
198947	k__Bacteria; p__Firmicutes; c__Clostridia; o__Clostridiales; f__Ruminococcaceae; g__; s__	0.795356	0.93969	0.352287	0.717553	0.649324	0.953524	0.764558	0.98922	0.227486	0.600973	0.138173	0.791339	0.0511681	0.620638	0.0830902	0.718896	0.0130943	0.720877
168071	k__Bacteria; p__Firmicutes; c__Clostridia; o__Clostridiales; f__Lachnospiraceae; g__; s__	0.539234	0.93969	0.795224	0.82387	0.322377	0.927852	0.166273	0.988391	0.860277	0.728609	0.163885	0.797817	0.162307	0.743725	0.552601	0.843284	0.553235	0.954725
182054	k__Bacteria; p__Firmicutes; c__Clostridia; o__Clostridiales; f__Lachnospiraceae; g__; s__	0.538106	0.93969	0.152409	0.686733	0.818769	0.953524	0.644606	0.98922	0.264667	0.613611	0.671013	0.967063	0.964383	0.993406	0.71607	0.867422	0.544041	0.954725
192438	k__Bacteria; p__Firmicutes; c__Clostridia; o__Clostridiales; f__Ruminococcaceae; g__; s__	0.133381	0.93969	0.879747	0.82387	0.0273139	0.844427	0.0283575	0.988391	0.963777	0.742161	0.00245613	0.354483	0.00137591	0.464271	0.0103486	0.651865	0.0101072	0.720877
332185	k__Bacteria; p__Firmicutes; c__Clostridia; o__Clostridiales; f__Ruminococcaceae; g__; s__	0.507541	0.93969	0.416813	0.724667	0.741538	0.953524	0.451863	0.98922	0.715862	0.714907	0.760884	0.968295	0.707121	0.992685	0.925966	0.906246	0.966684	0.997005
175520	k__Bacteria; p__Firmicutes; c__Clostridia; o__Clostridiales; f__Ruminococcaceae; g__; s__	0.895981	0.93969	0.586609	0.7834	0.672657	0.953524	0.522418	0.98922	0.703957	0.712283	0.611637	0.966173	0.22659	0.808354	0.565665	0.843284	0.510865	0.950725
4439603	k__Bacteria; p__Firmicutes; c__Bacilli; o__Lactobacillales; f__Streptococcaceae; g__Streptococcus; s__	0.526542	0.93969	0.3293	0.710569	0.28284	0.927852	0.169884	0.988391	0.573742	0.672467	0.665244	0.966319	0.340064	0.950048	0.871392	0.899719	0.52105	0.954402
179847	k__Bacteria; p__Firmicutes; c__Clostridia; o__Clostridiales; f__Lachnospiraceae; g__Blautia; s__	0.21855	0.93969	0.0369795	0.675367	0.602841	0.953524	0.448143	0.98922	0.718948	0.714907	0.377723	0.889525	0.345726	0.950048	0.463619	0.843284	0.796694	0.989211
193148	k__Bacteria; p__Firmicutes; c__Clostridia; o__Clostridiales; f__; g__; s__	0.243006	0.93969	0.0900836	0.686733	0.637884	0.953524	0.996643	0.99896	0.736427	0.714907	0.22406	0.834426	0.920935	0.992685	0.668501	0.853906	0.981151	0.997005
174695	k__Bacteria; p__Firmicutes; c__Clostridia; o__Clostridiales; f__Lachnospiraceae; g__; s__	0.979995	0.943724	0.828598	0.82387	0.674991	0.953524	0.708924	0.98922	0.285623	0.613611	0.755489	0.968295	0.37879	0.952009	0.929503	0.906351	0.548187	0.954725
178462	k__Bacteria; p__Firmicutes; c__Clostridia; o__Clostridiales; f__Lachnospiraceae; g__Blautia; s__	0.11352	0.93969	0.202887	0.686733	0.0529985	0.898466	0.259566	0.988391	0.517282	0.655636	0.0586521	0.771274	0.0703073	0.627346	0.234657	0.802537	0.235982	0.82225
334336	k__Bacteria; p__Firmicutes; c__Clostridia; o__Clostridiales	0.783551	0.93969	0.864314	0.82387	0.720733	0.953524	0.432673	0.98922	0.163375	0.565189	0.652636	0.966319	0.981999	0.993406	0.311878	0.807403	0.396465	0.929469
189176	k__Bacteria; p__Firmicutes; c__Clostridia; o__Clostridiales; f__Lachnospiraceae; g__[Ruminococcus]; s__gnavus	0.590664	0.93969	0.272441	0.686733	0.305122	0.927852	0.444739	0.98922	0.119692	0.551473	0.676533	0.968295	0.67718	0.992685	0.42679	0.839145	0.299776	0.852314
2318497	k__Bacteria; p__Firmicutes; c__Clostridia; o__Clostridiales; f__Clostridiaceae; g__; s__	0.840957	0.93969	0.581343	0.7834	0.467631	0.953524	0.648172	0.98922	0.0522089	0.514772	0.352981	0.871494	0.441155	0.975802	0.215287	0.802537	0.183202	0.799716
4368216	k__Bacteria; p__Bacteroidetes; c__Bacteroidia; o__Bacteroidales; f__Bacteroidaceae; g__Bacteroides; s__plebeius	0.481792	0.93969	0.816436	0.82387	0.333971	0.927852	0.151736	0.988391	0.374471	0.639096	0.236199	0.839403	0.0817762	0.660046	0.524666	0.843284	0.208655	0.799716
177111	k__Bacteria; p__Firmicutes; c__Clostridia; o__Clostridiales; f__Lachnospiraceae; g__Coprococcus; s__	0.167602	0.93969	0.0313054	0.667121	0.962474	0.964144	0.749547	0.98922	0.0661703	0.514772	0.286419	0.853243	0.497635	0.979125	0.154891	0.802537	0.105074	0.747504
4405104	k__Bacteria; p__Firmicutes; c__Clostridia; o__Clostridiales; f__; g__; s__	0.382608	0.93969	0.178755	0.686733	0.150528	0.898466	0.141564	0.988391	0.163395	0.565189	0.662461	0.966319	0.473665	0.979125	0.18671	0.802537	0.185906	0.799716
199761	k__Bacteria; p__Firmicutes; c__Clostridia; o__Clostridiales; f__Ruminococcaceae; g__; s__	0.480645	0.93969	0.212867	0.686733	0.965526	0.964144	0.558975	0.98922	0.507112	0.655636	0.257789	0.841685	0.272494	0.874619	0.358478	0.816694	0.202089	0.799716
191153	k__Bacteria; p__Firmicutes; c__Clostridia; o__Clostridiales; f__Ruminococcaceae; g__; s__	0.041582	0.93969	0.00939516	0.492355	0.383222	0.941179	0.119697	0.988391	0.531361	0.659068	0.0201503	0.760871	0.309408	0.930894	0.130121	0.793591	0.628755	0.968725
173965	k__Bacteria; p__Actinobacteria; c__Coriobacteriia; o__Coriobacteriales; f__Coriobacteriaceae; g__; s__	0.714432	0.93969	0.514358	0.771451	0.664524	0.953524	0.517653	0.98922	0.600417	0.678113	0.741114	0.968295	0.640792	0.992685	0.953505	0.914967	0.919615	0.997005
211935	k__Bacteria; p__Firmicutes; c__Clostridia; o__Clostridiales; f__Lachnospiraceae; g__; s__	0.147641	0.93969	0.185838	0.686733	0.071035	0.898466	0.282089	0.988391	0.332519	0.624093	0.133693	0.791339	0.0315176	0.590812	0.364415	0.816694	0.110214	0.747504
4453304	k__Bacteria; p__Firmicutes; c__Clostridia; o__Clostridiales; f__Lachnospiraceae; g__; s__	0.151519	0.93969	0.623083	0.794398	0.0294117	0.844427	0.124158	0.988391	0.66909	0.701772	0.643809	0.966173	0.323106	0.944094	0.0956024	0.734401	0.0483846	0.722963
207487	k__Bacteria; p__Firmicutes; c__Clostridia; o__Clostridiales; f__Lachnospiraceae; g__Lachnospira; s__	0.0572375	0.93969	0.0458537	0.675824	0.0185875	0.844427	0.0459154	0.988391	0.274204	0.613611	0.214703	0.82443	0.059329	0.627346	0.328622	0.807403	0.0975375	0.73601
186416	k__Bacteria; p__Firmicutes; c__Clostridia; o__Clostridiales; f__Lachnospiraceae; g__; s__	0.029474	0.93969	0.034586	0.675367	0.400149	0.950723	0.848751	0.98922	0.0635956	0.514772	0.402371	0.909411	0.792621	0.992685	0.0494997	0.718896	0.117332	0.75396
181826	k__Bacteria; p__Firmicutes; c__Clostridia; o__Clostridiales; f__Ruminococcaceae; g__; s__	0.273292	0.93969	0.209814	0.686733	0.807279	0.953524	0.682135	0.98922	0.484988	0.655636	0.261118	0.841685	0.736387	0.992685	0.352435	0.812203	0.592327	0.955826
194686	k__Bacteria; p__Firmicutes; c__Clostridia; o__Clostridiales; f__Ruminococcaceae; g__; s__	0.623467	0.93969	0.895184	0.82387	0.308673	0.927852	0.232866	0.988391	0.900214	0.729071	0.828595	0.9716	0.587879	0.992685	0.940555	0.914297	0.693353	0.988026
2407149	k__Bacteria; p__Firmicutes; c__Clostridia; o__Clostridiales; f__Lachnospiraceae; g__; s__	0.281313	0.93969	0.0576904	0.686733	0.889665	0.964144	0.720047	0.98922	0.213175	0.589313	0.341329	0.861056	0.344122	0.950048	0.328195	0.807403	0.238227	0.82225
190301	k__Bacteria; p__Firmicutes; c__Clostridia; o__Clostridiales; f__Ruminococcaceae; g__; s__	0.713038	0.93969	0.552963	0.771451	0.979376	0.964144	0.659703	0.98922	0.082982	0.520817	0.631072	0.966173	0.668743	0.992685	0.390704	0.839005	0.340207	0.885741
197460	k__Bacteria; p__Firmicutes; c__Clostridia; o__Clostridiales; f__Lachnospiraceae; g__; s__	0.603544	0.93969	0.9409	0.838877	0.265649	0.922426	0.539271	0.98922	0.473807	0.65491	0.29605	0.853243	0.203783	0.786475	0.652224	0.853906	0.532191	0.954553
190162	k__Bacteria; p__Firmicutes; c__Clostridia; o__Clostridiales; f__Lachnospiraceae; g__Blautia; s__	0.829231	0.93969	0.372617	0.717553	0.633051	0.953524	0.697517	0.98922	0.502632	0.655636	0.610795	0.966173	0.312843	0.931854	0.757704	0.876651	0.665423	0.982941
190169	k__Bacteria; p__Firmicutes; c__Clostridia; o__Clostridiales; f__Ruminococcaceae; g__Faecalibacterium; s__prausnitzii	0.231348	0.93969	0.205125	0.686733	0.0545297	0.898466	0.0619924	0.988391	0.202456	0.585807	0.0600831	0.771274	0.01087	0.464271	0.0521757	0.718896	0.0409994	0.720877
198422	k__Bacteria; p__Firmicutes; c__Clostridia; o__Clostridiales; f__; g__; s__	0.386076	0.93969	0.139334	0.686733	0.216951	0.898466	0.322857	0.98922	0.406256	0.642157	0.1781	0.806574	0.0468037	0.605163	0.287952	0.807403	0.130211	0.758462
107044	k__Bacteria; p__Bacteroidetes; c__Bacteroidia; o__Bacteroidales; f__Rikenellaceae; g__; s__	0.210734	0.93969	0.299309	0.709371	0.0402815	0.844427	0.0469188	0.988391	0.947124	0.736804	0.586651	0.956635	0.223676	0.802532	0.320041	0.807403	0.0726478	0.73601
110192	k__Bacteria; p__Firmicutes; c__Clostridia; o__Clostridiales; f__Ruminococcaceae; g__Oscillospira; s__	0.546508	0.93969	0.195628	0.686733	0.640097	0.953524	0.403655	0.98922	0.588066	0.678113	0.619732	0.966173	0.724022	0.992685	0.901108	0.903572	0.880401	0.997005
174818	k__Bacteria; p__Firmicutes; c__Clostridia; o__Clostridiales; f__Ruminococcaceae; g__; s__	0.913148	0.93969	0.753501	0.817953	0.473353	0.953524	0.535448	0.98922	0.369573	0.639096	0.514202	0.940347	0.132085	0.710467	0.571307	0.843284	0.150743	0.77463
177134	k__Bacteria; p__Firmicutes; c__Clostridia; o__Clostridiales; f__Ruminococcaceae; g__; s__	0.908467	0.93969	0.673482	0.804974	0.958488	0.964144	0.784685	0.98922	0.325667	0.617768	0.751554	0.968295	0.496948	0.979125	0.059065	0.718896	0.435924	0.93717
192684	k__Bacteria; p__Bacteroidetes; c__Bacteroidia; o__Bacteroidales; f__Bacteroidaceae; g__Bacteroides; s__	0.742672	0.93969	0.585989	0.7834	0.902376	0.964144	0.53238	0.98922	0.621519	0.686285	0.410102	0.911419	0.973199	0.993406	0.712602	0.866158	0.838274	0.997005
191792	k__Bacteria; p__Firmicutes; c__Clostridia; o__Clostridiales; f__Ruminococcaceae; g__; s__	0.0137529	0.93969	0.00564341	0.492355	0.353387	0.927852	0.0621626	0.988391	0.0840855	0.520817	0.0265164	0.771274	0.421991	0.968806	0.0525134	0.718896	0.304765	0.853583
187917	k__Bacteria; p__Firmicutes; c__Clostridia; o__Clostridiales; f__Ruminococcaceae; g__; s__	0.361423	0.93969	0.740378	0.817415	0.933704	0.964144	0.342279	0.98922	0.599976	0.678113	0.797048	0.968295	0.518643	0.984777	0.643053	0.850688	0.837088	0.997005
187447	k__Bacteria; p__Firmicutes; c__Clostridia; o__Clostridiales; f__Lachnospiraceae; g__Roseburia; s__	0.654783	0.93969	0.264093	0.686733	0.810851	0.953524	0.876961	0.98922	0.118211	0.551248	0.964682	0.974599	0.600635	0.992685	0.323998	0.807403	0.20635	0.799716
187702	k__Bacteria; p__Firmicutes; c__Clostridia; o__Clostridiales; f__Lachnospiraceae; g__Blautia; s__	0.14191	0.93969	0.178636	0.686733	0.173801	0.898466	0.214184	0.988391	0.308327	0.613714	0.274645	0.846591	0.570145	0.992685	0.0888973	0.718896	0.309133	0.856763
3943182	k__Bacteria; p__Bacteroidetes; c__Bacteroidia; o__Bacteroidales; f__Bacteroidaceae; g__Bacteroides; s__	0.222562	0.93969	0.476268	0.745338	0.301505	0.927852	0.0729649	0.988391	0.55125	0.667846	0.402213	0.909411	0.343117	0.950048	0.739428	0.872197	0.750283	0.988026
3943186	k__Bacteria; p__Firmicutes; c__Clostridia; o__Clostridiales; f__Lachnospiraceae; g__Lachnobacterium; s__	0.0389637	0.93969	0.00438145	0.492355	0.635592	0.953524	0.608628	0.98922	0.688268	0.706979	0.155012	0.797817	0.94158	0.99309	0.314323	0.807403	0.959456	0.997005
232828	k__Bacteria; p__Firmicutes; c__Clostridia; o__Clostridiales; f__Ruminococcaceae; g__; s__	0.78477	0.93969	0.709757	0.815262	0.516943	0.953524	0.438439	0.98922	0.192855	0.582747	0.460153	0.913906	0.245517	0.835767	0.607177	0.843284	0.293071	0.852314
190961	k__Bacteria; p__Firmicutes; c__Clostridia; o__Clostridiales; f__Lachnospiraceae; g__; s__	0.118086	0.93969	0.673355	0.804974	0.217389	0.898466	0.943699	0.997745	0.738006	0.714907	0.134044	0.791339	0.0904354	0.672527	0.44617	0.843284	0.375502	0.926179
147702	k__Bacteria; p__Firmicutes; c__Clostridia; o__Clostridiales; f__Ruminococcaceae; g__Faecalibacterium; s__prausnitzii	0.66795	0.93969	0.452541	0.742949	0.845616	0.953524	0.734147	0.98922	0.617396	0.682706	0.825764	0.9716	0.730213	0.992685	0.948513	0.914967	0.945721	0.997005
180136	k__Bacteria; p__Firmicutes; c__Clostridia; o__Clostridiales; f__Ruminococcaceae; g__Oscillospira; s__	0.341398	0.93969	0.367324	0.717553	0.200188	0.898466	0.0823077	0.988391	0.513442	0.655636	0.437902	0.912173	0.119971	0.706803	0.126096	0.793591	0.363905	0.911118
4278525	k__Bacteria; p__Bacteroidetes; c__Bacteroidia; o__Bacteroidales; f__Bacteroidaceae; g__Bacteroides; s__	0.82076	0.93969	0.360063	0.717553	0.636904	0.953524	0.562707	0.98922	0.273457	0.613611	0.758675	0.968295	0.428084	0.972147	0.746962	0.872197	0.605128	0.955826
319275	k__Bacteria; p__Firmicutes; c__Clostridia; o__Clostridiales; f__Ruminococcaceae; g__Faecalibacterium; s__prausnitzii	0.115915	0.93969	0.978882	0.84575	0.0237102	0.844427	0.103079	0.988391	0.3352	0.62417	0.0280849	0.771274	0.00529567	0.464271	0.0744599	0.718896	0.0356945	0.720877
189450	k__Bacteria; p__Firmicutes; c__Clostridia; o__Clostridiales; f__Lachnospiraceae; g__Coprococcus; s__	0.294741	0.93969	0.0948157	0.686733	0.797101	0.953524	0.941486	0.997745	0.0451699	0.514772	0.24881	0.839986	0.994088	0.99602	0.280319	0.807403	0.231235	0.82225
189459	k__Bacteria; p__Firmicutes; c__Clostridia; o__Clostridiales; f__Lachnospiraceae; g__Coprococcus; s__	0.306616	0.93969	0.301622	0.709688	0.938427	0.964144	0.47545	0.98922	0.469352	0.65491	0.533014	0.940347	0.937652	0.992685	0.710529	0.866158	0.807013	0.989211
1105984	k__Bacteria; p__Bacteroidetes; c__Bacteroidia; o__Bacteroidales; f__Bacteroidaceae; g__Bacteroides; s__	0.673292	0.93969	0.968141	0.84575	0.535607	0.953524	0.989226	0.99896	0.740207	0.714907	0.470789	0.918706	0.513339	0.984777	0.713707	0.866158	0.889617	0.997005
191361	k__Bacteria; p__Firmicutes; c__Clostridia; o__Clostridiales; f__Lachnospiraceae; g__; s__	0.928117	0.93969	0.63575	0.798523	0.873613	0.964144	0.955968	0.997745	0.780851	0.715961	0.309764	0.853243	0.151676	0.722786	0.233922	0.802537	0.207064	0.799716
195294	k__Bacteria; p__Firmicutes; c__Clostridia; o__Clostridiales; f__Ruminococcaceae; g__; s__	0.0216833	0.93969	0.00250684	0.492355	0.12896	0.898466	0.0868242	0.988391	0.00329133	0.464598	0.000812129	0.255516	0.489765	0.979125	5.93217e-05	0.0280255	0.00895906	0.720877
182188	k__Bacteria; p__Firmicutes; c__Clostridia; o__Clostridiales; f__; g__; s__	0.467743	0.93969	0.27868	0.686733	0.953331	0.964144	0.48554	0.98922	0.129997	0.563351	0.416352	0.911419	0.338471	0.950048	0.337406	0.807403	0.289599	0.852314
180721	k__Bacteria; p__Firmicutes; c__Clostridia; o__Clostridiales; f__Ruminococcaceae; g__; s__	0.111076	0.93969	0.228144	0.686733	0.01937	0.844427	0.0664262	0.988391	0.0259209	0.514772	0.0569884	0.771274	0.0121081	0.46733	0.00157202	0.212193	0.00942592	0.720877
197988	k__Bacteria; p__Firmicutes; c__Clostridia; o__Clostridiales; f__Ruminococcaceae; g__Oscillospira; s__	0.481426	0.93969	0.227608	0.686733	0.623085	0.953524	0.600438	0.98922	0.491123	0.655636	0.166626	0.797817	0.473867	0.979125	0.293048	0.807403	0.575828	0.955826
4256470	k__Bacteria; p__Bacteroidetes; c__Bacteroidia; o__Bacteroidales; f__Bacteroidaceae; g__Bacteroides; s__ovatus	0.237686	0.93969	0.294297	0.704216	0.226854	0.898466	0.197832	0.988391	0.026384	0.514772	0.123659	0.791339	0.435377	0.973695	0.0769872	0.718896	0.0939441	0.73601
181452	k__Bacteria; p__Firmicutes; c__Clostridia; o__Clostridiales; f__Lachnospiraceae; g__; s__	0.791626	0.93969	0.644399	0.804025	0.614888	0.953524	0.931853	0.997745	0.108848	0.53325	0.771109	0.968295	0.851966	0.992685	0.823882	0.89388	0.456797	0.945027
3014082	k__Bacteria; p__Firmicutes; c__Clostridia; o__Clostridiales; f__Lachnospiraceae	0.332059	0.93969	0.115137	0.686733	0.477848	0.953524	0.767558	0.98922	0.85551	0.726103	0.100773	0.791339	0.292483	0.901989	0.192883	0.802537	0.731961	0.988026
332929	k__Bacteria; p__Firmicutes; c__Clostridia; o__Clostridiales; f__Ruminococcaceae; g__; s__	0.40078	0.93969	0.210227	0.686733	0.255328	0.912436	0.506333	0.98922	0.526526	0.656291	0.130985	0.791339	0.156555	0.733671	0.278803	0.807403	0.460644	0.945027
4436552	k__Bacteria; p__Bacteroidetes; c__Bacteroidia; o__Bacteroidales; f__Prevotellaceae; g__Prevotella; s__copri	0.647131	0.93969	0.309039	0.710456	0.851353	0.953524	0.901754	0.994196	0.837868	0.725469	0.404258	0.911419	0.739452	0.992685	0.691956	0.860573	0.865474	0.997005
191779	k__Bacteria; p__Firmicutes; c__Clostridia; o__Clostridiales; f__Lachnospiraceae; g__Blautia; s__	0.930337	0.93969	0.701759	0.814016	0.683246	0.953524	0.755396	0.98922	0.95483	0.739084	0.95107	0.974229	0.781519	0.992685	0.981915	0.916117	0.979543	0.997005
185607	k__Bacteria; p__Firmicutes; c__Clostridia; o__Clostridiales; f__Lachnospiraceae; g__; s__	0.707084	0.93969	0.238844	0.686733	0.776516	0.953524	0.738042	0.98922	0.29387	0.613714	0.697937	0.968295	0.928209	0.992685	0.748333	0.872197	0.657809	0.980565
195465	k__Bacteria; p__Firmicutes; c__Clostridia; o__Clostridiales; f__Lachnospiraceae; g__; s__	0.269142	0.93969	0.41022	0.724667	0.187934	0.898466	0.612661	0.98922	0.667864	0.701772	0.050201	0.771274	0.0300755	0.590812	0.157205	0.802537	0.0852954	0.73601
4405146	k__Bacteria; p__Firmicutes; c__Clostridia; o__Clostridiales; f__; g__; s__	0.375159	0.93969	0.997602	0.84575	0.116779	0.898466	0.310585	0.98922	0.853826	0.725469	0.646527	0.966173	0.49576	0.979125	0.739253	0.872197	0.480984	0.950725
389371	k__Bacteria; p__Firmicutes; c__Clostridia; o__Clostridiales; f__; g__; s__	0.665282	0.93969	0.675755	0.805168	0.229706	0.898466	0.379925	0.98922	0.0859799	0.520817	0.268517	0.841685	0.157954	0.736521	0.399871	0.839145	0.158108	0.783698
231952	k__Bacteria; p__Firmicutes; c__Clostridia; o__Clostridiales; f__Christensenellaceae; g__; s__	0.743487	0.93969	0.642651	0.80305	0.446097	0.953524	0.437802	0.98922	0.649269	0.693978	0.483461	0.9314	0.303194	0.919391	0.888398	0.899908	0.729003	0.988026
173927	k__Bacteria; p__Firmicutes; c__Clostridia; o__Clostridiales; f__; g__; s__	0.77645	0.93969	0.687997	0.808743	0.432627	0.953524	0.598034	0.98922	0.191936	0.582747	0.588973	0.956635	0.5236	0.986896	0.184019	0.802537	0.0896312	0.73601
4433823	k__Bacteria; p__Bacteroidetes; c__Bacteroidia; o__Bacteroidales; f__Bacteroidaceae; g__Bacteroides; s__fragilis	0.00150968	0.565019	0.137278	0.686733	0.925384	0.964144	0.0508917	0.988391	0.0373906	0.514772	0.00156034	0.276301	0.601598	0.992685	0.000749421	0.177025	0.125494	0.757418
195081	k__Bacteria; p__Firmicutes; c__Clostridia; o__Clostridiales; f__Lachnospiraceae; g__Dorea; s__	0.276726	0.93969	0.102223	0.686733	0.159305	0.898466	0.275545	0.988391	0.605358	0.678113	0.230476	0.834572	0.0823205	0.660046	0.195046	0.802537	0.268705	0.851463
4425669	k__Bacteria; p__Firmicutes; c__Clostridia; o__Clostridiales; f__Lachnospiraceae; g__Coprococcus; s__	0.967779	0.943285	0.875796	0.82387	0.966836	0.964144	0.802926	0.98922	0.921076	0.732072	0.85223	0.9716	0.859549	0.992685	0.969282	0.916117	0.943429	0.997005
4425663	k__Bacteria; p__Firmicutes; c__Clostridia; o__Clostridiales; f__; g__; s__	0.651846	0.93969	0.415551	0.724667	0.237619	0.898466	0.301955	0.98922	0.909132	0.730201	0.584754	0.956635	0.166154	0.747309	0.949426	0.914967	0.575646	0.955826
190649	k__Bacteria; p__Firmicutes; c__Clostridia; o__Clostridiales; f__Ruminococcaceae; g__; s__	0.234663	0.93969	0.247233	0.686733	0.661386	0.953524	0.648033	0.98922	0.424954	0.649268	0.0274653	0.771274	0.623835	0.992685	0.0866105	0.718896	0.778098	0.989173
688923	k__Bacteria; p__Firmicutes; c__Clostridia; o__Clostridiales; f__Ruminococcaceae; g__; s__	0.899113	0.93969	0.987575	0.84575	0.724149	0.953524	0.977424	0.998735	0.238588	0.607486	0.931026	0.9716	0.607443	0.992685	0.802032	0.893651	0.329873	0.87429
4336943	k__Bacteria; p__Bacteroidetes; c__Bacteroidia; o__Bacteroidales; f__Rikenellaceae; g__; s__	0.149741	0.93969	0.142641	0.686733	0.210872	0.898466	0.398645	0.98922	0.941583	0.736035	0.125988	0.791339	0.177803	0.767189	0.41388	0.839145	0.577288	0.955826
188127	k__Bacteria; p__Firmicutes; c__Clostridia; o__Clostridiales; f__; g__; s__	0.969307	0.943285	0.777077	0.82387	0.646203	0.953524	0.636218	0.98922	0.652108	0.693978	0.532118	0.940347	0.216675	0.786475	0.609576	0.843284	0.335036	0.876821
2724175	k__Bacteria; p__Firmicutes; c__Clostridia; o__Clostridiales; f__Lachnospiraceae	0.525783	0.93969	0.588379	0.783923	0.317353	0.927852	0.263479	0.988391	0.0150858	0.514772	0.309419	0.853243	0.0602984	0.627346	0.0798902	0.718896	0.0188494	0.720877
352347	k__Bacteria; p__Firmicutes; c__Clostridia; o__Clostridiales; f__Lachnospiraceae	0.25148	0.93969	0.0704895	0.686733	0.160687	0.898466	0.183636	0.988391	0.00966318	0.514772	0.17475	0.802485	0.0711926	0.627346	0.0578346	0.718896	0.0146222	0.720877
206574	k__Bacteria; p__Firmicutes; c__Clostridia; o__Clostridiales; f__Ruminococcaceae; g__; s__	0.8035	0.93969	0.860478	0.82387	0.607675	0.953524	0.389164	0.98922	0.297262	0.613714	0.259332	0.841685	0.13358	0.710467	0.20149	0.802537	0.0760165	0.73601
189478	k__Bacteria; p__Firmicutes; c__Clostridia; o__Clostridiales; f__Lachnospiraceae; g__Coprococcus; s__	0.512216	0.93969	0.83834	0.82387	0.140998	0.898466	0.258433	0.988391	0.189463	0.582747	0.229572	0.834426	0.128908	0.710467	0.433226	0.839145	0.26142	0.850492
328544	k__Bacteria; p__Firmicutes; c__Clostridia; o__Clostridiales; f__Ruminococcaceae; g__; s__	0.665005	0.93969	0.439817	0.733428	0.301296	0.927852	0.487908	0.98922	0.014742	0.514772	0.257265	0.841685	0.0634823	0.627346	0.0208704	0.677396	0.0143474	0.720877
299302	k__Bacteria; p__Firmicutes; c__Clostridia; o__Clostridiales; f__Lachnospiraceae; g__Blautia; s__	0.401801	0.93969	0.232688	0.686733	0.298745	0.927852	0.612771	0.98922	0.480516	0.655636	0.103253	0.791339	0.0467788	0.605163	0.0552436	0.718896	0.0710736	0.73601
4391262	k__Bacteria; p__Proteobacteria; c__Gammaproteobacteria; o__Enterobacteriales; f__Enterobacteriaceae; g__; s__	0.690349	0.93969	0.561324	0.771451	0.238146	0.898466	0.266999	0.988391	0.441244	0.649425	0.625018	0.966173	0.422264	0.968806	0.848226	0.896516	0.560679	0.955826
3265161	k__Bacteria; p__Firmicutes; c__Clostridia; o__Clostridiales; f__Lachnospiraceae; g__; s__	0.856625	0.93969	0.726405	0.817415	0.779922	0.953524	0.518016	0.98922	0.54412	0.664374	0.77916	0.968295	0.7702	0.992685	0.744266	0.872197	0.521172	0.954402
300374	k__Bacteria; p__Firmicutes; c__Clostridia; o__Clostridiales; f__Ruminococcaceae; g__Oscillospira; s__	0.230748	0.93969	0.160595	0.686733	0.300487	0.927852	0.455776	0.98922	0.220635	0.595061	0.319128	0.853243	0.617318	0.992685	0.241837	0.802537	0.43732	0.93717
4458576	k__Bacteria; p__Firmicutes; c__Clostridia; o__Clostridiales; f__Lachnospiraceae; g__; s__	0.235431	0.93969	0.0893211	0.686733	0.330833	0.927852	0.135494	0.988391	0.403832	0.642157	0.0210626	0.760871	0.0887519	0.667907	0.103084	0.748253	0.200379	0.799716
4020502	k__Bacteria; p__Bacteroidetes; c__Bacteroidia; o__Bacteroidales; f__Bacteroidaceae; g__Bacteroides; s__	0.530361	0.93969	0.37123	0.717553	0.767083	0.953524	0.506937	0.98922	0.713164	0.714907	0.0546339	0.771274	0.926263	0.992685	0.18899	0.802537	0.987203	0.997005
344525	k__Bacteria; p__Bacteroidetes; c__Bacteroidia; o__Bacteroidales; f__Bacteroidaceae; g__Bacteroides; s__	0.987223	0.945704	0.9732	0.84575	0.874666	0.964144	0.775394	0.98922	0.593101	0.678113	0.929436	0.9716	0.827783	0.992685	0.973723	0.916117	0.814502	0.989211
4372003	k__Bacteria; p__Bacteroidetes; c__Bacteroidia; o__Bacteroidales; f__Porphyromonadaceae; g__Parabacteroides; s__	0.234355	0.93969	0.391649	0.722907	0.202397	0.898466	0.141665	0.988391	0.0353871	0.514772	0.0844659	0.791339	0.19663	0.785376	0.016553	0.663664	0.0967997	0.73601
185763	k__Bacteria; p__Firmicutes; c__Clostridia; o__Clostridiales; f__Ruminococcaceae; g__Faecalibacterium; s__prausnitzii	0.899053	0.93969	0.695835	0.811405	0.608991	0.953524	0.682339	0.98922	0.216019	0.590844	0.812729	0.968295	0.563975	0.992685	0.130037	0.793591	0.0432499	0.720877
177172	k__Bacteria; p__Firmicutes; c__Clostridia; o__Clostridiales; f__Lachnospiraceae; g__Coprococcus; s__	0.267975	0.93969	0.118506	0.686733	0.216403	0.898466	0.457101	0.98922	0.581559	0.676924	0.353677	0.871494	0.322558	0.944094	0.590031	0.843284	0.616845	0.960476
193667	k__Bacteria; p__Firmicutes; c__Clostridia; o__Clostridiales; f__Ruminococcaceae; g__Faecalibacterium	0.103633	0.93969	0.0410299	0.675367	0.977235	0.964144	0.406989	0.98922	0.687278	0.706979	0.658069	0.966319	0.66258	0.992685	0.266532	0.807403	0.888595	0.997005
193666	k__Bacteria; p__Firmicutes; c__Clostridia; o__Clostridiales; f__Lachnospiraceae; g__Blautia; s__	0.720393	0.93969	0.97469	0.84575	0.494764	0.953524	0.89089	0.990143	0.248379	0.611942	0.632114	0.966173	0.602251	0.992685	0.768527	0.881254	0.665508	0.982941
4470870	k__Bacteria; p__Bacteroidetes; c__Bacteroidia; o__Bacteroidales; f__[Barnesiellaceae]; g__; s__	0.529856	0.93969	0.54508	0.771451	0.361309	0.927852	0.287059	0.98922	0.68839	0.706979	0.292016	0.853243	0.569692	0.992685	0.548146	0.843284	0.850959	0.997005
147969	k__Bacteria; p__Firmicutes; c__Clostridia; o__Clostridiales; f__Ruminococcaceae; g__Ruminococcus; s__	0.569571	0.93969	0.317074	0.710456	0.807256	0.953524	0.608059	0.98922	0.92681	0.734284	0.810437	0.968295	0.47657	0.979125	0.0944258	0.731922	0.135428	0.766602
199702	k__Bacteria; p__Firmicutes; c__Clostridia; o__Clostridiales; f__Ruminococcaceae; g__Faecalibacterium; s__prausnitzii	0.917581	0.93969	0.543801	0.771451	0.832299	0.953524	0.95474	0.997745	0.318742	0.615261	0.883637	0.9716	0.553408	0.992685	0.947941	0.914967	0.720018	0.988026
198071	k__Bacteria; p__Firmicutes; c__Clostridia; o__Clostridiales; f__Lachnospiraceae; g__; s__	0.415167	0.93969	0.185587	0.686733	0.16573	0.898466	0.173497	0.988391	0.795628	0.721308	0.242599	0.839986	0.0462099	0.605163	0.502776	0.843284	0.188309	0.799716
175485	k__Bacteria; p__Bacteroidetes; c__Bacteroidia; o__Bacteroidales; f__Bacteroidaceae; g__Bacteroides; s__	0.550401	0.93969	0.271228	0.686733	0.926194	0.964144	0.667708	0.98922	0.403215	0.642157	0.254199	0.841685	0.818459	0.992685	0.615307	0.843284	0.832743	0.997005
306499	k__Bacteria; p__Firmicutes; c__Clostridia; o__Clostridiales; f__Lachnospiraceae; g__; s__	0.309813	0.93969	0.0701675	0.686733	0.974396	0.964144	0.895182	0.992401	0.00972667	0.514772	0.946736	0.974229	0.840896	0.992685	0.080824	0.718896	0.0791892	0.73601
174288	k__Bacteria; p__Firmicutes; c__Clostridia; o__Clostridiales; f__Ruminococcaceae; g__; s__	0.901341	0.93969	0.632414	0.798523	0.929066	0.964144	0.772178	0.98922	0.742797	0.714907	0.979657	0.976166	0.845254	0.992685	0.986928	0.916117	0.983568	0.997005
195937	k__Bacteria; p__Firmicutes; c__Clostridia; o__Clostridiales; f__Lachnospiraceae; g__Blautia; s__	0.0457585	0.93969	0.0118998	0.547015	0.670287	0.953524	0.955544	0.997745	0.0543291	0.514772	0.201862	0.812847	0.884798	0.992685	0.0374829	0.718896	0.153526	0.77463
178760	k__Bacteria; p__Firmicutes; c__Clostridia; o__Clostridiales; f__Ruminococcaceae; g__Ruminococcus; s__	0.215268	0.93969	0.172608	0.686733	0.0616704	0.898466	0.146425	0.988391	0.564238	0.670886	0.312927	0.853243	0.115283	0.695957	0.596134	0.843284	0.295364	0.852314
193477	k__Bacteria; p__Firmicutes; c__Clostridia; o__Clostridiales; f__Lachnospiraceae; g__; s__	0.647993	0.93969	0.465258	0.744261	0.448899	0.953524	0.784016	0.98922	0.247183	0.611893	0.880356	0.9716	0.943927	0.993099	0.533382	0.843284	0.2546	0.849113
180468	k__Bacteria; p__Firmicutes; c__Clostridia; o__Clostridiales; f__Ruminococcaceae; g__Oscillospira; s__	0.494379	0.93969	0.472231	0.744488	0.390102	0.950723	0.171894	0.988391	0.303408	0.613714	0.172394	0.799237	0.162229	0.743725	0.490453	0.843284	0.318173	0.864927
180462	k__Bacteria; p__Firmicutes; c__Clostridia; o__Clostridiales; f__Ruminococcaceae; g__; s__	0.62055	0.93969	0.377478	0.717553	0.709	0.953524	0.935589	0.997745	0.402597	0.642157	0.10026	0.791339	0.418592	0.968806	0.307642	0.807403	0.7088	0.988026
197397	k__Bacteria; p__Firmicutes; c__Clostridia; o__Clostridiales; f__Lachnospiraceae; g__Blautia; s__	0.0328252	0.93969	0.00828022	0.492355	0.692512	0.953524	0.888151	0.990143	0.267894	0.613611	0.0694363	0.771274	0.813078	0.992685	0.09042	0.718896	0.414616	0.93717
184760	k__Bacteria; p__Firmicutes; c__Clostridia; o__Clostridiales; f__Ruminococcaceae; g__; s__	0.168221	0.93969	0.0468319	0.675824	0.110554	0.898466	0.125696	0.988391	0.0945411	0.531324	0.22958	0.834426	0.0624466	0.627346	0.180002	0.802537	0.0724756	0.73601
317677	k__Bacteria; p__Firmicutes; c__Clostridia; o__Clostridiales; f__Ruminococcaceae; g__; s__	0.804992	0.93969	0.413702	0.724667	0.439336	0.953524	0.438572	0.98922	0.984872	0.746658	0.91209	0.9716	0.783146	0.992685	0.944668	0.914967	0.665543	0.982941
352529	k__Bacteria; p__Firmicutes; c__Clostridia; o__Clostridiales; f__Lachnospiraceae; g__[Ruminococcus]; s__	0.00125419	0.565019	0.0178752	0.656685	0.0338985	0.844427	0.0337095	0.988391	0.0390527	0.514772	0.00101167	0.255516	0.0189012	0.476016	0.00125177	0.197126	0.020336	0.720877
185411	k__Bacteria; p__Firmicutes; c__Clostridia; o__Clostridiales; f__Lachnospiraceae; g__Roseburia; s__	0.313955	0.93969	0.277069	0.686733	0.566678	0.953524	0.881107	0.990143	0.802541	0.721493	0.127863	0.791339	0.136427	0.710467	0.137551	0.802537	0.243417	0.831892
3973322	k__Bacteria; p__Firmicutes; c__Clostridia; o__Clostridiales; f__; g__; s__	0.334836	0.93969	0.814585	0.82387	0.106536	0.898466	0.267283	0.988391	0.282768	0.613611	0.233491	0.839403	0.0922332	0.672527	0.316811	0.807403	0.237705	0.82225
4473509	k__Bacteria; p__Firmicutes; c__Clostridia; o__Clostridiales; f__Lachnospiraceae; g__; s__	0.40764	0.93969	0.432527	0.730404	0.294644	0.927852	0.632307	0.98922	0.415015	0.643687	0.633056	0.966173	0.890098	0.992685	0.44903	0.843284	0.405283	0.932398
4217963	k__Bacteria; p__Firmicutes; c__Clostridia; o__Clostridiales; f__Lachnospiraceae; g__; s__	0.197628	0.93969	0.330405	0.710778	0.468286	0.953524	0.842449	0.98922	0.611724	0.679345	0.180048	0.806574	0.114469	0.695957	0.0877923	0.718896	0.0844071	0.73601
163243	k__Bacteria; p__Firmicutes; c__Clostridia; o__Clostridiales; f__Ruminococcaceae; g__Ruminococcus; s__	0.827175	0.93969	0.822845	0.82387	0.693596	0.953524	0.444343	0.98922	0.208928	0.587703	0.788433	0.968295	0.53673	0.9917	0.281723	0.807403	0.508062	0.950725
198449	k__Bacteria; p__Bacteroidetes; c__Bacteroidia; o__Bacteroidales; f__Bacteroidaceae; g__Bacteroides; s__	0.904384	0.93969	0.981429	0.84575	0.623576	0.953524	0.882757	0.990143	0.473804	0.65491	0.751414	0.968295	0.91591	0.992685	0.736517	0.872197	0.581316	0.955826
174611	k__Bacteria; p__Firmicutes; c__Clostridia; o__Clostridiales; f__Ruminococcaceae; g__Faecalibacterium; s__prausnitzii	0.277865	0.93969	0.20428	0.686733	0.463498	0.953524	0.968251	0.997745	0.0137522	0.514772	0.616024	0.966173	0.401085	0.963912	0.230353	0.802537	0.074088	0.73601
4469007	k__Bacteria; p__Firmicutes; c__Clostridia; o__Clostridiales; f__; g__; s__	0.473574	0.93969	0.821294	0.82387	0.224975	0.898466	0.125662	0.988391	0.129995	0.563351	0.600281	0.960861	0.291517	0.901989	0.569511	0.843284	0.301394	0.852314
4408801	k__Bacteria; p__Firmicutes; c__Clostridia; o__Clostridiales; f__Ruminococcaceae; g__Oscillospira; s__	0.451552	0.93969	0.636332	0.798523	0.19407	0.898466	0.222115	0.988391	0.310905	0.613714	0.109605	0.791339	0.0348864	0.605163	0.0465113	0.718896	0.114605	0.75396
317814	k__Bacteria; p__Firmicutes; c__Clostridia; o__Clostridiales; f__Ruminococcaceae; g__; s__	0.876791	0.93969	0.971307	0.84575	0.459088	0.953524	0.458793	0.98922	0.538468	0.662639	0.334675	0.853826	0.41794	0.968806	0.567544	0.843284	0.801542	0.989211
189647	k__Bacteria; p__Firmicutes; c__Clostridia; o__Clostridiales; f__; g__; s__	0.226846	0.93969	0.0604949	0.686733	0.624183	0.953524	0.307621	0.98922	0.0192585	0.514772	0.704832	0.968295	0.444442	0.975802	0.153412	0.802537	0.098434	0.73601
1102370	k__Bacteria; p__Firmicutes; c__Clostridia; o__Clostridiales; f__Ruminococcaceae; g__; s__	0.577376	0.93969	0.366787	0.717553	0.783343	0.953524	0.83875	0.98922	0.812921	0.725445	0.82051	0.968393	0.521257	0.984777	0.0821127	0.718896	0.497462	0.950725
4375889	k__Bacteria; p__Firmicutes; c__Clostridia; o__Clostridiales; f__Ruminococcaceae; g__; s__	0.646781	0.93969	0.278589	0.686733	0.836752	0.953524	0.900123	0.994196	0.239949	0.607486	0.731612	0.968295	0.696617	0.992685	0.371953	0.821134	0.66552	0.982941
1751298	k__Bacteria; p__Firmicutes; c__Clostridia; o__Clostridiales; f__Lachnospiraceae; g__Roseburia; s__	0.602017	0.93969	0.30322	0.709688	0.336974	0.927852	0.529355	0.98922	0.401306	0.642157	0.266584	0.841685	0.135273	0.710467	0.590501	0.843284	0.382381	0.929469
322835	k__Bacteria; p__Firmicutes; c__Clostridia; o__Clostridiales; f__Lachnospiraceae; g__Lachnospira; s__	0.066583	0.93969	0.0179925	0.656685	0.184082	0.898466	0.409595	0.98922	0.274207	0.613611	0.19964	0.812847	0.0708311	0.627346	0.104533	0.748253	0.180187	0.799716
191734	k__Bacteria; p__Firmicutes; c__Clostridia; o__Clostridiales; f__Lachnospiraceae; g__Blautia; s__	0.300702	0.93969	0.282364	0.686733	0.238828	0.898466	0.33369	0.98922	0.819826	0.725469	0.546368	0.940347	0.48825	0.979125	0.717535	0.867986	0.573929	0.955826
3530697	k__Bacteria; p__Firmicutes; c__Clostridia; o__Clostridiales; f__Ruminococcaceae; g__; s__	0.101353	0.93969	0.693236	0.810537	0.0380835	0.844427	0.259219	0.988391	0.820863	0.725469	0.0132756	0.638668	0.00375772	0.464271	0.017317	0.663664	0.0259895	0.720877
193644	k__Bacteria; p__Firmicutes; c__Clostridia; o__Clostridiales; f__Ruminococcaceae; g__; s__	0.761305	0.93969	0.396516	0.724667	0.427491	0.953524	0.565628	0.98922	0.351456	0.630223	0.592316	0.957186	0.938766	0.992685	0.368213	0.816694	0.235479	0.82225
336559	k__Bacteria; p__Bacteroidetes; c__Bacteroidia; o__Bacteroidales; f__Bacteroidaceae; g__Bacteroides; s__	0.493939	0.93969	0.230707	0.686733	0.323914	0.927852	0.195559	0.988391	0.0587142	0.514772	0.804991	0.968295	0.446618	0.975802	0.42081	0.839145	0.23353	0.82225
227565	k__Bacteria; p__Firmicutes; c__Clostridia; o__Clostridiales; f__Ruminococcaceae; g__; s__	0.39301	0.93969	0.434028	0.730404	0.144761	0.898466	0.372834	0.98922	0.353046	0.631118	0.472374	0.918706	0.142351	0.718705	0.627672	0.848448	0.381405	0.929469
176113	k__Bacteria; p__Firmicutes; c__Clostridia; o__Clostridiales; f__; g__; s__	0.276536	0.93969	0.174454	0.686733	0.321563	0.927852	0.727464	0.98922	0.847393	0.725469	0.252661	0.841685	0.248866	0.835767	0.680231	0.856968	0.672715	0.986892
182255	k__Bacteria; p__Bacteroidetes; c__Bacteroidia; o__Bacteroidales; f__Bacteroidaceae; g__Bacteroides; s__	0.53951	0.93969	0.741861	0.817415	0.832758	0.953524	0.630118	0.98922	0.907977	0.730201	0.279276	0.846591	0.541608	0.992685	0.519719	0.843284	0.873241	0.997005
199279	k__Bacteria; p__Firmicutes; c__Clostridia; o__Clostridiales; f__Lachnospiraceae; g__; s__	0.820915	0.93969	0.392304	0.722907	0.845247	0.953524	0.969754	0.997745	0.59774	0.678113	0.893869	0.9716	0.648737	0.992685	0.85769	0.899719	0.843022	0.997005
177697	k__Bacteria; p__Firmicutes; c__Clostridia; o__Clostridiales; f__Ruminococcaceae; g__; s__	0.138742	0.93969	0.0299484	0.667121	0.425863	0.953524	0.651016	0.98922	0.19502	0.585096	0.55417	0.942744	0.605862	0.992685	0.208851	0.802537	0.562085	0.955826
180401	k__Bacteria; p__Firmicutes; c__Clostridia; o__Clostridiales; f__Lachnospiraceae; g__Blautia	0.251296	0.93969	0.132238	0.686733	0.138528	0.898466	0.0746712	0.988391	0.605252	0.678113	0.358184	0.87602	0.0968083	0.672527	0.36737	0.816694	0.29625	0.852314
782953	k__Bacteria; p__Proteobacteria; c__Gammaproteobacteria; o__Enterobacteriales; f__Enterobacteriaceae; g__; s__	0.605945	0.93969	0.551258	0.771451	0.185142	0.898466	0.203468	0.988391	0.204376	0.587703	0.42159	0.911419	0.36945	0.952009	0.514336	0.843284	0.40899	0.932398
186735	k__Bacteria; p__Firmicutes; c__Clostridia; o__Clostridiales; f__Lachnospiraceae; g__; s__	0.141889	0.93969	0.354652	0.717553	0.472595	0.953524	0.702955	0.98922	0.199665	0.585807	0.715364	0.968295	0.687364	0.992685	0.0778028	0.718896	0.279668	0.852314
177037	k__Bacteria; p__Firmicutes; c__Clostridia; o__Clostridiales; f__Lachnospiraceae; g__Blautia; s__	0.527369	0.93969	0.183674	0.686733	0.596974	0.953524	0.803104	0.98922	0.738293	0.714907	0.870628	0.9716	0.861163	0.992685	0.92531	0.906246	0.911913	0.997005
177032	k__Bacteria; p__Firmicutes; c__Clostridia; o__Clostridiales; f__Lachnospiraceae; g__; s__	0.377845	0.93969	0.0858235	0.686733	0.401604	0.950723	0.347124	0.98922	0.130736	0.563351	0.59107	0.957186	0.573166	0.992685	0.578041	0.843284	0.448644	0.945027
192720	k__Bacteria; p__Firmicutes; c__Clostridia; o__Clostridiales; f__Ruminococcaceae; g__; s__	0.313459	0.93969	0.222753	0.686733	0.377548	0.937213	0.361957	0.98922	0.0921313	0.528252	0.720076	0.968295	0.481561	0.979125	0.291665	0.807403	0.225207	0.82225
181756	k__Bacteria; p__Firmicutes; c__Clostridia; o__Clostridiales; f__Lachnospiraceae	0.5539	0.93969	0.404147	0.724667	0.393901	0.950723	0.753053	0.98922	0.759362	0.714907	0.103612	0.791339	0.168163	0.747309	0.23885	0.802537	0.406467	0.932398
181754	k__Bacteria; p__Firmicutes; c__Clostridia; o__Clostridiales; f__Ruminococcaceae; g__; s__	0.510092	0.93969	0.14977	0.686733	0.532169	0.953524	0.381133	0.98922	0.039653	0.514772	0.362059	0.879281	0.167062	0.747309	0.162188	0.802537	0.03486	0.720877
178485	k__Bacteria; p__Firmicutes; c__Clostridia; o__Clostridiales; f__Ruminococcaceae; g__; s__	0.827339	0.93969	0.424552	0.724667	0.481875	0.953524	0.464975	0.98922	0.519916	0.655636	0.913014	0.9716	0.651986	0.992685	0.838439	0.895763	0.428926	0.93717
173863	k__Bacteria; p__Firmicutes; c__Clostridia; o__Clostridiales; f__Ruminococcaceae; g__Faecalibacterium; s__prausnitzii	0.306331	0.93969	0.0874461	0.686733	0.361002	0.927852	0.201522	0.988391	0.0981584	0.531324	0.150305	0.797817	0.104746	0.672527	0.144203	0.802537	0.0573416	0.73601
194597	k__Bacteria; p__Firmicutes; c__Clostridia; o__Clostridiales; f__; g__; s__	0.345178	0.93969	0.264326	0.686733	0.304068	0.927852	0.501662	0.98922	0.52183	0.655636	0.48401	0.9314	0.213195	0.786475	0.328466	0.807403	0.527978	0.954553
187569	k__Bacteria; p__Firmicutes; c__Clostridia; o__Clostridiales; f__Lachnospiraceae; g__Coprococcus; s__	0.557393	0.93969	0.157498	0.686733	0.872697	0.964144	0.797949	0.98922	0.104015	0.53325	0.71952	0.968295	0.819783	0.992685	0.560982	0.843284	0.40959	0.932398
4395096	k__Bacteria; p__Bacteroidetes; c__Bacteroidia; o__Bacteroidales; f__Bacteroidaceae; g__Bacteroides; s__ovatus	0.907202	0.93969	0.834091	0.82387	0.562048	0.953524	0.722173	0.98922	0.0454	0.514772	0.724228	0.968295	0.625509	0.992685	0.408488	0.839145	0.235082	0.82225
179319	k__Bacteria; p__Firmicutes; c__Clostridia; o__Clostridiales; f__Lachnospiraceae; g__; s__	0.666776	0.93969	0.375951	0.717553	0.672429	0.953524	0.600923	0.98922	0.255369	0.613611	0.429188	0.912173	0.997153	0.997153	0.214197	0.802537	0.227231	0.82225
4390319	k__Bacteria; p__Bacteroidetes; c__Bacteroidia; o__Bacteroidales; f__Bacteroidaceae; g__Bacteroides; s__ovatus	0.946587	0.93969	0.60662	0.78995	0.913886	0.964144	0.969653	0.997745	0.00824123	0.514772	0.588925	0.956635	0.783734	0.992685	0.0330031	0.718896	0.0583991	0.73601
313593	k__Bacteria; p__Firmicutes; c__Clostridia; o__Clostridiales; f__Lachnospiraceae; g__Blautia; s__producta	0.944844	0.93969	0.947906	0.839563	0.596515	0.953524	0.58877	0.98922	0.822305	0.725469	0.956396	0.974229	0.775913	0.992685	0.979136	0.916117	0.878134	0.997005
197022	k__Bacteria; p__Firmicutes; c__Clostridia; o__Clostridiales; f__Lachnospiraceae; g__Coprococcus; s__	0.69206	0.93969	0.456024	0.744261	0.800051	0.953524	0.860071	0.98922	0.0528335	0.514772	0.829534	0.9716	0.981131	0.993406	0.539877	0.843284	0.236471	0.82225
188316	k__Bacteria; p__Firmicutes; c__Clostridia; o__Clostridiales; f__Ruminococcaceae; g__Oscillospira; s__	0.649608	0.93969	0.41752	0.724667	0.538174	0.953524	0.809673	0.98922	0.0434403	0.514772	0.636009	0.966173	0.930401	0.992685	0.249805	0.802537	0.13908	0.766602
183698	k__Bacteria; p__Firmicutes; c__Clostridia; o__Clostridiales; f__Lachnospiraceae; g__; s__	0.30415	0.93969	0.121897	0.686733	0.203858	0.898466	0.383182	0.98922	0.783424	0.715961	0.112901	0.791339	0.0952101	0.672527	0.298255	0.807403	0.399086	0.929469
177207	k__Bacteria; p__Firmicutes; c__Clostridia; o__Clostridiales	0.734576	0.93969	0.908247	0.828905	0.682763	0.953524	0.871813	0.98922	0.82945	0.725469	0.508544	0.940347	0.894388	0.992685	0.827482	0.895599	0.801096	0.989211
194287	k__Bacteria; p__Firmicutes; c__Clostridia; o__Clostridiales; f__Ruminococcaceae; g__; s__	0.623228	0.93969	0.758594	0.818737	0.277262	0.926628	0.48042	0.98922	0.49745	0.655636	0.621702	0.966173	0.525733	0.988054	0.743833	0.872197	0.697903	0.988026
177062	k__Bacteria; p__Firmicutes; c__Clostridia; o__Clostridiales; f__Lachnospiraceae; g__Blautia; s__	0.0311094	0.93969	0.0037833	0.492355	0.351813	0.927852	0.4701	0.98922	0.366937	0.639096	0.106557	0.791339	0.171288	0.751479	0.100518	0.745895	0.375406	0.926179
176862	k__Bacteria; p__Firmicutes; c__Clostridia; o__Clostridiales; f__; g__; s__	0.932039	0.93969	0.573332	0.776353	0.900733	0.964144	0.745088	0.98922	0.62887	0.688744	0.588881	0.956635	0.475953	0.979125	0.32528	0.807403	0.587835	0.955826
176865	k__Bacteria; p__Firmicutes; c__Clostridia; o__Clostridiales; f__Ruminococcaceae	0.367293	0.93969	0.8248	0.82387	0.144443	0.898466	0.0837546	0.988391	0.967063	0.742161	0.543426	0.940347	0.271216	0.874619	0.436063	0.839145	0.327388	0.870958
332732	k__Bacteria; p__Bacteroidetes; c__Bacteroidia; o__Bacteroidales; f__Bacteroidaceae; g__Bacteroides; s__	0.677374	0.93969	0.987211	0.84575	0.538523	0.953524	0.990309	0.99896	0.224283	0.596583	0.374701	0.887905	0.298124	0.906685	0.341219	0.809426	0.467925	0.945942
182864	k__Bacteria; p__Firmicutes; c__Clostridia; o__Clostridiales; f__Lachnospiraceae; g__Blautia; s__	0.722595	0.93969	0.361119	0.717553	0.481436	0.953524	0.675983	0.98922	0.163945	0.565189	0.332517	0.853243	0.634734	0.992685	0.133832	0.799058	0.43163	0.93717
191874	k__Bacteria; p__Firmicutes; c__Clostridia; o__Clostridiales; f__Ruminococcaceae; g__; s__	0.134783	0.93969	0.2401	0.686733	0.11304	0.898466	0.268573	0.988391	0.167244	0.565189	0.049333	0.771274	0.14952	0.722786	0.137043	0.802537	0.237923	0.82225
191872	k__Bacteria; p__Firmicutes; c__Clostridia; o__Clostridiales; f__Ruminococcaceae; g__; s__	0.532422	0.93969	0.658738	0.804673	0.140093	0.898466	0.22349	0.988391	0.768049	0.714907	0.132455	0.791339	0.0259827	0.558086	0.490374	0.843284	0.136995	0.766602
178238	k__Bacteria; p__Firmicutes; c__Clostridia; o__Clostridiales; f__Lachnospiraceae; g__Coprococcus; s__	0.62913	0.93969	0.388696	0.722907	0.844894	0.953524	0.611486	0.98922	0.245592	0.611893	0.734215	0.968295	0.936414	0.992685	0.898199	0.903572	0.717217	0.988026
174792	k__Bacteria; p__Firmicutes; c__Clostridia; o__Clostridiales; f__Lachnospiraceae; g__; s__	0.306808	0.93969	0.0923129	0.686733	0.181403	0.898466	0.219008	0.988391	0.307087	0.613714	0.270749	0.841685	0.0857868	0.660046	0.486659	0.843284	0.194565	0.799716
307238	k__Bacteria; p__Firmicutes; c__Clostridia; o__Clostridiales; f__Ruminococcaceae; g__; s__	0.69577	0.93969	0.654492	0.804673	0.395006	0.950723	0.247403	0.988391	0.829661	0.725469	0.718257	0.968295	0.38543	0.952947	0.928243	0.906246	0.85281	0.997005
330469	k__Bacteria; p__Firmicutes; c__Clostridia; o__Clostridiales; f__Ruminococcaceae; g__; s__	0.128831	0.93969	0.109651	0.686733	0.0363286	0.844427	0.0312177	0.988391	0.154145	0.565189	0.0680852	0.771274	0.0243972	0.546816	0.0671052	0.718896	0.0480024	0.722963
4453501	k__Bacteria; p__Firmicutes; c__Clostridia; o__Clostridiales; f__Veillonellaceae; g__Veillonella; s__dispar	0.415337	0.93969	0.377919	0.717553	0.342019	0.927852	0.137845	0.988391	0.839154	0.725469	0.413175	0.911419	0.756504	0.992685	0.518922	0.843284	0.428502	0.93717
192741	k__Bacteria; p__Firmicutes; c__Clostridia; o__Clostridiales; f__; g__; s__	0.595871	0.93969	0.529912	0.771451	0.34702	0.927852	0.557109	0.98922	0.293789	0.613714	0.630158	0.966173	0.624538	0.992685	0.245757	0.802537	0.117018	0.75396
3600504	k__Bacteria; p__Bacteroidetes; c__Bacteroidia; o__Bacteroidales; f__Bacteroidaceae; g__Bacteroides; s__	0.915473	0.93969	0.47922	0.746079	0.74265	0.953524	0.730647	0.98922	0.682703	0.706979	0.462212	0.913906	0.752787	0.992685	0.593426	0.843284	0.725066	0.988026
3797933	k__Bacteria; p__Firmicutes; c__Clostridia; o__Clostridiales; f__Lachnospiraceae; g__; s__	0.941221	0.93969	0.54514	0.771451	0.912195	0.964144	0.823266	0.98922	0.591224	0.678113	0.958359	0.974229	0.985962	0.993406	0.980159	0.916117	0.961178	0.997005
199534	k__Bacteria; p__Bacteroidetes; c__Bacteroidia; o__Bacteroidales; f__Rikenellaceae; g__; s__	0.425523	0.93969	0.360323	0.717553	0.945566	0.964144	0.601183	0.98922	0.470534	0.65491	0.962627	0.974229	0.746683	0.992685	0.278213	0.807403	0.538846	0.954553
187504	k__Bacteria; p__Firmicutes; c__Clostridia; o__Clostridiales; f__Ruminococcaceae; g__; s__	0.0853423	0.93969	0.357398	0.717553	0.0132804	0.844427	0.0642189	0.988391	0.898766	0.729071	0.0199169	0.760871	0.00361922	0.464271	0.0149049	0.663664	0.0359521	0.720877
4094259	k__Bacteria; p__Firmicutes; c__Clostridia; o__Clostridiales; f__Lachnospiraceae; g__; s__	0.79214	0.93969	0.684717	0.80706	0.876525	0.964144	0.779236	0.98922	0.798504	0.721308	0.628172	0.966173	0.273159	0.874619	0.441306	0.843284	0.229658	0.82225
2415144	k__Bacteria; p__Bacteroidetes; c__Bacteroidia; o__Bacteroidales; f__Bacteroidaceae; g__Bacteroides; s__	0.298145	0.93969	0.144894	0.686733	0.77396	0.953524	0.328845	0.98922	0.493485	0.655636	0.33046	0.853243	0.978762	0.993406	0.768312	0.881254	0.919476	0.997005
208739	k__Bacteria; p__Firmicutes; c__Clostridia; o__Clostridiales; f__Ruminococcaceae; g__Faecalibacterium; s__prausnitzii	0.613043	0.93969	0.191262	0.686733	0.723944	0.953524	0.567575	0.98922	0.432644	0.649425	0.670722	0.967063	0.625959	0.992685	0.899102	0.903572	0.811427	0.989211
188333	k__Bacteria; p__Firmicutes; c__Clostridia; o__Clostridiales; f__Lachnospiraceae; g__[Ruminococcus]	0.139177	0.93969	0.0847648	0.686733	0.103794	0.898466	0.308805	0.98922	0.629163	0.688744	0.167834	0.797817	0.124778	0.710467	0.288109	0.807403	0.323394	0.86828
196315	k__Bacteria; p__Firmicutes; c__Clostridia; o__Clostridiales; f__Clostridiaceae; g__; s__	0.974889	0.943539	0.646709	0.804609	0.919309	0.964144	0.871241	0.98922	0.609895	0.679345	0.996412	0.977264	0.886649	0.992685	0.996319	0.916117	0.873105	0.997005
177222	k__Bacteria; p__Bacteroidetes; c__Bacteroidia; o__Bacteroidales; f__Bacteroidaceae; g__Bacteroides; s__	0.158522	0.93969	0.0724806	0.686733	0.579195	0.953524	0.931236	0.997745	0.768352	0.714907	0.183841	0.806574	0.29483	0.901989	0.642481	0.850688	0.74147	0.988026
288810	k__Bacteria; p__Firmicutes; c__Clostridia; o__Clostridiales; f__Ruminococcaceae; g__; s__	0.264975	0.93969	0.2997	0.709371	0.369255	0.934359	0.22759	0.988391	0.505837	0.655636	0.0626747	0.771274	0.566616	0.992685	0.300707	0.807403	0.814278	0.989211
326482	k__Bacteria; p__Bacteroidetes; c__Bacteroidia; o__Bacteroidales; f__Prevotellaceae; g__Prevotella; s__copri	0.483667	0.93969	0.162131	0.686733	0.590813	0.953524	0.804492	0.98922	0.0219689	0.514772	0.514773	0.940347	0.866751	0.992685	0.292483	0.807403	0.121919	0.75396
172777	k__Bacteria; p__Bacteroidetes; c__Bacteroidia; o__Bacteroidales; f__Bacteroidaceae; g__Bacteroides; s__	0.202286	0.93969	0.0491102	0.686733	0.945844	0.964144	0.574734	0.98922	0.89667	0.729071	0.202193	0.812847	0.756351	0.992685	0.636871	0.850688	0.987721	0.997005
199054	k__Bacteria; p__Firmicutes; c__Clostridia; o__Clostridiales; f__Lachnospiraceae; g__; s__	0.27398	0.93969	0.272986	0.686733	0.122184	0.898466	0.362509	0.98922	0.604115	0.678113	0.345838	0.861056	0.0986853	0.672527	0.724418	0.871945	0.399896	0.929469
184990	k__Bacteria; p__Firmicutes; c__Clostridia; o__Clostridiales; f__Ruminococcaceae; g__; s__	0.824194	0.93969	0.380449	0.720778	0.872817	0.964144	0.963535	0.997745	0.137936	0.565189	0.594235	0.957186	0.753596	0.992685	0.681561	0.857433	0.505839	0.950725
4476780	k__Bacteria; p__Bacteroidetes; c__Bacteroidia; o__Bacteroidales; f__Rikenellaceae; g__; s__	0.393682	0.93969	0.707583	0.815128	0.357918	0.927852	0.17269	0.988391	0.0445775	0.514772	0.764858	0.968295	0.927818	0.992685	0.329324	0.807403	0.107834	0.747504
197698	k__Bacteria; p__Firmicutes; c__Clostridia; o__Clostridiales; f__Lachnospiraceae; g__Coprococcus; s__	0.865873	0.93969	0.985349	0.84575	0.814175	0.953524	0.842602	0.98922	0.763124	0.714907	0.746794	0.968295	0.763894	0.992685	0.916306	0.903572	0.942548	0.997005
185861	k__Bacteria; p__Firmicutes; c__Clostridia; o__Clostridiales; f__Lachnospiraceae	0.325564	0.93969	0.36695	0.717553	0.235185	0.898466	0.652416	0.98922	0.26535	0.613611	0.840151	0.9716	0.897513	0.992685	0.164287	0.802537	0.153344	0.77463
4428714	k__Bacteria; p__Tenericutes; c__Mollicutes; o__RF39; f__; g__; s__	0.139921	0.93969	0.0660666	0.686733	0.463467	0.953524	0.849489	0.98922	0.228295	0.60106	0.0616559	0.771274	0.529172	0.988054	0.134464	0.799058	0.553238	0.954725
4468384	k__Bacteria; p__Firmicutes; c__Clostridia; o__Clostridiales; f__Lachnospiraceae; g__Blautia; s__	0.770133	0.93969	0.759102	0.818737	0.546185	0.953524	0.339201	0.98922	0.142762	0.565189	0.789751	0.968295	0.586805	0.992685	0.488535	0.843284	0.501219	0.950725
365536	k__Bacteria; p__Firmicutes; c__Clostridia; o__Clostridiales; f__Ruminococcaceae; g__Oscillospira; s__	0.479512	0.93969	0.968495	0.84575	0.693728	0.953524	0.687965	0.98922	0.74036	0.714907	0.433975	0.912173	0.748042	0.992685	0.595175	0.843284	0.936427	0.997005
180999	k__Bacteria; p__Firmicutes; c__Clostridia; o__Clostridiales; f__Lachnospiraceae; g__; s__	0.448333	0.93969	0.416909	0.724667	0.979304	0.964144	0.470088	0.98922	0.654739	0.693978	0.306861	0.853243	0.549178	0.992685	0.396817	0.839145	0.501225	0.950725
2256425	k__Bacteria; p__Firmicutes; c__Clostridia; o__Clostridiales; f__Christensenellaceae; g__; s__	0.8524	0.93969	0.708361	0.815128	0.378801	0.937213	0.439413	0.98922	0.520231	0.655636	0.711265	0.968295	0.389911	0.957139	0.877108	0.899719	0.777002	0.989173
3426658	k__Bacteria; p__Bacteroidetes; c__Bacteroidia; o__Bacteroidales; f__Bacteroidaceae; g__Bacteroides; s__	0.620071	0.93969	0.262096	0.686733	0.33711	0.927852	0.289761	0.98922	0.847192	0.725469	0.426722	0.912173	0.725556	0.992685	0.640553	0.850688	0.746487	0.988026
4401580	k__Bacteria; p__Bacteroidetes; c__Bacteroidia; o__Bacteroidales; f__Bacteroidaceae; g__Bacteroides; s__	0.0270864	0.93969	0.216757	0.686733	0.0944726	0.898466	0.00724455	0.988391	0.298611	0.613714	0.0113541	0.638668	0.11543	0.695957	0.0900253	0.718896	0.307811	0.855401
174911	k__Bacteria; p__Firmicutes; c__Clostridia; o__Clostridiales; f__Lachnospiraceae; g__; s__	0.880527	0.93969	0.945106	0.838877	0.694694	0.953524	0.510426	0.98922	0.0645399	0.514772	0.84665	0.9716	0.694168	0.992685	0.238364	0.802537	0.281286	0.852314
287790	k__Bacteria; p__Firmicutes; c__Clostridia; o__Clostridiales; f__Ruminococcaceae; g__; s__	0.895525	0.93969	0.676993	0.805168	0.991862	0.965869	0.780251	0.98922	0.57059	0.672467	0.865194	0.9716	0.801905	0.992685	0.553712	0.843284	0.947653	0.997005
318970	k__Bacteria; p__Firmicutes; c__Clostridia; o__Clostridiales; f__Lachnospiraceae; g__Blautia; s__	0.441805	0.93969	0.389414	0.722907	0.806967	0.953524	0.453335	0.98922	0.490717	0.655636	0.225262	0.834426	0.878791	0.992685	0.675944	0.854987	0.904955	0.997005
194001	k__Bacteria; p__Firmicutes; c__Clostridia; o__Clostridiales; f__Lachnospiraceae; g__Coprococcus; s__	0.16758	0.93969	0.883966	0.82387	0.140091	0.898466	0.648364	0.98922	0.0128796	0.514772	0.172461	0.799237	0.249729	0.835945	0.107171	0.75009	0.0371981	0.720877
4425214	k__Bacteria; p__Firmicutes; c__Bacilli; o__Lactobacillales; f__Streptococcaceae; g__Streptococcus; s__	0.918008	0.93969	0.890459	0.82387	0.900758	0.964144	0.650324	0.98922	0.324619	0.617768	0.872819	0.9716	0.591255	0.992685	0.915964	0.903572	0.687077	0.988026
179508	k__Bacteria; p__Firmicutes; c__Clostridia; o__Clostridiales; f__Lachnospiraceae; g__[Ruminococcus]; s__	0.272863	0.93969	0.0624806	0.686733	0.631867	0.953524	0.791843	0.98922	0.433475	0.649425	0.490894	0.935736	0.590384	0.992685	0.746054	0.872197	0.758796	0.988026
193968	k__Bacteria; p__Firmicutes; c__Clostridia; o__Clostridiales; f__Ruminococcaceae; g__; s__	0.281268	0.93969	0.157732	0.686733	0.0880378	0.898466	0.133382	0.988391	0.0648065	0.514772	0.0566342	0.771274	0.0092014	0.464271	0.0215956	0.677396	0.00904785	0.720877
193969	k__Bacteria; p__Firmicutes; c__Clostridia; o__Clostridiales; f__Lachnospiraceae; g__Coprococcus; s__	0.228356	0.93969	0.0386525	0.675367	0.682094	0.953524	0.577624	0.98922	0.180193	0.566983	0.185221	0.806574	0.667638	0.992685	0.422066	0.839145	0.497503	0.950725
186732	k__Bacteria; p__Firmicutes; c__Clostridia; o__Clostridiales; f__Ruminococcaceae; g__; s__	0.655084	0.93969	0.37127	0.717553	0.651117	0.953524	0.373481	0.98922	0.27431	0.613611	0.160398	0.797817	0.90552	0.992685	0.130184	0.793591	0.588407	0.955826
4370941	k__Bacteria; p__Firmicutes; c__Clostridia; o__Clostridiales; f__Ruminococcaceae; g__; s__	0.0787694	0.93969	0.0884308	0.686733	0.361038	0.927852	0.993888	0.99896	0.0190815	0.514772	0.130734	0.791339	0.584755	0.992685	0.0695683	0.718896	0.101674	0.73601
368236	k__Bacteria; p__Firmicutes; c__Clostridia; o__Clostridiales; f__Ruminococcaceae; g__; s__	0.620906	0.93969	0.563047	0.771451	0.98254	0.964144	0.517514	0.98922	0.682436	0.706979	0.738577	0.968295	0.927574	0.992685	0.980578	0.916117	0.96861	0.997005
3486634	k__Bacteria; p__Bacteroidetes; c__Bacteroidia; o__Bacteroidales; f__Bacteroidaceae; g__Bacteroides; s__	0.748711	0.93969	0.368775	0.717553	0.713274	0.953524	0.929339	0.997745	0.818006	0.725445	0.873901	0.9716	0.91038	0.992685	0.992352	0.916117	0.977001	0.997005
185802	k__Bacteria; p__Firmicutes; c__Clostridia; o__Clostridiales; f__Ruminococcaceae; g__; s__	0.754868	0.93969	0.521113	0.771451	0.301368	0.927852	0.365362	0.98922	0.0681806	0.520817	0.562946	0.94631	0.155178	0.733671	0.511503	0.843284	0.132613	0.76473
304973	k__Bacteria; p__Firmicutes; c__Clostridia; o__Clostridiales; f__Ruminococcaceae; g__Oscillospira; s__	0.320334	0.93969	0.475371	0.745338	0.586503	0.953524	0.770426	0.98922	0.681588	0.706979	0.102216	0.791339	0.328812	0.950048	0.412042	0.839145	0.738201	0.988026
1135084	k__Bacteria; p__Bacteroidetes; c__Bacteroidia; o__Bacteroidales; f__Bacteroidaceae; g__Bacteroides; s__	0.900591	0.93969	0.671597	0.804974	0.940457	0.964144	0.839587	0.98922	0.976193	0.743089	0.952422	0.974229	0.867548	0.992685	0.839341	0.895763	0.89637	0.997005
195004	k__Bacteria; p__Firmicutes; c__Clostridia; o__Clostridiales; f__; g__; s__	0.315145	0.93969	0.260998	0.686733	0.0762825	0.898466	0.0987817	0.988391	0.554607	0.667846	0.0563449	0.771274	0.00717575	0.464271	0.199613	0.802537	0.0271455	0.720877
174752	k__Bacteria; p__Firmicutes; c__Clostridia; o__Clostridiales; f__Ruminococcaceae; g__; s__	0.316867	0.93969	0.126163	0.686733	0.5154	0.953524	0.86117	0.98922	0.379801	0.639096	0.189047	0.812847	0.88006	0.992685	0.29693	0.807403	0.629531	0.968725
4309301	k__Bacteria; p__Firmicutes; c__Bacilli; o__Lactobacillales; f__Streptococcaceae; g__Streptococcus; s__	0.246809	0.93969	0.18549	0.686733	0.921511	0.964144	0.457543	0.98922	0.275595	0.613611	0.447366	0.913906	0.964882	0.993406	0.703926	0.862502	0.754776	0.988026
4435400	k__Bacteria; p__Firmicutes; c__Clostridia; o__Clostridiales; f__Lachnospiraceae; g__; s__	0.00455458	0.637406	0.0388239	0.675367	0.0620727	0.898466	0.0398214	0.988391	0.0181571	0.514772	0.011332	0.638668	0.0681764	0.627346	0.00373235	0.352657	0.0270726	0.720877
194660	k__Bacteria; p__Firmicutes; c__Clostridia; o__Clostridiales; f__Lachnospiraceae; g__Blautia; s__	0.357091	0.93969	0.223301	0.686733	0.378715	0.937213	0.78605	0.98922	0.614958	0.680983	0.0625299	0.771274	0.0737763	0.628623	0.0753513	0.718896	0.119737	0.75396
180606	k__Bacteria; p__Bacteroidetes; c__Bacteroidia; o__Bacteroidales; f__Bacteroidaceae; g__Bacteroides; s__ovatus	0.0827017	0.93969	0.103074	0.686733	0.169212	0.898466	0.649848	0.98922	0.115642	0.546678	0.0833951	0.791339	0.0470654	0.605163	0.0400809	0.718896	0.0794404	0.73601
187384	k__Bacteria; p__Firmicutes; c__Clostridia; o__Clostridiales; f__Lachnospiraceae; g__; s__	0.51491	0.93969	0.261373	0.686733	0.537068	0.953524	0.618757	0.98922	0.167176	0.565189	0.992141	0.977264	0.826054	0.992685	0.460913	0.843284	0.417531	0.93717
307113	k__Bacteria; p__Firmicutes; c__Clostridia; o__Clostridiales; f__Lachnospiraceae; g__; s__	0.435333	0.93969	0.185851	0.686733	0.352026	0.927852	0.603532	0.98922	0.837004	0.725469	0.313669	0.853243	0.37262	0.952009	0.594234	0.843284	0.809657	0.989211
177581	k__Bacteria; p__Firmicutes; c__Clostridia; o__Clostridiales; f__Lachnospiraceae; g__; s__	0.412463	0.93969	0.213451	0.686733	0.304982	0.927852	0.592684	0.98922	0.971574	0.742161	0.0786259	0.791339	0.0391303	0.605163	0.118397	0.782299	0.127464	0.757418
197864	k__Bacteria; p__Firmicutes; c__Clostridia; o__Clostridiales; f__Ruminococcaceae; g__; s__	0.314426	0.93969	0.149508	0.686733	0.147805	0.898466	0.281296	0.988391	0.911279	0.730201	0.180055	0.806574	0.0587902	0.627346	0.570799	0.843284	0.288354	0.852314
304779	k__Bacteria; p__Firmicutes; c__Clostridia; o__Clostridiales; f__Clostridiaceae; g__Clostridium; s__perfringens	0.605438	0.93969	0.50619	0.767545	0.557181	0.953524	0.983941	0.99896	0.827049	0.725469	0.944541	0.974229	0.752188	0.992685	0.674186	0.853906	0.991431	0.997005
2210028	k__Bacteria; p__Firmicutes; c__Clostridia; o__Clostridiales; f__Lachnospiraceae; g__[Ruminococcus]; s__	0.134553	0.93969	0.0533388	0.686733	0.434382	0.953524	0.846092	0.98922	0.440729	0.649425	0.395974	0.909411	0.581175	0.992685	0.345968	0.809426	0.751061	0.988026
193528	k__Bacteria; p__Bacteroidetes; c__Bacteroidia; o__Bacteroidales; f__Bacteroidaceae; g__Bacteroides; s__caccae	0.798731	0.93969	0.432651	0.730404	0.472413	0.953524	0.618096	0.98922	0.34116	0.624176	0.749796	0.968295	0.623246	0.992685	0.868308	0.899719	0.611732	0.957856
328617	k__Bacteria; p__Bacteroidetes; c__Bacteroidia; o__Bacteroidales; f__Bacteroidaceae; g__Bacteroides; s__uniformis	0.615589	0.93969	0.180795	0.686733	0.642978	0.953524	0.595005	0.98922	0.109759	0.534329	0.602037	0.960861	0.82483	0.992685	0.704706	0.862502	0.439476	0.93717
358798	k__Bacteria; p__Firmicutes; c__Clostridia; o__Clostridiales; f__Lachnospiraceae	0.156916	0.93969	0.213231	0.686733	0.0309252	0.844427	0.0811897	0.988391	0.528232	0.657358	0.122812	0.791339	0.0171027	0.476016	0.303838	0.807403	0.0944264	0.73601
198198	k__Bacteria; p__Firmicutes; c__Clostridia; o__Clostridiales; f__Ruminococcaceae; g__; s__	0.554108	0.93969	0.394864	0.724524	0.285079	0.927852	0.550228	0.98922	0.0342506	0.514772	0.480385	0.929737	0.150861	0.722786	0.303672	0.807403	0.0720293	0.73601
179512	k__Bacteria; p__Firmicutes; c__Clostridia; o__Clostridiales; f__Clostridiaceae; g__SMB53; s__	0.868948	0.93969	0.996841	0.84575	0.808024	0.953524	0.551359	0.98922	0.490213	0.655636	0.941195	0.974229	0.570414	0.992685	0.869507	0.899719	0.840827	0.997005
193946	k__Bacteria; p__Firmicutes; c__Clostridia; o__Clostridiales; f__Lachnospiraceae; g__Blautia; s__	0.0953224	0.93969	0.306802	0.710456	0.0128152	0.844427	0.0393095	0.988391	0.518402	0.655636	0.0806173	0.791339	0.00942137	0.464271	0.336904	0.807403	0.0632213	0.73601
198221	k__Bacteria; p__Firmicutes; c__Clostridia; o__Clostridiales; f__Ruminococcaceae; g__; s__	0.289971	0.93969	0.143498	0.686733	0.164593	0.898466	0.0918559	0.988391	0.691009	0.706979	0.106942	0.791339	0.0692269	0.627346	0.19143	0.802537	0.326422	0.870958
4448492	k__Bacteria; p__Firmicutes; c__Clostridia; o__Clostridiales; f__Lachnospiraceae; g__; s__	0.394019	0.93969	0.433619	0.730404	0.829203	0.953524	0.548758	0.98922	0.0648053	0.514772	0.619272	0.966173	0.852608	0.992685	0.523753	0.843284	0.323247	0.86828
1740283	k__Bacteria; p__Firmicutes; c__Clostridia; o__Clostridiales; f__Lachnospiraceae; g__Roseburia; s__	0.745465	0.93969	0.315719	0.710456	0.838197	0.953524	0.964804	0.997745	0.805108	0.722961	0.916901	0.9716	0.497303	0.979125	0.867831	0.899719	0.799683	0.989211
1602805	k__Bacteria; p__Firmicutes; c__Clostridia; o__Clostridiales; f__Lachnospiraceae; g__; s__	0.642233	0.93969	0.895169	0.82387	0.574797	0.953524	0.315616	0.98922	0.437704	0.649425	0.706713	0.968295	0.954104	0.993406	0.430452	0.839145	0.556905	0.955826
166689	k__Bacteria; p__Firmicutes; c__Clostridia; o__Clostridiales; f__Ruminococcaceae; g__; s__	0.109924	0.93969	0.368106	0.717553	0.141173	0.898466	0.683838	0.98922	0.813008	0.725445	0.52422	0.940347	0.169339	0.749306	0.444186	0.843284	0.557852	0.955826
190991	k__Bacteria; p__Firmicutes; c__Clostridia; o__Clostridiales; f__Lachnospiraceae; g__Blautia; s__	0.670307	0.93969	0.326076	0.710569	0.774922	0.953524	0.482154	0.98922	0.257515	0.613611	0.18127	0.806574	0.971692	0.993406	0.0905407	0.718896	0.699161	0.988026
181059	k__Bacteria; p__Firmicutes; c__Clostridia; o__Clostridiales; f__; g__; s__	0.772256	0.93969	0.432008	0.730404	0.673372	0.953524	0.717947	0.98922	0.574255	0.672467	0.435602	0.912173	0.481399	0.979125	0.487196	0.843284	0.364886	0.911118
4202174	k__Bacteria; p__Firmicutes; c__Clostridia; o__Clostridiales; f__Clostridiaceae; g__; s__	0.273772	0.93969	0.0729201	0.686733	0.858699	0.958281	0.888766	0.990143	0.361377	0.639096	0.471244	0.918706	0.421752	0.968806	0.229898	0.802537	0.6137	0.957856
348642	k__Bacteria; p__Firmicutes; c__Clostridia; o__Clostridiales; f__Lachnospiraceae; g__[Ruminococcus]; s__gnavus	0.0366763	0.93969	0.00590688	0.492355	0.12667	0.898466	0.214188	0.988391	0.985967	0.746757	0.329166	0.853243	0.477289	0.979125	0.176598	0.802537	0.197474	0.799716
191483	k__Bacteria; p__Bacteroidetes; c__Bacteroidia; o__Bacteroidales; f__Bacteroidaceae; g__Bacteroides; s__	0.835969	0.93969	0.623949	0.794398	0.963564	0.964144	0.710029	0.98922	0.739007	0.714907	0.758281	0.968295	0.802756	0.992685	0.960999	0.916117	0.983378	0.997005
340474	k__Bacteria; p__Bacteroidetes; c__Bacteroidia; o__Bacteroidales; f__Bacteroidaceae; g__Bacteroides; s__	0.405173	0.93969	0.181519	0.686733	0.813108	0.953524	0.406631	0.98922	0.786153	0.715961	0.793901	0.968295	0.835794	0.992685	0.709031	0.865553	0.988589	0.997005
216599	k__Bacteria; p__Bacteroidetes; c__Bacteroidia; o__Bacteroidales; f__Rikenellaceae; g__; s__	0.666624	0.93969	0.983303	0.84575	0.43876	0.953524	0.267746	0.988391	0.870324	0.728609	0.683348	0.968295	0.380471	0.952009	0.911513	0.903572	0.814728	0.989211
178253	k__Bacteria; p__Bacteroidetes; c__Bacteroidia; o__Bacteroidales; f__Bacteroidaceae; g__Bacteroides; s__	0.993313	0.947888	0.907681	0.828905	0.785326	0.953524	0.851341	0.98922	0.610103	0.679345	0.501399	0.940347	0.786585	0.992685	0.374405	0.822016	0.696492	0.988026
182089	k__Bacteria; p__Firmicutes; c__Clostridia; o__Clostridiales; f__Ruminococcaceae; g__; s__	0.0442364	0.93969	0.00834317	0.492355	0.305842	0.927852	0.108761	0.988391	0.0304634	0.514772	0.0172463	0.725982	0.145585	0.722786	0.0233784	0.687991	0.0693347	0.73601
3588390	k__Bacteria; p__Bacteroidetes; c__Bacteroidia; o__Bacteroidales; f__Bacteroidaceae; g__Bacteroides; s__	0.869231	0.93969	0.409121	0.724667	0.68049	0.953524	0.645161	0.98922	0.46529	0.65491	0.33369	0.853469	0.820809	0.992685	0.362825	0.816694	0.665157	0.982941
302160	k__Bacteria; p__Firmicutes; c__Clostridia; o__Clostridiales; f__Ruminococcaceae; g__; s__	0.783867	0.93969	0.743499	0.817415	0.459218	0.953524	0.702393	0.98922	0.267047	0.613611	0.896391	0.9716	0.982598	0.993406	0.700602	0.861946	0.583	0.955826
197334	k__Bacteria; p__Firmicutes; c__Clostridia; o__Clostridiales; f__Lachnospiraceae; g__; s__	0.142422	0.93969	0.0677549	0.686733	0.264661	0.922426	0.0807157	0.988391	0.603344	0.678113	0.346032	0.861056	0.182612	0.774785	0.422368	0.839145	0.510448	0.950725
2066056	k__Bacteria; p__Firmicutes; c__Clostridia; o__Clostridiales; f__Ruminococcaceae; g__; s__	0.898973	0.93969	0.673731	0.804974	0.836468	0.953524	0.900179	0.994196	0.12149	0.556445	0.792428	0.968295	0.587392	0.992685	0.547105	0.843284	0.438643	0.93717
563572	k__Bacteria; p__Firmicutes; c__Clostridia; o__Clostridiales; f__Lachnospiraceae; g__; s__	0.966857	0.943285	0.897892	0.824624	0.823309	0.953524	0.984859	0.99896	0.58545	0.678113	0.748839	0.968295	0.466101	0.979125	0.748628	0.872197	0.544218	0.954725
3327894	k__Bacteria; p__Bacteroidetes; c__Bacteroidia; o__Bacteroidales; f__Bacteroidaceae; g__Bacteroides; s__uniformis	0.717266	0.93969	0.46739	0.744261	0.279924	0.926628	0.34343	0.98922	0.411159	0.642943	0.984473	0.977264	0.745782	0.992685	0.954298	0.914967	0.603038	0.955826
182577	k__Bacteria; p__Firmicutes; c__Clostridia; o__Clostridiales; f__Ruminococcaceae; g__; s__	0.802076	0.93969	0.795823	0.82387	0.319021	0.927852	0.398592	0.98922	0.0470802	0.514772	0.270627	0.841685	0.0559188	0.627346	0.140284	0.802537	0.021469	0.720877
2056702	k__Bacteria; p__Firmicutes; c__Clostridia; o__Clostridiales; f__Ruminococcaceae; g__; s__	0.83654	0.93969	0.770542	0.823734	0.435112	0.953524	0.356344	0.98922	0.726357	0.714907	0.549804	0.941451	0.407017	0.968806	0.839383	0.895763	0.796202	0.989211
192676	k__Bacteria; p__Firmicutes; c__Clostridia; o__Clostridiales; f__; g__; s__	0.210668	0.93969	0.065368	0.686733	0.263771	0.922426	0.490121	0.98922	0.113162	0.544056	0.331398	0.853243	0.431972	0.973695	0.275898	0.807403	0.351669	0.890838
4383953	k__Bacteria; p__Firmicutes; c__Clostridia; o__Clostridiales; f__Clostridiaceae; g__; s__	0.957852	0.942714	0.918194	0.833727	0.851248	0.953524	0.673435	0.98922	0.604783	0.678113	0.888906	0.9716	0.785731	0.992685	0.843933	0.895763	0.860909	0.997005
146554	k__Bacteria; p__Firmicutes; c__Clostridia; o__Clostridiales; f__Ruminococcaceae; g__Ruminococcus; s__bromii	0.269411	0.93969	0.343663	0.717553	0.184412	0.898466	0.218212	0.988391	0.921181	0.732072	0.0453554	0.771274	0.0989364	0.672527	0.162639	0.802537	0.359234	0.903342
319687	k__Bacteria; p__Firmicutes; c__Clostridia; o__Clostridiales; f__Ruminococcaceae; g__; s__	0.895817	0.93969	0.68246	0.805487	0.947271	0.964144	0.747787	0.98922	0.867667	0.728609	0.819469	0.968295	0.791808	0.992685	0.840948	0.895763	0.981112	0.997005
196371	k__Bacteria; p__Firmicutes; c__Clostridia; o__Clostridiales; f__; g__; s__	0.546288	0.93969	0.458696	0.744261	0.520176	0.953524	0.372603	0.98922	0.222351	0.59611	0.71156	0.968295	0.48869	0.979125	0.744923	0.872197	0.579167	0.955826
174019	k__Bacteria; p__Firmicutes; c__Clostridia; o__Clostridiales; f__Lachnospiraceae; g__Coprococcus; s__	0.120054	0.93969	0.0599243	0.686733	0.0451444	0.8538	0.0684689	0.988391	0.852357	0.725469	0.227814	0.834426	0.105517	0.672527	0.663573	0.853906	0.386416	0.929469
174010	k__Bacteria; p__Firmicutes; c__Clostridia; o__Clostridiales; f__Lachnospiraceae; g__Blautia; s__	0.13625	0.93969	0.0536604	0.686733	0.108408	0.898466	0.251164	0.988391	0.161109	0.565189	0.162801	0.797817	0.128064	0.710467	0.298712	0.807403	0.178096	0.799716
196219	k__Bacteria; p__Bacteroidetes; c__Bacteroidia; o__Bacteroidales; f__Bacteroidaceae; g__Bacteroides	0.944338	0.93969	0.583134	0.7834	0.920629	0.964144	0.789264	0.98922	0.807483	0.723415	0.996838	0.977264	0.963455	0.993406	0.999897	0.91636	0.989247	0.997005
184238	k__Bacteria; p__Firmicutes; c__Clostridia; o__Clostridiales; f__Lachnospiraceae; g__Blautia; s__	0.416038	0.93969	0.144763	0.686733	0.597966	0.953524	0.323242	0.98922	0.110525	0.534699	0.299556	0.853243	0.133369	0.710467	0.111521	0.758966	0.121239	0.75396
180037	k__Bacteria; p__Firmicutes; c__Clostridia; o__Clostridiales; f__Lachnospiraceae	0.685548	0.93969	0.329495	0.710569	0.761183	0.953524	0.994738	0.99896	0.0537399	0.514772	0.486249	0.933289	0.812619	0.992685	0.411943	0.839145	0.195968	0.799716
176269	k__Bacteria; p__Firmicutes; c__Clostridia; o__Clostridiales; f__Lachnospiraceae; g__Lachnospira; s__	0.247508	0.93969	0.203821	0.686733	0.0705612	0.898466	0.165007	0.988391	0.689407	0.706979	0.277198	0.846591	0.0522755	0.626698	0.588457	0.843284	0.303011	0.852314
199293	k__Bacteria; p__Firmicutes; c__Clostridia; o__Clostridiales; f__Ruminococcaceae; g__Faecalibacterium; s__prausnitzii	0.630676	0.93969	0.276838	0.686733	0.675377	0.953524	0.418896	0.98922	0.760732	0.714907	0.493235	0.937899	0.395654	0.960985	0.746865	0.872197	0.502439	0.950725
2920309	k__Bacteria; p__Bacteroidetes; c__Bacteroidia; o__Bacteroidales; f__Bacteroidaceae; g__Bacteroides; s__	0.135648	0.93969	0.487877	0.754179	0.643486	0.953524	0.125498	0.988391	0.00420153	0.464598	0.00842227	0.638668	0.527433	0.988054	0.00325974	0.342224	0.0297551	0.720877
181074	k__Bacteria; p__Firmicutes; c__Erysipelotrichi; o__Erysipelotrichales; f__Erysipelotrichaceae; g__cc_115; s__	0.0361577	0.93969	0.739039	0.817415	0.00802866	0.844427	0.0398725	0.988391	0.887722	0.729071	0.0128202	0.638668	0.00658734	0.464271	0.103951	0.748253	0.0577668	0.73601
295258	k__Bacteria; p__Firmicutes; c__Clostridia; o__Clostridiales; f__Ruminococcaceae; g__; s__	0.785853	0.93969	0.633067	0.798523	0.492628	0.953524	0.690949	0.98922	0.77307	0.714907	0.531044	0.940347	0.670405	0.992685	0.654826	0.853906	0.95144	0.997005
194236	k__Bacteria; p__Firmicutes; c__Clostridia; o__Clostridiales; f__; g__; s__	0.519846	0.93969	0.73776	0.817415	0.959785	0.964144	0.474501	0.98922	0.256077	0.613611	0.279884	0.846591	0.667083	0.992685	0.454502	0.843284	0.493306	0.950725
4340358	k__Bacteria; p__Bacteroidetes; c__Bacteroidia; o__Bacteroidales; f__Bacteroidaceae; g__Bacteroides; s__	0.368893	0.93969	0.139046	0.686733	0.661338	0.953524	0.972867	0.997936	0.282158	0.613611	0.0709987	0.771274	0.788739	0.992685	0.0871606	0.718896	0.744004	0.988026
189877	k__Bacteria; p__Firmicutes; c__Clostridia; o__Clostridiales; f__Lachnospiraceae; g__Blautia; s__	0.0562811	0.93969	0.0263443	0.657403	0.750635	0.953524	0.777196	0.98922	0.920881	0.732072	0.104566	0.791339	0.721838	0.992685	0.188541	0.802537	0.982903	0.997005
4326080	k__Bacteria; p__Firmicutes; c__Clostridia; o__Clostridiales; f__Clostridiaceae; g__Clostridium; s__	0.231318	0.93969	0.3853	0.722907	0.148591	0.898466	0.0474259	0.988391	0.397623	0.642157	0.322803	0.853243	0.126629	0.710467	0.382579	0.828567	0.316569	0.864927
4437814	k__Bacteria; p__Bacteroidetes; c__Bacteroidia; o__Bacteroidales; f__Bacteroidaceae; g__Bacteroides; s__	0.899605	0.93969	0.774633	0.82387	0.609161	0.953524	0.468874	0.98922	0.457772	0.649425	0.601748	0.960861	0.971245	0.993406	0.454276	0.843284	0.789747	0.989211
1736067	k__Bacteria; p__Bacteroidetes; c__Bacteroidia; o__Bacteroidales; f__Bacteroidaceae; g__Bacteroides; s__uniformis	0.862138	0.93969	0.670414	0.804974	0.429596	0.953524	0.397958	0.98922	0.163637	0.565189	0.775667	0.968295	0.88389	0.992685	0.530979	0.843284	0.256414	0.849113
355510	k__Bacteria; p__Firmicutes; c__Clostridia; o__Clostridiales; f__Ruminococcaceae; g__; s__	0.111745	0.93969	0.0391993	0.675367	0.35948	0.927852	0.114694	0.988391	0.062156	0.514772	0.144306	0.796661	0.204521	0.786475	0.172034	0.802537	0.140272	0.766602
3211875	k__Bacteria; p__Bacteroidetes; c__Bacteroidia; o__Bacteroidales; f__Bacteroidaceae; g__Bacteroides; s__	0.20944	0.93969	0.422501	0.724667	0.194346	0.898466	0.116796	0.988391	0.0361946	0.514772	0.0799925	0.791339	0.208534	0.786475	0.106044	0.75009	0.108619	0.747504
197970	k__Bacteria; p__Firmicutes; c__Clostridia; o__Clostridiales; f__Ruminococcaceae; g__; s__	0.533967	0.93969	0.142467	0.686733	0.536586	0.953524	0.491177	0.98922	0.0880897	0.520817	0.432891	0.912173	0.212491	0.786475	0.308549	0.807403	0.119286	0.75396
4357811	k__Bacteria; p__Bacteroidetes; c__Bacteroidia; o__Bacteroidales; f__Bacteroidaceae; g__Bacteroides; s__	0.328279	0.93969	0.580795	0.7834	0.693297	0.953524	0.276325	0.988391	0.676374	0.70654	0.140151	0.791339	0.382362	0.952009	0.344542	0.809426	0.757242	0.988026
186981	k__Bacteria; p__Bacteroidetes; c__Bacteroidia; o__Bacteroidales; f__[Barnesiellaceae]; g__; s__	0.61903	0.93969	0.236254	0.686733	0.349739	0.927852	0.344532	0.98922	0.727406	0.714907	0.709897	0.968295	0.421113	0.968806	0.915128	0.903572	0.840983	0.997005
4472130	k__Bacteria; p__Firmicutes; c__Clostridia; o__Clostridiales; f__Lachnospiraceae; g__; s__	0.804875	0.93969	0.421572	0.724667	0.800427	0.953524	0.993507	0.99896	0.457911	0.649425	0.676795	0.968295	0.756948	0.992685	0.643087	0.850688	0.878555	0.997005
176381	k__Bacteria; p__Firmicutes; c__Clostridia; o__Clostridiales; f__Lachnospiraceae; g__Blautia; s__	0.745964	0.93969	0.971059	0.84575	0.612336	0.953524	0.965897	0.997745	0.801149	0.721493	0.326608	0.853243	0.631554	0.992685	0.517457	0.843284	0.848062	0.997005
230232	k__Bacteria; p__Firmicutes; c__Clostridia; o__Clostridiales; f__Lachnospiraceae; g__Dorea; s__	0.232236	0.93969	0.0454439	0.675824	0.411724	0.953524	0.268203	0.988391	0.935482	0.734448	0.203558	0.812847	0.247603	0.835767	0.550399	0.843284	0.737973	0.988026
2565100	k__Bacteria; p__Firmicutes; c__Clostridia; o__Clostridiales; f__Lachnospiraceae; g__; s__	0.27952	0.93969	0.149205	0.686733	0.20376	0.898466	0.464541	0.98922	0.659796	0.697221	0.193252	0.812847	0.129946	0.710467	0.486701	0.843284	0.466975	0.945942
332588	k__Bacteria; p__Bacteroidetes; c__Bacteroidia; o__Bacteroidales; f__Bacteroidaceae; g__Bacteroides; s__	0.831882	0.93969	0.759306	0.818737	0.399886	0.950723	0.585488	0.98922	0.506397	0.655636	0.737946	0.968295	0.35601	0.950048	0.97679	0.916117	0.742915	0.988026
4419650	k__Bacteria; p__Firmicutes; c__Clostridia; o__Clostridiales; f__Lachnospiraceae; g__Coprococcus; s__	0.528167	0.93969	0.317514	0.710456	0.7714	0.953524	0.552029	0.98922	0.466129	0.65491	0.256463	0.841685	0.891654	0.992685	0.360769	0.816694	0.901971	0.997005
189067	k__Bacteria; p__Firmicutes; c__Clostridia; o__Clostridiales; f__Lachnospiraceae; g__Blautia; s__	0.772112	0.93969	0.666214	0.804864	0.357252	0.927852	0.563974	0.98922	0.0359687	0.514772	0.791455	0.968295	0.376705	0.952009	0.430418	0.839145	0.112428	0.74909
185164	k__Bacteria; p__Firmicutes; c__Clostridia; o__Clostridiales; f__Ruminococcaceae; g__; s__	0.034645	0.93969	0.0610653	0.686733	0.300863	0.927852	0.990027	0.99896	0.928022	0.734448	0.0679564	0.771274	0.146502	0.722786	0.172464	0.802537	0.343515	0.888049
366794	k__Bacteria; p__Firmicutes; c__Clostridia; o__Clostridiales; f__Ruminococcaceae; g__; s__	0.198896	0.93969	0.241714	0.686733	0.171333	0.898466	0.337948	0.98922	0.347731	0.627874	0.343014	0.861056	0.2076	0.786475	0.586446	0.843284	0.45878	0.945027
185575	k__Bacteria; p__Firmicutes; c__Clostridia; o__Clostridiales; f__Ruminococcaceae; g__; s__	0.363166	0.93969	0.584893	0.7834	0.0750854	0.898466	0.139285	0.988391	0.748913	0.714907	0.0229543	0.771274	0.00518393	0.464271	0.0397297	0.718896	0.0392062	0.720877
360890	k__Bacteria; p__Firmicutes; c__Clostridia; o__Clostridiales; f__; g__; s__	0.391531	0.93969	0.839013	0.82387	0.0931975	0.898466	0.195901	0.988391	0.783347	0.715961	0.314824	0.853243	0.0672579	0.627346	0.645536	0.850688	0.289017	0.852314
180874	k__Bacteria; p__Firmicutes; c__Clostridia; o__Clostridiales; f__Lachnospiraceae; g__Roseburia; s__	0.928888	0.93969	0.542645	0.771451	0.905986	0.964144	0.771236	0.98922	0.787503	0.716293	0.568098	0.95111	0.419995	0.968806	0.848254	0.896516	0.67482	0.988026
157327	k__Bacteria; p__Bacteroidetes; c__Bacteroidia; o__Bacteroidales; f__Bacteroidaceae; g__Bacteroides; s__	0.592936	0.93969	0.196993	0.686733	0.958806	0.964144	0.997825	0.99896	0.762311	0.714907	0.401568	0.909411	0.4914	0.979125	0.841023	0.895763	0.917174	0.997005
4484075	k__Bacteria; p__Firmicutes; c__Clostridia; o__Clostridiales; f__Ruminococcaceae; g__; s__	0.745436	0.93969	0.538023	0.771451	0.689449	0.953524	0.95682	0.997745	0.788768	0.716601	0.854066	0.9716	0.550039	0.992685	0.603364	0.843284	0.527748	0.954553
4372382	k__Bacteria; p__Firmicutes; c__Clostridia; o__Clostridiales; f__Lachnospiraceae; g__; s__	0.0723935	0.93969	0.0103643	0.502896	0.170916	0.898466	0.181206	0.988391	0.610939	0.679345	0.0056319	0.546924	0.0364317	0.605163	0.0718571	0.718896	0.155527	0.77463
188079	k__Bacteria; p__Firmicutes; c__Clostridia; o__Clostridiales; f__Lachnospiraceae; g__Coprococcus; s__	0.499752	0.93969	0.808649	0.82387	0.16896	0.898466	0.246661	0.988391	0.7774	0.714907	0.139476	0.791339	0.101374	0.672527	0.286371	0.807403	0.393372	0.929469
360636	k__Bacteria; p__Firmicutes; c__Erysipelotrichi; o__Erysipelotrichales; f__Erysipelotrichaceae; g__; s__	0.863804	0.93969	0.446898	0.737846	0.548161	0.953524	0.532404	0.98922	0.7262	0.714907	0.968172	0.975571	0.775192	0.992685	0.978127	0.916117	0.758915	0.988026
192536	k__Bacteria; p__Firmicutes; c__Clostridia; o__Clostridiales; f__Lachnospiraceae; g__; s__	0.936322	0.93969	0.52561	0.771451	0.846916	0.953524	0.777092	0.98922	0.0723512	0.520817	0.872037	0.9716	0.416535	0.968806	0.310966	0.807403	0.169024	0.799716
177567	k__Bacteria; p__Firmicutes; c__Clostridia; o__Clostridiales; f__Ruminococcaceae; g__; s__	0.635808	0.93969	0.227627	0.686733	0.40893	0.950723	0.389713	0.98922	0.014988	0.514772	0.576155	0.956635	0.234457	0.819407	0.228037	0.802537	0.0624701	0.73601
4372528	k__Bacteria; p__Firmicutes; c__Clostridia; o__Clostridiales; f__; g__; s__	0.810037	0.93969	0.494846	0.755598	0.689529	0.953524	0.468052	0.98922	0.471693	0.65491	0.422204	0.911419	0.649312	0.992685	0.504202	0.843284	0.75174	0.988026
4409280	k__Bacteria; p__Firmicutes; c__Clostridia; o__Clostridiales; f__Ruminococcaceae; g__; s__	0.937739	0.93969	0.538471	0.771451	0.780404	0.953524	0.713414	0.98922	0.287581	0.613611	0.858672	0.9716	0.928741	0.992685	0.924554	0.906246	0.766429	0.988468
181139	k__Bacteria; p__Firmicutes; c__Clostridia; o__Clostridiales; f__Ruminococcaceae; g__Faecalibacterium; s__prausnitzii	0.169467	0.93969	0.044076	0.675367	0.14833	0.898466	0.105479	0.988391	0.0542985	0.514772	0.0888047	0.791339	0.0343017	0.605163	0.0889148	0.718896	0.0297995	0.720877
553080	k__Bacteria; p__Firmicutes; c__Clostridia; o__Clostridiales; f__; g__; s__	0.578755	0.93969	0.978948	0.84575	0.208666	0.898466	0.401571	0.98922	0.0858928	0.520817	0.813659	0.968295	0.57952	0.992685	0.202604	0.802537	0.279776	0.852314
1614788	k__Bacteria; p__Firmicutes; c__Clostridia; o__Clostridiales; f__Lachnospiraceae; g__Coprococcus; s__	0.536425	0.93969	0.847141	0.82387	0.240772	0.898466	0.522693	0.98922	0.900347	0.729071	0.568538	0.95111	0.217361	0.786475	0.832825	0.895763	0.581595	0.955826
194372	k__Bacteria; p__Firmicutes; c__Clostridia; o__Clostridiales; f__Ruminococcaceae; g__; s__	0.918412	0.93969	0.532945	0.771451	0.947594	0.964144	0.791363	0.98922	0.23932	0.607486	0.531209	0.940347	0.359808	0.951183	0.55029	0.843284	0.398922	0.929469
194371	k__Bacteria; p__Firmicutes; c__Clostridia; o__Clostridiales; f__Lachnospiraceae; g__Blautia; s__	0.049747	0.93969	0.122875	0.686733	0.100471	0.898466	0.375197	0.98922	0.24572	0.611893	0.169785	0.797817	0.127686	0.710467	0.284323	0.807403	0.25571	0.849113
161423	k__Bacteria; p__Bacteroidetes; c__Bacteroidia; o__Bacteroidales; f__Bacteroidaceae; g__Bacteroides; s__	0.284491	0.93969	0.105258	0.686733	0.878139	0.964144	0.666399	0.98922	0.630097	0.688744	0.140795	0.791339	0.659597	0.992685	0.625047	0.84611	0.938539	0.997005
4212012	k__Bacteria; p__Bacteroidetes; c__Bacteroidia; o__Bacteroidales; f__Bacteroidaceae; g__Bacteroides; s__uniformis	0.86946	0.93969	0.471235	0.744261	0.60944	0.953524	0.730952	0.98922	0.197493	0.585807	0.975966	0.976164	0.926765	0.992685	0.466502	0.843284	0.240466	0.826402
4381430	k__Bacteria; p__Firmicutes; c__Clostridia; o__Clostridiales; f__Ruminococcaceae; g__Faecalibacterium; s__prausnitzii	0.144133	0.93969	0.324913	0.710569	0.205902	0.898466	0.10637	0.988391	0.429993	0.649425	0.239288	0.839403	0.142905	0.718705	0.494185	0.843284	0.42764	0.93717
189937	k__Bacteria; p__Firmicutes; c__Clostridia; o__Clostridiales; f__Ruminococcaceae; g__Faecalibacterium; s__prausnitzii	0.47138	0.93969	0.441806	0.734791	0.812853	0.953524	0.691239	0.98922	0.0396051	0.514772	0.932048	0.9716	0.508031	0.984777	0.0480974	0.718896	0.110742	0.747504
214036	k__Bacteria; p__Firmicutes; c__Clostridia; o__Clostridiales; f__[Mogibacteriaceae]; g__; s__	0.866323	0.93969	0.536433	0.771451	0.924257	0.964144	0.822419	0.98922	0.327221	0.617768	0.868485	0.9716	0.889934	0.992685	0.934435	0.909284	0.805671	0.989211
4464173	k__Bacteria; p__Firmicutes; c__Clostridia; o__Clostridiales; f__Lachnospiraceae; g__; s__	0.60419	0.93969	0.187342	0.686733	0.609935	0.953524	0.686311	0.98922	0.608077	0.679345	0.545113	0.940347	0.657565	0.992685	0.784092	0.887876	0.917496	0.997005
4420408	k__Bacteria; p__Bacteroidetes; c__Bacteroidia; o__Bacteroidales; f__Bacteroidaceae; g__Bacteroides; s__uniformis	0.917853	0.93969	0.798699	0.82387	0.6787	0.953524	0.917518	0.997745	0.898723	0.729071	0.884041	0.9716	0.858738	0.992685	0.893717	0.900257	0.875632	0.997005
3265556	k__Bacteria; p__Firmicutes; c__Clostridia; o__Clostridiales; f__Lachnospiraceae; g__; s__	0.500018	0.93969	0.281097	0.686733	0.195408	0.898466	0.319121	0.98922	0.218453	0.59331	0.842728	0.9716	0.363391	0.952009	0.666596	0.853906	0.439253	0.93717
4347159	k__Bacteria; p__Actinobacteria; c__Actinobacteria; o__Bifidobacteriales; f__Bifidobacteriaceae; g__Bifidobacterium; s__adolescentis	0.798051	0.93969	0.944121	0.838877	0.810163	0.953524	0.789697	0.98922	0.0824169	0.520817	0.694578	0.968295	0.698885	0.992685	0.659683	0.853906	0.274564	0.851463
3562626	k__Bacteria; p__Bacteroidetes; c__Bacteroidia; o__Bacteroidales; f__Bacteroidaceae; g__Bacteroides; s__	0.331099	0.93969	0.721062	0.817415	0.914741	0.964144	0.416091	0.98922	0.170799	0.565189	0.615279	0.966173	0.983321	0.993406	0.618439	0.843284	0.574621	0.955826
357046	k__Bacteria; p__Bacteroidetes; c__Bacteroidia; o__Bacteroidales; f__Rikenellaceae; g__; s__	0.519528	0.93969	0.433267	0.730404	0.84213	0.953524	0.500012	0.98922	0.250903	0.613611	0.730258	0.968295	0.887288	0.992685	0.799492	0.893651	0.704536	0.988026
4481613	k__Bacteria; p__Actinobacteria; c__Coriobacteriia; o__Coriobacteriales; f__Coriobacteriaceae; g__Collinsella; s__aerofaciens	0.0815961	0.93969	0.0313167	0.667121	0.69095	0.953524	0.751388	0.98922	0.573294	0.672467	0.315378	0.853243	0.590673	0.992685	0.514601	0.843284	0.893057	0.997005
16054	k__Bacteria; p__Firmicutes; c__Clostridia; o__Clostridiales; f__Ruminococcaceae; g__Ruminococcus; s__	0.398438	0.93969	0.561856	0.771451	0.730918	0.953524	0.616101	0.98922	0.223335	0.59611	0.161123	0.797817	0.906244	0.992685	0.379132	0.82541	0.461652	0.945027
302049	k__Bacteria; p__Firmicutes; c__Clostridia; o__Clostridiales; f__Lachnospiraceae; g__Blautia; s__	0.367763	0.93969	0.150562	0.686733	0.215608	0.898466	0.377198	0.98922	0.370409	0.639096	0.19239	0.812847	0.252053	0.838279	0.238678	0.802537	0.463005	0.945027
197499	k__Bacteria; p__Firmicutes; c__Clostridia; o__Clostridiales; f__Ruminococcaceae; g__; s__	0.188804	0.93969	0.0385802	0.675367	0.226777	0.898466	0.169439	0.988391	0.00174618	0.337907	0.131127	0.791339	0.381629	0.952009	0.0148985	0.663664	0.0134029	0.720877
178148	k__Bacteria; p__Bacteroidetes; c__Bacteroidia; o__Bacteroidales; f__Bacteroidaceae; g__Bacteroides; s__	0.260059	0.93969	0.980938	0.84575	0.441579	0.953524	0.815116	0.98922	0.558864	0.667846	0.119943	0.791339	0.187022	0.776309	0.413487	0.839145	0.53504	0.954553
4281639	k__Bacteria; p__Firmicutes; c__Clostridia; o__Clostridiales; f__Lachnospiraceae; g__; s__	0.365881	0.93969	0.931618	0.835729	0.122387	0.898466	0.330979	0.98922	0.164578	0.565189	0.415472	0.911419	0.288491	0.901989	0.487166	0.843284	0.305502	0.853583
4439360	k__Bacteria; p__Bacteroidetes; c__Bacteroidia; o__Bacteroidales; f__Bacteroidaceae; g__Bacteroides; s__	0.543488	0.93969	0.589984	0.783923	0.282124	0.927852	0.154692	0.988391	0.0416907	0.514772	0.297177	0.853243	0.151648	0.722786	0.299618	0.807403	0.0839193	0.73601
260414	k__Bacteria; p__Firmicutes; c__Clostridia; o__Clostridiales; f__Ruminococcaceae; g__; s__	0.357763	0.93969	0.978985	0.84575	0.168902	0.898466	0.0949926	0.988391	0.945185	0.736035	0.41342	0.911419	0.134161	0.710467	0.784638	0.887876	0.490432	0.950725
197930	k__Bacteria; p__Firmicutes; c__Clostridia; o__Clostridiales; f__Lachnospiraceae; g__; s__	0.952169	0.942485	0.826899	0.82387	0.691267	0.953524	0.841944	0.98922	0.146909	0.565189	0.867876	0.9716	0.713784	0.992685	0.532839	0.843284	0.299352	0.852314
187210	k__Bacteria; p__Firmicutes; c__Clostridia; o__Clostridiales; f__Lachnospiraceae; g__Blautia; s__	0.787058	0.93969	0.749146	0.817415	0.634833	0.953524	0.999328	0.999328	0.178343	0.565763	0.835653	0.9716	0.433458	0.973695	0.814034	0.89388	0.478228	0.950725
187212	k__Bacteria; p__Firmicutes; c__Clostridia; o__Clostridiales; f__Lachnospiraceae; g__Coprococcus; s__	0.240069	0.93969	0.0433223	0.675367	0.375594	0.937213	0.401907	0.98922	0.831793	0.725469	0.456118	0.913906	0.398935	0.960985	0.588558	0.843284	0.851074	0.997005
184897	k__Bacteria; p__Firmicutes; c__Clostridia; o__Clostridiales; f__Ruminococcaceae; g__Faecalibacterium; s__prausnitzii	0.862635	0.93969	0.786108	0.82387	0.550367	0.953524	0.500387	0.98922	0.383941	0.642157	0.734561	0.968295	0.903404	0.992685	0.765026	0.880445	0.746856	0.988026
193831	k__Bacteria; p__Firmicutes; c__Clostridia; o__Clostridiales; f__Clostridiaceae; g__Clostridium; s__	0.222933	0.93969	0.354162	0.717553	0.252284	0.912436	0.796113	0.98922	0.144544	0.565189	0.33038	0.853243	0.141988	0.718705	0.232981	0.802537	0.223091	0.82225
173996	k__Bacteria; p__Firmicutes; c__Clostridia; o__Clostridiales; f__Lachnospiraceae; g__; s__	0.209295	0.93969	0.141772	0.686733	0.0920805	0.898466	0.244685	0.988391	0.480373	0.655636	0.128536	0.791339	0.101455	0.672527	0.277371	0.807403	0.297816	0.852314
3563235	k__Bacteria; p__Bacteroidetes; c__Bacteroidia; o__Bacteroidales; f__Bacteroidaceae; g__Bacteroides; s__	0.755691	0.93969	0.277504	0.686733	0.794121	0.953524	0.722587	0.98922	0.644569	0.693919	0.341115	0.861056	0.611585	0.992685	0.52726	0.843284	0.69195	0.988026
15728	k__Bacteria; p__Firmicutes; c__Erysipelotrichi; o__Erysipelotrichales; f__Erysipelotrichaceae	0.261839	0.93969	0.303231	0.709688	0.186074	0.898466	0.333036	0.98922	0.49644	0.655636	0.472866	0.918706	0.569965	0.992685	0.466204	0.843284	0.477333	0.950725
2688035	k__Bacteria; p__Firmicutes; c__Clostridia; o__Clostridiales; f__Lachnospiraceae; g__; s__	0.180045	0.93969	0.192005	0.686733	0.287054	0.927852	0.815267	0.98922	0.478682	0.655636	0.249321	0.839986	0.22418	0.802532	0.552369	0.843284	0.568969	0.955826
363735	k__Bacteria; p__Firmicutes; c__Clostridia; o__Clostridiales; f__Lachnospiraceae; g__Blautia; s__	0.437897	0.93969	0.218339	0.686733	0.982704	0.964144	0.714148	0.98922	0.768247	0.714907	0.858476	0.9716	0.979097	0.993406	0.601311	0.843284	0.975283	0.997005
186022	k__Bacteria; p__Firmicutes; c__Clostridia; o__Clostridiales; f__Lachnospiraceae; g__Blautia; s__	0.869492	0.93969	0.520522	0.771451	0.952357	0.964144	0.883034	0.990143	0.888462	0.729071	0.659807	0.966319	0.914449	0.992685	0.873159	0.899719	0.851405	0.997005
836693	k__Bacteria; p__Firmicutes; c__Clostridia; o__SHA-98; f__; g__; s__	0.957844	0.942714	0.917332	0.833727	0.927585	0.964144	0.727732	0.98922	0.157384	0.565189	0.705967	0.968295	0.894677	0.992685	0.306286	0.807403	0.558742	0.955826
179400	k__Bacteria; p__Firmicutes; c__Clostridia; o__Clostridiales; f__Lachnospiraceae; g__; s__	0.0103918	0.93969	0.00405209	0.492355	0.793151	0.953524	0.57325	0.98922	0.313972	0.613714	0.144237	0.796661	0.905978	0.992685	0.102693	0.748253	0.793109	0.989211
4453609	k__Bacteria; p__Bacteroidetes; c__Bacteroidia; o__Bacteroidales; f__Rikenellaceae; g__; s__	0.271098	0.93969	0.268507	0.686733	0.256799	0.912488	0.56424	0.98922	0.84168	0.725469	0.585889	0.956635	0.419189	0.968806	0.843057	0.895763	0.828008	0.996122
359872	k__Bacteria; p__Proteobacteria; c__Deltaproteobacteria; o__Desulfovibrionales; f__Desulfovibrionaceae; g__Bilophila; s__	0.976543	0.943539	0.853739	0.82387	0.733265	0.953524	0.778874	0.98922	0.67927	0.706979	0.670478	0.967063	0.260112	0.854061	0.802196	0.893651	0.393695	0.929469
403701	k__Bacteria; p__Firmicutes; c__Clostridia; o__Clostridiales; f__Veillonellaceae; g__Dialister; s__	0.0692704	0.93969	0.879994	0.82387	0.0191315	0.844427	0.0113108	0.988391	0.508368	0.655636	0.131779	0.791339	0.036475	0.605163	0.232933	0.802537	0.0772813	0.73601
190913	k__Bacteria; p__Bacteroidetes; c__Bacteroidia; o__Bacteroidales; f__Bacteroidaceae; g__Bacteroides; s__	0.953722	0.942714	0.846677	0.82387	0.818857	0.953524	0.646135	0.98922	0.447214	0.649425	0.976143	0.976164	0.68038	0.992685	0.986788	0.916117	0.855878	0.997005
4433947	k__Bacteria; p__Bacteroidetes; c__Bacteroidia; o__Bacteroidales; f__Bacteroidaceae; g__Bacteroides; s__	0.746447	0.93969	0.990985	0.84575	0.428569	0.953524	0.305268	0.98922	0.0759464	0.520817	0.246988	0.839986	0.128842	0.710467	0.181152	0.802537	0.061584	0.73601
577170	k__Bacteria; p__Bacteroidetes; c__Bacteroidia; o__Bacteroidales; f__Bacteroidaceae; g__Bacteroides; s__	0.388757	0.93969	0.267484	0.686733	0.698259	0.953524	0.282336	0.988391	0.153109	0.565189	0.289816	0.853243	0.901261	0.992685	0.480905	0.843284	0.526265	0.954553
4431545	k__Bacteria; p__Firmicutes; c__Clostridia; o__Clostridiales; f__Ruminococcaceae; g__; s__	0.665462	0.93969	0.607416	0.78995	0.595791	0.953524	0.406671	0.98922	0.371427	0.639096	0.795588	0.968295	0.337829	0.950048	0.671909	0.853906	0.598203	0.955826
196982	k__Bacteria; p__Firmicutes; c__Clostridia; o__Clostridiales; f__Ruminococcaceae; g__; s__	0.096794	0.93969	0.0252583	0.657403	0.111223	0.898466	0.0649928	0.988391	0.0301854	0.514772	0.0387589	0.771274	0.368129	0.952009	0.0249941	0.694589	0.0693574	0.73601
194297	k__Bacteria; p__Firmicutes; c__Clostridia; o__Clostridiales; f__Ruminococcaceae; g__Ruminococcus; s__	0.870486	0.93969	0.546041	0.771451	0.472555	0.953524	0.562008	0.98922	0.449171	0.649425	0.95118	0.974229	0.828754	0.992685	0.672621	0.853906	0.204722	0.799716
198587	k__Bacteria; p__Firmicutes; c__Clostridia; o__Clostridiales; f__Ruminococcaceae; g__; s__	0.211529	0.93969	0.0582277	0.686733	0.139621	0.898466	0.144393	0.988391	0.011738	0.514772	0.12447	0.791339	0.229167	0.81473	0.0595763	0.718896	0.0449187	0.720877
208539	k__Bacteria; p__Firmicutes; c__Clostridia; o__Clostridiales; f__[Mogibacteriaceae]; g__; s__	0.835309	0.93969	0.477891	0.745338	0.834952	0.953524	0.932952	0.997745	0.599976	0.678113	0.715512	0.968295	0.50381	0.982616	0.959723	0.916117	0.866079	0.997005
192406	k__Bacteria; p__Firmicutes; c__Clostridia; o__Clostridiales; f__Ruminococcaceae; g__; s__	0.256889	0.93969	0.128684	0.686733	0.610406	0.953524	0.227292	0.988391	0.305177	0.613714	0.384914	0.902252	0.393381	0.960985	0.598298	0.843284	0.57247	0.955826
540055	k__Bacteria; p__Firmicutes; c__Clostridia; o__Clostridiales; f__Ruminococcaceae; g__; s__	0.78032	0.93969	0.737084	0.817415	0.940464	0.964144	0.701451	0.98922	0.52346	0.655636	0.968414	0.975571	0.958457	0.993406	0.194291	0.802537	0.924466	0.997005
182911	k__Bacteria; p__Firmicutes; c__Clostridia; o__Clostridiales; f__Ruminococcaceae; g__; s__	0.348034	0.93969	0.614369	0.790264	0.139881	0.898466	0.169764	0.988391	0.581155	0.676924	0.0637828	0.771274	0.103494	0.672527	0.212474	0.802537	0.393018	0.929469
178439	k__Bacteria; p__Firmicutes; c__Clostridia; o__Clostridiales; f__Lachnospiraceae; g__; s__	0.641842	0.93969	0.862466	0.82387	0.206968	0.898466	0.240091	0.988391	0.1674	0.565189	0.371351	0.887905	0.132267	0.710467	0.621628	0.845114	0.205345	0.799716
193233	k__Bacteria; p__Bacteroidetes; c__Bacteroidia; o__Bacteroidales; f__Bacteroidaceae; g__Bacteroides; s__uniformis	0.342903	0.93969	0.636107	0.798523	0.816987	0.953524	0.27624	0.988391	0.313657	0.613714	0.252036	0.841685	0.683557	0.992685	0.590949	0.843284	0.658741	0.980565
177520	k__Bacteria; p__Firmicutes; c__Clostridia; o__Clostridiales; f__Lachnospiraceae	0.46255	0.93969	0.128485	0.686733	0.469848	0.953524	0.586108	0.98922	0.107296	0.53325	0.294228	0.853243	0.10922	0.682462	0.0376901	0.718896	0.037649	0.720877
187180	k__Bacteria; p__Firmicutes; c__Clostridia; o__Clostridiales; f__Ruminococcaceae; g__; s__	0.51113	0.93969	0.413838	0.724667	0.149641	0.898466	0.242708	0.988391	0.903275	0.729071	0.140992	0.791339	0.040397	0.605163	0.168174	0.802537	0.257923	0.849113
182643	k__Bacteria; p__Firmicutes; c__Clostridia; o__Clostridiales; f__Clostridiaceae; g__Clostridium; s__	0.877662	0.93969	0.465894	0.744261	0.765689	0.953524	0.891224	0.990143	0.0422815	0.514772	0.89262	0.9716	0.580479	0.992685	0.193428	0.802537	0.146811	0.769398
181176	k__Bacteria; p__Firmicutes; c__Clostridia; o__Clostridiales; f__Lachnospiraceae; g__Coprococcus; s__	0.114417	0.93969	0.0284551	0.667121	0.447576	0.953524	0.175201	0.988391	0.839919	0.725469	0.310212	0.853243	0.443066	0.975802	0.538569	0.843284	0.873615	0.997005
181174	k__Bacteria; p__Firmicutes; c__Clostridia; o__Clostridiales; f__Ruminococcaceae; g__; s__	0.0695067	0.93969	0.0187968	0.656685	0.163862	0.898466	0.367642	0.98922	0.417906	0.643687	0.322605	0.853243	0.464586	0.979125	0.154569	0.802537	0.353817	0.891895
184525	k__Bacteria; p__Firmicutes; c__Clostridia; o__Clostridiales; f__Lachnospiraceae; g__Coprococcus; s__	0.554358	0.93969	0.408296	0.724667	0.540985	0.953524	0.25702	0.988391	0.612877	0.67965	0.912425	0.9716	0.947584	0.993099	0.452786	0.843284	0.63325	0.968956
4477861	k__Bacteria; p__Bacteroidetes; c__Bacteroidia; o__Bacteroidales; f__Bacteroidaceae; g__Bacteroides; s__	0.800034	0.93969	0.560848	0.771451	0.353104	0.927852	0.350141	0.98922	0.445672	0.649425	0.447425	0.913906	0.329725	0.950048	0.463421	0.843284	0.651106	0.980565
772282	k__Bacteria; p__Bacteroidetes; c__Bacteroidia; o__Bacteroidales; f__Rikenellaceae; g__; s__	0.926175	0.93969	0.850826	0.82387	0.767824	0.953524	0.97845	0.998794	0.124501	0.557051	0.756955	0.968295	0.831368	0.992685	0.320232	0.807403	0.469996	0.946418
196664	k__Bacteria; p__Bacteroidetes; c__Bacteroidia; o__Bacteroidales; f__Bacteroidaceae; g__Bacteroides; s__uniformis	0.890591	0.93969	0.517168	0.771451	0.919912	0.964144	0.945261	0.997745	0.254971	0.613611	0.621009	0.966173	0.529651	0.988054	0.743809	0.872197	0.61309	0.957856
183439	k__Bacteria; p__Firmicutes; c__Clostridia; o__Clostridiales; f__Ruminococcaceae; g__; s__	0.621339	0.93969	0.686316	0.807855	0.454953	0.953524	0.308811	0.98922	0.89046	0.729071	0.574017	0.956635	0.905543	0.992685	0.740611	0.872197	0.434386	0.93717
178845	k__Bacteria; p__Firmicutes; c__Clostridia; o__Clostridiales; f__Ruminococcaceae; g__; s__	0.592913	0.93969	0.925016	0.835729	0.255302	0.912436	0.20983	0.988391	0.771971	0.714907	0.557609	0.943348	0.312685	0.931854	0.410305	0.839145	0.606315	0.955826
New.0.ReferenceOTU262	k__Bacteria; p__Bacteroidetes; c__Bacteroidia; o__Bacteroidales; f__Bacteroidaceae; g__Bacteroides; s__uniformis	0.524996	0.93969	0.818818	0.82387	0.881543	0.964144	0.571613	0.98922	0.159641	0.565189	0.813394	0.968295	0.745258	0.992685	0.766032	0.880531	0.54041	0.954725
New.0.ReferenceOTU246	k__Bacteria; p__Bacteroidetes; c__Bacteroidia; o__Bacteroidales; f__Porphyromonadaceae; g__Parabacteroides; s__distasonis	0.531326	0.93969	0.417733	0.724667	0.720584	0.953524	0.770728	0.98922	0.483125	0.655636	0.705074	0.968295	0.944947	0.993099	0.840109	0.895763	0.693683	0.988026
New.0.ReferenceOTU30	k__Bacteria; p__Bacteroidetes; c__Bacteroidia; o__Bacteroidales; f__Bacteroidaceae; g__Bacteroides; s__uniformis	0.836965	0.93969	0.392327	0.722907	0.813538	0.953524	0.911333	0.997435	0.169189	0.565189	0.728437	0.968295	0.561774	0.992685	0.588265	0.843284	0.201255	0.799716
New.0.ReferenceOTU0	k__Bacteria; p__Bacteroidetes; c__Bacteroidia; o__Bacteroidales; f__Bacteroidaceae; g__Bacteroides; s__uniformis	0.687386	0.93969	0.558918	0.771451	0.234964	0.898466	0.27264	0.988391	0.503726	0.655636	0.830223	0.9716	0.521401	0.984777	0.831921	0.895763	0.580882	0.955826
New.0.ReferenceOTU8	k__Bacteria; p__Bacteroidetes; c__Bacteroidia; o__Bacteroidales; f__Bacteroidaceae; g__Bacteroides; s__	0.501172	0.93969	0.708076	0.815128	0.22812	0.898466	0.130676	0.988391	0.976323	0.743089	0.512227	0.940347	0.204459	0.786475	0.820317	0.89388	0.657024	0.980565
New.0.ReferenceOTU185	k__Bacteria; p__Firmicutes; c__Clostridia; o__Clostridiales; f__Ruminococcaceae; g__Faecalibacterium; s__prausnitzii	0.637511	0.93969	0.280335	0.686733	0.329411	0.927852	0.424324	0.98922	0.320329	0.615261	0.148002	0.797817	0.0611993	0.627346	0.383212	0.828567	0.14776	0.769398
New.0.ReferenceOTU224	k__Bacteria; p__Bacteroidetes; c__Bacteroidia; o__Bacteroidales; f__Porphyromonadaceae; g__Parabacteroides; s__distasonis	0.415906	0.93969	0.723226	0.817415	0.783516	0.953524	0.566051	0.98922	0.668911	0.701772	0.112649	0.791339	0.800398	0.992685	0.361095	0.816694	0.772206	0.989142
New.0.ReferenceOTU220	k__Bacteria; p__Bacteroidetes; c__Bacteroidia; o__Bacteroidales; f__Porphyromonadaceae; g__Parabacteroides; s__	0.988528	0.945704	0.928345	0.835729	0.998056	0.970015	0.873531	0.98922	0.864433	0.728609	0.969656	0.975571	0.758538	0.992685	0.996208	0.916117	0.942247	0.997005
New.0.ReferenceOTU106	k__Bacteria; p__Bacteroidetes; c__Bacteroidia; o__Bacteroidales; f__Bacteroidaceae; g__Bacteroides; s__	0.417198	0.93969	0.365109	0.717553	0.830736	0.953524	0.58558	0.98922	0.163105	0.565189	0.181646	0.806574	0.285723	0.900857	0.37338	0.822016	0.285223	0.852314
New.0.ReferenceOTU86	k__Bacteria; p__Bacteroidetes; c__Bacteroidia; o__Bacteroidales; f__Bacteroidaceae; g__Bacteroides; s__	0.529658	0.93969	0.14	0.686733	0.569076	0.953524	0.497132	0.98922	0.698628	0.710606	0.662422	0.966319	0.771866	0.992685	0.535571	0.843284	0.588854	0.955826
New.0.ReferenceOTU83	k__Bacteria; p__Bacteroidetes; c__Bacteroidia; o__Bacteroidales; f__Rikenellaceae; g__; s__	0.66195	0.93969	0.657166	0.804673	0.237052	0.898466	0.213361	0.988391	0.486871	0.655636	0.896138	0.9716	0.475233	0.979125	0.982364	0.916117	0.740029	0.988026
New.0.ReferenceOTU194	k__Bacteria; p__Bacteroidetes; c__Bacteroidia; o__Bacteroidales; f__Bacteroidaceae; g__Bacteroides; s__	0.940197	0.93969	0.865082	0.82387	0.773065	0.953524	0.990405	0.99896	0.0969677	0.531324	0.97043	0.975571	0.805128	0.992685	0.814202	0.89388	0.419098	0.93717
New.0.ReferenceOTU297	k__Bacteria; p__Bacteroidetes; c__Bacteroidia; o__Bacteroidales; f__Bacteroidaceae; g__Bacteroides; s__	0.231617	0.93969	0.233074	0.686733	0.244433	0.898466	0.253	0.988391	0.893345	0.729071	0.0944939	0.791339	0.164841	0.745402	0.447356	0.843284	0.551753	0.954725
New.0.ReferenceOTU172	k__Bacteria; p__Bacteroidetes; c__Bacteroidia; o__Bacteroidales; f__Bacteroidaceae; g__Bacteroides; s__	0.705844	0.93969	0.72509	0.817415	0.729413	0.953524	0.837381	0.98922	0.280901	0.613611	0.685357	0.968295	0.788857	0.992685	0.906082	0.903572	0.711	0.988026
New.0.ReferenceOTU286	k__Bacteria; p__Firmicutes; c__Erysipelotrichi; o__Erysipelotrichales; f__Erysipelotrichaceae; g__; s__	0.515828	0.93969	0.279973	0.686733	0.191259	0.898466	0.274517	0.988391	0.532484	0.659068	0.522316	0.940347	0.191598	0.776309	0.80185	0.893651	0.3928	0.929469
New.0.ReferenceOTU281	k__Bacteria; p__Bacteroidetes; c__Bacteroidia; o__Bacteroidales; f__Bacteroidaceae; g__Bacteroides; s__acidifaciens	0.956574	0.942714	0.969671	0.84575	0.648072	0.953524	0.606601	0.98922	0.543326	0.664374	0.97976	0.976166	0.914882	0.992685	0.864896	0.899719	0.901977	0.997005
New.0.ReferenceOTU177	k__Bacteria; p__Bacteroidetes; c__Bacteroidia; o__Bacteroidales; f__Bacteroidaceae; g__Bacteroides	0.554832	0.93969	0.612937	0.790264	0.582072	0.953524	0.257573	0.988391	0.956427	0.739373	0.203132	0.812847	0.326676	0.94874	0.632265	0.849782	0.786383	0.989211
New.0.ReferenceOTU273	k__Bacteria; p__Actinobacteria; c__Actinobacteria; o__Bifidobacteriales; f__Bifidobacteriaceae; g__Bifidobacterium; s__adolescentis	0.37732	0.93969	0.551053	0.771451	0.0820056	0.898466	0.16121	0.988391	0.943971	0.736035	0.498013	0.940347	0.141054	0.718705	0.887726	0.899908	0.441862	0.939298
New.0.ReferenceOTU69	k__Bacteria; p__Bacteroidetes; c__Bacteroidia; o__Bacteroidales; f__Bacteroidaceae; g__Bacteroides; s__	0.75848	0.93969	0.597941	0.78995	0.814263	0.953524	0.57407	0.98922	0.313381	0.613714	0.25412	0.841685	0.772083	0.992685	0.522478	0.843284	0.774651	0.989173
New.0.CleanUp.ReferenceOTU321	k__Bacteria; p__Bacteroidetes; c__Bacteroidia; o__Bacteroidales; f__Bacteroidaceae; g__Bacteroides; s__	0.462647	0.93969	0.215584	0.686733	0.980914	0.964144	0.74572	0.98922	0.280221	0.613611	0.245403	0.839986	0.510842	0.984777	0.389326	0.838712	0.476901	0.950725
New.0.CleanUp.ReferenceOTU2491	k__Bacteria; p__Bacteroidetes; c__Bacteroidia; o__Bacteroidales; f__Bacteroidaceae; g__Bacteroides; s__uniformis	0.763691	0.93969	0.679429	0.80537	0.503539	0.953524	0.792896	0.98922	0.106618	0.53325	0.376007	0.887905	0.126861	0.710467	0.497959	0.843284	0.142703	0.769398
New.0.CleanUp.ReferenceOTU5310	k__Bacteria; p__Bacteroidetes; c__Bacteroidia; o__Bacteroidales; f__Bacteroidaceae; g__Bacteroides; s__	0.977597	0.943539	0.87957	0.82387	0.895378	0.964144	0.746845	0.98922	0.3756	0.639096	0.891532	0.9716	0.478436	0.979125	0.71411	0.866158	0.484573	0.950725
New.0.CleanUp.ReferenceOTU6886	k__Bacteria; p__Bacteroidetes; c__Bacteroidia; o__Bacteroidales; f__Bacteroidaceae; g__Bacteroides; s__	0.919665	0.93969	0.847023	0.82387	0.769388	0.953524	0.968605	0.997745	0.556724	0.667846	0.695806	0.968295	0.722842	0.992685	0.0686672	0.718896	0.604053	0.955826
New.0.CleanUp.ReferenceOTU10199	k__Bacteria; p__Firmicutes; c__Clostridia; o__Clostridiales; f__Lachnospiraceae; g__Coprococcus; s__	0.247553	0.93969	0.0440651	0.675367	0.72687	0.953524	0.59931	0.98922	0.000559789	0.144435	0.22961	0.834426	0.350386	0.950048	0.0128437	0.663664	0.00337469	0.720877
New.0.CleanUp.ReferenceOTU12154	k__Bacteria; p__Firmicutes; c__Clostridia; o__Clostridiales; f__Ruminococcaceae; g__; s__	0.0954686	0.93969	0.992693	0.84575	0.0172444	0.844427	0.0646726	0.988391	0.12366	0.557051	0.0156841	0.688925	0.0256417	0.558086	0.00551253	0.434049	0.0546485	0.73601
New.0.CleanUp.ReferenceOTU12889	k__Bacteria; p__Bacteroidetes; c__Bacteroidia; o__Bacteroidales; f__Bacteroidaceae; g__Bacteroides; s__uniformis	0.634567	0.93969	0.312109	0.710456	0.684535	0.953524	0.943563	0.997745	0.637881	0.691051	0.497311	0.940347	0.638035	0.992685	0.826469	0.895529	0.909224	0.997005
New.0.CleanUp.ReferenceOTU13386	k__Bacteria; p__Bacteroidetes; c__Bacteroidia; o__Bacteroidales; f__Bacteroidaceae; g__Bacteroides; s__	0.717957	0.93969	0.599497	0.78995	0.468264	0.953524	0.735266	0.98922	0.774236	0.714907	0.874627	0.9716	0.914535	0.992685	0.688621	0.860573	0.732416	0.988026
New.0.CleanUp.ReferenceOTU13718	k__Bacteria; p__Firmicutes; c__Erysipelotrichi; o__Erysipelotrichales; f__Erysipelotrichaceae; g__; s__	0.0826674	0.93969	0.0182158	0.656685	0.136712	0.898466	0.0734446	0.988391	0.301407	0.613714	0.151083	0.797817	0.150563	0.722786	0.274979	0.807403	0.303177	0.852314
New.0.CleanUp.ReferenceOTU14023	k__Bacteria; p__Bacteroidetes; c__Bacteroidia; o__Bacteroidales; f__Bacteroidaceae; g__Bacteroides; s__	0.832734	0.93969	0.389902	0.722907	0.866334	0.964144	0.696554	0.98922	0.746407	0.714907	0.862908	0.9716	0.959783	0.993406	0.996332	0.916117	0.973769	0.997005
New.0.CleanUp.ReferenceOTU14045	k__Bacteria; p__Firmicutes; c__Clostridia; o__Clostridiales; f__Ruminococcaceae; g__; s__	0.479044	0.93969	0.374657	0.717553	0.204516	0.898466	0.433623	0.98922	0.222879	0.59611	0.117462	0.791339	0.0566629	0.627346	0.322517	0.807403	0.144452	0.769398
New.0.CleanUp.ReferenceOTU14470	k__Bacteria; p__Firmicutes; c__Clostridia; o__Clostridiales; f__Ruminococcaceae; g__Faecalibacterium; s__prausnitzii	0.0467166	0.93969	0.0939446	0.686733	0.0998761	0.898466	0.17458	0.988391	0.943587	0.736035	0.0423496	0.771274	0.091755	0.672527	0.238034	0.802537	0.389809	0.929469
New.0.CleanUp.ReferenceOTU14755	k__Bacteria; p__Bacteroidetes; c__Bacteroidia; o__Bacteroidales; f__Bacteroidaceae; g__Bacteroides; s__	0.658961	0.93969	0.633646	0.798523	0.787351	0.953524	0.47861	0.98922	0.0481289	0.514772	0.733743	0.968295	0.864514	0.992685	0.511357	0.843284	0.191692	0.799716
New.0.CleanUp.ReferenceOTU15088	k__Bacteria; p__Firmicutes; c__Clostridia; o__Clostridiales; f__Ruminococcaceae; g__; s__	0.606103	0.93969	0.718478	0.817415	0.885538	0.964144	0.480335	0.98922	0.869851	0.728609	0.512304	0.940347	0.205872	0.786475	0.562273	0.843284	0.335663	0.876821
New.0.CleanUp.ReferenceOTU15539	k__Bacteria; p__Firmicutes; c__Clostridia; o__Clostridiales; f__Lachnospiraceae; g__; s__	0.651595	0.93969	0.382208	0.720995	0.880971	0.964144	0.656685	0.98922	0.307191	0.613714	0.193154	0.812847	0.293954	0.901989	0.206503	0.802537	0.196659	0.799716
New.0.CleanUp.ReferenceOTU15852	k__Bacteria; p__Firmicutes; c__Clostridia; o__Clostridiales; f__; g__; s__	0.797745	0.93969	0.681545	0.805487	0.369158	0.934359	0.556096	0.98922	0.0962176	0.531324	0.997307	0.977264	0.839767	0.992685	0.78377	0.887876	0.303394	0.852314
New.0.CleanUp.ReferenceOTU16274	k__Bacteria; p__Bacteroidetes; c__Bacteroidia; o__Bacteroidales; f__Rikenellaceae; g__; s__	0.691786	0.93969	0.592386	0.783923	0.242952	0.898466	0.249815	0.988391	0.206327	0.587703	0.772038	0.968295	0.337124	0.950048	0.880021	0.899719	0.461252	0.945027
New.0.CleanUp.ReferenceOTU16408	k__Bacteria; p__Firmicutes; c__Clostridia; o__Clostridiales; f__Ruminococcaceae; g__; s__	0.0947192	0.93969	0.148716	0.686733	0.0216743	0.844427	0.0816207	0.988391	0.522827	0.655636	0.185137	0.806574	0.0418469	0.605163	0.0259879	0.701573	0.0751722	0.73601
New.0.CleanUp.ReferenceOTU17688	k__Bacteria; p__Bacteroidetes; c__Bacteroidia; o__Bacteroidales; f__Bacteroidaceae; g__Bacteroides; s__	0.715841	0.93969	0.369737	0.717553	0.426361	0.953524	0.320318	0.98922	0.999086	0.750088	0.587507	0.956635	0.370343	0.952009	0.910256	0.903572	0.784946	0.989211
New.0.CleanUp.ReferenceOTU18196	k__Bacteria; p__Bacteroidetes; c__Bacteroidia; o__Bacteroidales; f__Porphyromonadaceae; g__Parabacteroides; s__	0.897163	0.93969	0.84379	0.82387	0.531706	0.953524	0.541851	0.98922	0.326195	0.617768	0.897005	0.9716	0.500976	0.981951	0.977821	0.916117	0.697196	0.988026
New.0.CleanUp.ReferenceOTU18327	k__Bacteria; p__Bacteroidetes; c__Bacteroidia; o__Bacteroidales; f__Porphyromonadaceae; g__Parabacteroides; s__	0.625184	0.93969	0.846687	0.82387	0.242217	0.898466	0.27628	0.988391	0.948696	0.737285	0.276888	0.846591	0.105674	0.672527	0.561592	0.843284	0.422743	0.93717
New.0.CleanUp.ReferenceOTU18987	k__Bacteria; p__Firmicutes; c__Clostridia; o__Clostridiales	0.822695	0.93969	0.353758	0.717553	0.772087	0.953524	0.825237	0.98922	0.108329	0.53325	0.361473	0.879281	0.499833	0.981577	0.250414	0.802537	0.187947	0.799716
New.0.CleanUp.ReferenceOTU19459	k__Bacteria; p__Bacteroidetes; c__Bacteroidia; o__Bacteroidales; f__Bacteroidaceae; g__Bacteroides	0.171022	0.93969	0.0548403	0.686733	0.720462	0.953524	0.86441	0.98922	0.889278	0.729071	0.472456	0.918706	0.880573	0.992685	0.357273	0.816694	0.984585	0.997005
New.0.CleanUp.ReferenceOTU19985	k__Bacteria; p__Bacteroidetes; c__Bacteroidia; o__Bacteroidales; f__Bacteroidaceae; g__Bacteroides; s__	0.57078	0.93969	0.530848	0.771451	0.813727	0.953524	0.663529	0.98922	0.806587	0.723415	0.508459	0.940347	0.741685	0.992685	0.813011	0.89388	0.672924	0.986892
New.0.CleanUp.ReferenceOTU21817	k__Bacteria; p__Firmicutes; c__Clostridia; o__Clostridiales; f__Ruminococcaceae; g__Faecalibacterium; s__prausnitzii	0.807992	0.93969	0.469777	0.744261	0.673064	0.953524	0.788617	0.98922	0.484961	0.655636	0.310538	0.853243	0.375532	0.952009	0.633156	0.849782	0.609998	0.957856
New.0.CleanUp.ReferenceOTU22800	k__Bacteria; p__Bacteroidetes; c__Bacteroidia; o__Bacteroidales; f__Porphyromonadaceae; g__Parabacteroides; s__distasonis	0.945049	0.93969	0.860486	0.82387	0.754141	0.953524	0.595186	0.98922	0.252648	0.613611	0.834305	0.9716	0.564787	0.992685	0.555033	0.843284	0.282715	0.852314
New.0.CleanUp.ReferenceOTU24330	k__Bacteria; p__Bacteroidetes; c__Bacteroidia; o__Bacteroidales; f__Bacteroidaceae; g__Bacteroides; s__uniformis	0.637833	0.93969	0.745177	0.817415	0.273308	0.926628	0.414711	0.98922	0.198923	0.585807	0.331956	0.853243	0.148636	0.722786	0.574052	0.843284	0.26952	0.851463
New.0.CleanUp.ReferenceOTU24603	k__Bacteria; p__Bacteroidetes; c__Bacteroidia; o__Bacteroidales; f__Bacteroidaceae; g__Bacteroides; s__	0.60026	0.93969	0.738477	0.817415	0.628323	0.953524	0.294449	0.98922	0.684248	0.706979	0.744002	0.968295	0.842254	0.992685	0.580489	0.843284	0.887427	0.997005
New.0.CleanUp.ReferenceOTU26540	k__Bacteria; p__Bacteroidetes; c__Bacteroidia; o__Bacteroidales; f__Bacteroidaceae; g__Bacteroides	0.863821	0.93969	0.830368	0.82387	0.843807	0.953524	0.598537	0.98922	0.558486	0.667846	0.937935	0.971873	0.792424	0.992685	0.984539	0.916117	0.918207	0.997005
New.0.CleanUp.ReferenceOTU27264	k__Bacteria; p__Bacteroidetes; c__Bacteroidia; o__Bacteroidales; f__Bacteroidaceae; g__Bacteroides; s__	0.345681	0.93969	0.424811	0.724667	0.23881	0.898466	0.212014	0.988391	0.319608	0.615261	0.106714	0.791339	0.0296422	0.590812	0.331837	0.807403	0.0994518	0.73601
New.0.CleanUp.ReferenceOTU27515	k__Bacteria; p__Bacteroidetes; c__Bacteroidia; o__Bacteroidales; f__Bacteroidaceae; g__Bacteroides; s__	0.924252	0.93969	0.567358	0.771854	0.593858	0.953524	0.635168	0.98922	0.156455	0.565189	0.322877	0.853243	0.464509	0.979125	0.215201	0.802537	0.461864	0.945027
New.0.CleanUp.ReferenceOTU29206	k__Bacteria; p__Firmicutes; c__Erysipelotrichi; o__Erysipelotrichales; f__Erysipelotrichaceae; g__; s__	0.875687	0.93969	0.858316	0.82387	0.459816	0.953524	0.647092	0.98922	0.862326	0.728609	0.94731	0.974229	0.875442	0.992685	0.839203	0.895763	0.915192	0.997005
New.0.CleanUp.ReferenceOTU31172	k__Bacteria; p__Firmicutes; c__Clostridia; o__Clostridiales; f__Ruminococcaceae; g__Ruminococcus; s__	0.562289	0.93969	0.387461	0.722907	0.774291	0.953524	0.523536	0.98922	0.926497	0.734284	0.290217	0.853243	0.753578	0.992685	0.399735	0.839145	0.984393	0.997005
New.0.CleanUp.ReferenceOTU31410	k__Bacteria; p__Bacteroidetes; c__Bacteroidia; o__Bacteroidales; f__Porphyromonadaceae; g__Parabacteroides; s__distasonis	0.645955	0.93969	0.563529	0.771451	0.419096	0.953524	0.234558	0.988391	0.0786374	0.520817	0.908272	0.9716	0.89921	0.992685	0.356502	0.816694	0.0725414	0.73601
New.0.CleanUp.ReferenceOTU31824	k__Bacteria; p__Firmicutes; c__Clostridia; o__Clostridiales; f__Lachnospiraceae; g__; s__	0.591107	0.93969	0.232215	0.686733	0.346066	0.927852	0.453429	0.98922	0.849306	0.725469	0.24236	0.839986	0.0670221	0.627346	0.535909	0.843284	0.18452	0.799716
New.0.CleanUp.ReferenceOTU32093	k__Bacteria; p__Firmicutes; c__Clostridia; o__Clostridiales; f__Ruminococcaceae; g__Ruminococcus; s__	0.556599	0.93969	0.191111	0.686733	0.926877	0.964144	0.907577	0.995426	0.403854	0.642157	0.450494	0.913906	0.675497	0.992685	0.660196	0.853906	0.827451	0.996122
New.0.CleanUp.ReferenceOTU32363	k__Bacteria; p__Firmicutes; c__Clostridia; o__Clostridiales; f__Lachnospiraceae; g__Coprococcus; s__	0.758224	0.93969	0.300628	0.709645	0.972061	0.964144	0.959159	0.997745	0.469786	0.65491	0.912775	0.9716	0.812241	0.992685	0.808687	0.893684	0.770443	0.989142
New.0.CleanUp.ReferenceOTU32857	k__Bacteria; p__Firmicutes; c__Clostridia; o__Clostridiales; f__Lachnospiraceae; g__Coprococcus; s__	0.99084	0.946991	0.903463	0.826352	0.810192	0.953524	0.885504	0.990143	0.629448	0.688744	0.884057	0.9716	0.439254	0.975802	0.991569	0.916117	0.859599	0.997005
New.0.CleanUp.ReferenceOTU33436	k__Bacteria; p__Firmicutes; c__Clostridia; o__Clostridiales; f__Ruminococcaceae; g__; s__	0.225729	0.93969	0.0834844	0.686733	0.555753	0.953524	0.710614	0.98922	0.406244	0.642157	0.0310414	0.771274	0.290624	0.901989	0.1547	0.802537	0.607569	0.956342
New.0.CleanUp.ReferenceOTU33662	k__Bacteria; p__Bacteroidetes; c__Bacteroidia; o__Bacteroidales; f__Rikenellaceae; g__; s__	0.486344	0.93969	0.833891	0.82387	0.195275	0.898466	0.481998	0.98922	0.79954	0.721308	0.911395	0.9716	0.563352	0.992685	0.728865	0.872197	0.72724	0.988026
New.0.CleanUp.ReferenceOTU34456	k__Bacteria; p__Bacteroidetes; c__Bacteroidia; o__Bacteroidales; f__[Barnesiellaceae]; g__; s__	0.344216	0.93969	0.075958	0.686733	0.673455	0.953524	0.743954	0.98922	0.0647252	0.514772	0.318348	0.853243	0.395372	0.960985	0.114999	0.770625	0.222713	0.82225
New.0.CleanUp.ReferenceOTU34700	k__Bacteria; p__Firmicutes; c__Clostridia; o__Clostridiales; f__Ruminococcaceae; g__; s__	0.537281	0.93969	0.278566	0.686733	0.201979	0.898466	0.231195	0.988391	0.627377	0.688744	0.288151	0.853243	0.198058	0.785376	0.422789	0.839145	0.587525	0.955826
New.0.CleanUp.ReferenceOTU36406	k__Bacteria; p__Firmicutes; c__Clostridia; o__Clostridiales; f__Lachnospiraceae	0.763684	0.93969	0.762569	0.819222	0.54637	0.953524	0.403988	0.98922	0.077296	0.520817	0.983724	0.977264	0.957362	0.993406	0.378106	0.825079	0.126447	0.757418
New.0.CleanUp.ReferenceOTU36577	k__Bacteria; p__Bacteroidetes; c__Bacteroidia; o__Bacteroidales; f__Bacteroidaceae; g__Bacteroides; s__	0.315487	0.93969	0.105453	0.686733	0.742646	0.953524	0.93378	0.997745	0.282288	0.613611	0.243505	0.839986	0.34855	0.950048	0.577495	0.843284	0.551832	0.954725
New.0.CleanUp.ReferenceOTU36963	k__Bacteria; p__Firmicutes; c__Clostridia; o__Clostridiales; f__Ruminococcaceae; g__Ruminococcus; s__	0.186808	0.93969	0.560842	0.771451	0.133034	0.898466	0.075376	0.988391	0.968534	0.742161	0.116597	0.791339	0.117541	0.700487	0.46098	0.843284	0.439092	0.93717
New.0.CleanUp.ReferenceOTU37625	k__Bacteria; p__Firmicutes; c__Clostridia; o__Clostridiales; f__Ruminococcaceae; g__Ruminococcus; s__	0.124401	0.93969	0.495716	0.755598	0.945904	0.964144	0.325305	0.98922	0.711615	0.714907	0.934865	0.971796	0.898077	0.992685	0.227085	0.802537	0.951798	0.997005
New.0.CleanUp.ReferenceOTU38360	k__Bacteria; p__Bacteroidetes; c__Bacteroidia; o__Bacteroidales; f__Porphyromonadaceae; g__Parabacteroides; s__distasonis	0.828537	0.93969	0.874829	0.82387	0.650601	0.953524	0.461131	0.98922	0.873065	0.729071	0.301431	0.853243	0.250659	0.836341	0.638539	0.850688	0.543782	0.954725
New.0.CleanUp.ReferenceOTU38493	k__Bacteria; p__Firmicutes; c__Clostridia; o__Clostridiales; f__Lachnospiraceae; g__; s__	0.942579	0.93969	0.605928	0.78995	0.625604	0.953524	0.649232	0.98922	0.28065	0.613611	0.718384	0.968295	0.293805	0.901989	0.855188	0.899719	0.475389	0.950725
New.0.CleanUp.ReferenceOTU38499	k__Bacteria; p__Firmicutes; c__Clostridia; o__Clostridiales; f__Ruminococcaceae; g__Faecalibacterium; s__prausnitzii	0.258826	0.93969	0.0880942	0.686733	0.639653	0.953524	0.908455	0.995426	0.457559	0.649425	0.235144	0.839403	0.18707	0.776309	0.429409	0.839145	0.326055	0.870958
New.0.CleanUp.ReferenceOTU41066	k__Bacteria; p__Bacteroidetes; c__Bacteroidia; o__Bacteroidales; f__Rikenellaceae; g__; s__	0.959421	0.942714	0.608257	0.78995	0.81928	0.953524	0.741632	0.98922	0.934994	0.734448	0.984913	0.977264	0.878528	0.992685	0.984236	0.916117	0.998434	0.998434
New.0.CleanUp.ReferenceOTU42119	k__Bacteria; p__Firmicutes; c__Clostridia; o__Clostridiales; f__Ruminococcaceae; g__Ruminococcus	0.334921	0.93969	0.910666	0.830245	0.096904	0.898466	0.105408	0.988391	0.681635	0.706979	0.159388	0.797817	0.068639	0.627346	0.551361	0.843284	0.310529	0.858325
New.0.CleanUp.ReferenceOTU42219	k__Bacteria; p__Firmicutes; c__Clostridia; o__Clostridiales; f__Ruminococcaceae; g__; s__	0.644168	0.93969	0.926395	0.835729	0.311359	0.927852	0.217039	0.988391	0.521945	0.655636	0.482573	0.9314	0.147132	0.722786	0.682415	0.857433	0.350314	0.890838
New.0.CleanUp.ReferenceOTU42318	k__Bacteria; p__Bacteroidetes; c__Bacteroidia; o__Bacteroidales; f__Bacteroidaceae; g__Bacteroides; s__	0.798889	0.93969	0.417542	0.724667	0.839525	0.953524	0.968922	0.997745	0.162973	0.565189	0.805501	0.968295	0.985442	0.993406	0.533413	0.843284	0.462174	0.945027
New.0.CleanUp.ReferenceOTU43468	k__Bacteria; p__Bacteroidetes; c__Bacteroidia; o__Bacteroidales; f__Bacteroidaceae; g__Bacteroides; s__	0.503269	0.93969	0.803211	0.82387	0.491855	0.953524	0.952345	0.997745	0.729261	0.714907	0.52348	0.940347	0.458596	0.979125	0.887804	0.899908	0.826134	0.996122
New.0.CleanUp.ReferenceOTU44404	k__Bacteria; p__Bacteroidetes; c__Bacteroidia; o__Bacteroidales; f__Rikenellaceae; g__; s__	0.552253	0.93969	0.179182	0.686733	0.482587	0.953524	0.352518	0.98922	0.691284	0.706979	0.651897	0.966319	0.29631	0.903833	0.911586	0.903572	0.6591	0.980565
Unassigned.Other	Unassigned.Other	0.38801	0.93969	0.998228	0.84575	0.191542	0.898466	0.559796	0.98922	0.726566	0.714907	0.762679	0.968295	0.35485	0.950048	0.189031	0.802537	0.510365	0.950725
k__Archaea.p__Euryarchaeota	k__Archaea.p__Euryarchaeota	0.377152	0.93969	0.844163	0.82387	0.933983	0.964144	0.428855	0.98922	0.220351	0.595061	0.750247	0.968295	0.673908	0.992685	0.233418	0.802537	0.230707	0.82225
k__Bacteria.p__Actinobacteria	k__Bacteria.p__Actinobacteria	0.397567	0.93969	0.6288	0.795932	0.155029	0.898466	0.28399	0.988391	0.399207	0.642157	0.811468	0.968295	0.621761	0.992685	0.606449	0.843284	0.265566	0.850492
k__Bacteria.p__Bacteroidetes	k__Bacteria.p__Bacteroidetes	0.66085	0.93969	0.562583	0.771451	0.406716	0.950723	0.237168	0.988391	0.652229	0.693978	0.547298	0.940347	0.423794	0.968806	0.91798	0.903572	0.805658	0.989211
k__Bacteria.p__Cyanobacteria	k__Bacteria.p__Cyanobacteria	0.920882	0.93969	0.663418	0.804864	0.904571	0.964144	0.769567	0.98922	0.693235	0.706979	0.932863	0.9716	0.514216	0.984777	0.8699	0.899719	0.768915	0.988468
k__Bacteria.p__Firmicutes	k__Bacteria.p__Firmicutes	0.152655	0.93969	0.367866	0.717553	0.0245099	0.844427	0.0297228	0.988391	0.516789	0.655636	0.11408	0.791339	0.0166216	0.476016	0.324393	0.807403	0.101038	0.73601
k__Bacteria.p__Proteobacteria	k__Bacteria.p__Proteobacteria	0.80041	0.93969	0.878254	0.82387	0.990746	0.965721	0.635808	0.98922	0.236214	0.607486	0.887433	0.9716	0.596035	0.992685	0.755626	0.876651	0.400395	0.929469
k__Bacteria.p__Tenericutes	k__Bacteria.p__Tenericutes	0.657375	0.93969	0.322646	0.710569	0.849664	0.953524	0.528694	0.98922	0.74547	0.714907	0.0693236	0.771274	0.655092	0.992685	0.230272	0.802537	0.860166	0.997005
k__Bacteria.p__Verrucomicrobia	k__Bacteria.p__Verrucomicrobia	0.372395	0.93969	0.147447	0.686733	0.17749	0.898466	0.264522	0.988391	0.885426	0.729071	0.294484	0.853243	0.203707	0.786475	0.203597	0.802537	0.623367	0.962113
Unassigned.Other.Other	Unassigned.Other.Other	0.38801	0.93969	0.998228	0.84575	0.191542	0.898466	0.559796	0.98922	0.726566	0.714907	0.762679	0.968295	0.35485	0.950048	0.189031	0.802537	0.510365	0.950725
k__Archaea.p__Euryarchaeota.c__Methanobacteria	k__Archaea.p__Euryarchaeota.c__Methanobacteria	0.351361	0.93969	0.718448	0.817415	0.92747	0.964144	0.332968	0.98922	0.264068	0.613611	0.736985	0.968295	0.809907	0.992685	0.24688	0.802537	0.266637	0.850492
k__Bacteria.p__Actinobacteria.c__Actinobacteria	k__Bacteria.p__Actinobacteria.c__Actinobacteria	0.555713	0.93969	0.803784	0.82387	0.153469	0.898466	0.202808	0.988391	0.351731	0.630223	0.903522	0.9716	0.496984	0.979125	0.830927	0.895763	0.33593	0.876821
k__Bacteria.p__Actinobacteria.c__Coriobacteriia	k__Bacteria.p__Actinobacteria.c__Coriobacteriia	0.579469	0.93969	0.284525	0.686733	0.593633	0.953524	0.68027	0.98922	0.211074	0.587703	0.769351	0.968295	0.977247	0.993406	0.61728	0.843284	0.401177	0.929469
k__Bacteria.p__Bacteroidetes.c__Bacteroidia	k__Bacteria.p__Bacteroidetes.c__Bacteroidia	0.660825	0.93969	0.562615	0.771451	0.406695	0.950723	0.237147	0.988391	0.6522	0.693978	0.547264	0.940347	0.423769	0.968806	0.917963	0.903572	0.805633	0.989211
k__Bacteria.p__Cyanobacteria.c__4C0d.2	k__Bacteria.p__Cyanobacteria.c__4C0d.2	0.333085	0.93969	0.805729	0.82387	0.819838	0.953524	0.27435	0.988391	0.0901617	0.520817	0.169522	0.797817	0.448623	0.975802	0.267236	0.807403	0.277489	0.851463
k__Bacteria.p__Cyanobacteria.c__Chloroplast	k__Bacteria.p__Cyanobacteria.c__Chloroplast	0.393676	0.93969	0.199295	0.686733	0.696163	0.953524	0.313647	0.98922	0.398791	0.642157	0.091243	0.791339	0.705944	0.992685	0.0566011	0.718896	0.82007	0.993241
k__Bacteria.p__Firmicutes.c__Bacilli	k__Bacteria.p__Firmicutes.c__Bacilli	0.917752	0.93969	0.650982	0.804673	0.757566	0.953524	0.938088	0.997745	0.90183	0.729071	0.92212	0.9716	0.957634	0.993406	0.999435	0.91636	0.99217	0.997005
k__Bacteria.p__Firmicutes.c__Clostridia	k__Bacteria.p__Firmicutes.c__Clostridia	0.17595	0.93969	0.32244	0.710569	0.0346055	0.844427	0.031146	0.988391	0.512624	0.655636	0.129702	0.791339	0.0201343	0.476016	0.314511	0.807403	0.11999	0.75396
k__Bacteria.p__Firmicutes.c__Erysipelotrichi	k__Bacteria.p__Firmicutes.c__Erysipelotrichi	0.446337	0.93969	0.88036	0.82387	0.132709	0.898466	0.202927	0.988391	0.150012	0.565189	0.402227	0.909411	0.138191	0.710467	0.582254	0.843284	0.174196	0.799716
k__Bacteria.p__Proteobacteria.c__Alphaproteobacteria	k__Bacteria.p__Proteobacteria.c__Alphaproteobacteria	0.62017	0.93969	0.190836	0.686733	0.852463	0.953524	0.730379	0.98922	0.408439	0.642157	0.163522	0.797817	0.696713	0.992685	0.308277	0.807403	0.796032	0.989211
k__Bacteria.p__Proteobacteria.c__Betaproteobacteria	k__Bacteria.p__Proteobacteria.c__Betaproteobacteria	0.760472	0.93969	0.855957	0.82387	0.335985	0.927852	0.43069	0.98922	0.255566	0.613611	0.801681	0.968295	0.620103	0.992685	0.588077	0.843284	0.509825	0.950725
k__Bacteria.p__Proteobacteria.c__Deltaproteobacteria	k__Bacteria.p__Proteobacteria.c__Deltaproteobacteria	0.873695	0.93969	0.748878	0.817415	0.836323	0.953524	0.628211	0.98922	0.953999	0.739084	0.892451	0.9716	0.856588	0.992685	0.995546	0.916117	0.982858	0.997005
k__Bacteria.p__Proteobacteria.c__Gammaproteobacteria	k__Bacteria.p__Proteobacteria.c__Gammaproteobacteria	0.913081	0.93969	0.836832	0.82387	0.47948	0.953524	0.591145	0.98922	0.0746253	0.520817	0.785516	0.968295	0.517485	0.984777	0.59789	0.843284	0.300019	0.852314
k__Bacteria.p__Tenericutes.c__Mollicutes	k__Bacteria.p__Tenericutes.c__Mollicutes	0.648051	0.93969	0.356167	0.717553	0.967104	0.964144	0.593373	0.98922	0.848579	0.725469	0.047579	0.771274	0.555317	0.992685	0.197236	0.802537	0.85064	0.997005
k__Bacteria.p__Tenericutes.c__RF3	k__Bacteria.p__Tenericutes.c__RF3	0.847905	0.93969	0.51738	0.771451	0.649553	0.953524	0.861947	0.98922	0.37583	0.639096	0.817343	0.968295	0.798599	0.992685	0.608055	0.843284	0.764065	0.988395
k__Bacteria.p__Verrucomicrobia.c__Verrucomicrobiae	k__Bacteria.p__Verrucomicrobia.c__Verrucomicrobiae	0.361246	0.93969	0.149867	0.686733	0.169614	0.898466	0.268532	0.988391	0.889533	0.729071	0.311253	0.853243	0.193513	0.776309	0.213394	0.802537	0.603647	0.955826
Unassigned.Other.Other.Other	Unassigned.Other.Other.Other	0.38801	0.93969	0.998228	0.84575	0.191542	0.898466	0.559796	0.98922	0.726566	0.714907	0.762679	0.968295	0.35485	0.950048	0.189031	0.802537	0.510365	0.950725
k__Archaea.p__Euryarchaeota.c__Methanobacteria.o__Methanobacteriales	k__Archaea.p__Euryarchaeota.c__Methanobacteria.o__Methanobacteriales	0.351361	0.93969	0.718448	0.817415	0.92747	0.964144	0.332968	0.98922	0.264068	0.613611	0.736985	0.968295	0.809907	0.992685	0.24688	0.802537	0.266637	0.850492
k__Bacteria.p__Actinobacteria.c__Actinobacteria.o__Actinomycetales	k__Bacteria.p__Actinobacteria.c__Actinobacteria.o__Actinomycetales	0.559521	0.93969	0.251929	0.686733	0.930444	0.964144	0.696558	0.98922	0.743124	0.714907	0.521191	0.940347	0.906224	0.992685	0.891613	0.899908	0.966356	0.997005
k__Bacteria.p__Actinobacteria.c__Actinobacteria.o__Bifidobacteriales	k__Bacteria.p__Actinobacteria.c__Actinobacteria.o__Bifidobacteriales	0.618428	0.93969	0.802451	0.82387	0.185074	0.898466	0.240381	0.988391	0.202243	0.585807	0.906726	0.9716	0.487315	0.979125	0.802041	0.893651	0.299217	0.852314
k__Bacteria.p__Actinobacteria.c__Coriobacteriia.o__Coriobacteriales	k__Bacteria.p__Actinobacteria.c__Coriobacteriia.o__Coriobacteriales	0.579469	0.93969	0.284525	0.686733	0.593633	0.953524	0.68027	0.98922	0.211074	0.587703	0.769351	0.968295	0.977247	0.993406	0.61728	0.843284	0.401177	0.929469
k__Bacteria.p__Bacteroidetes.c__Bacteroidia.o__Bacteroidales	k__Bacteria.p__Bacteroidetes.c__Bacteroidia.o__Bacteroidales	0.660825	0.93969	0.562615	0.771451	0.406695	0.950723	0.237147	0.988391	0.6522	0.693978	0.547264	0.940347	0.423769	0.968806	0.917963	0.903572	0.805633	0.989211
k__Bacteria.p__Cyanobacteria.c__4C0d.2.o__YS2	k__Bacteria.p__Cyanobacteria.c__4C0d.2.o__YS2	0.333085	0.93969	0.805729	0.82387	0.819838	0.953524	0.27435	0.988391	0.0901617	0.520817	0.169522	0.797817	0.448623	0.975802	0.267236	0.807403	0.277489	0.851463
k__Bacteria.p__Cyanobacteria.c__Chloroplast.o__Streptophyta	k__Bacteria.p__Cyanobacteria.c__Chloroplast.o__Streptophyta	0.412685	0.93969	0.226889	0.686733	0.681109	0.953524	0.302378	0.98922	0.341659	0.624176	0.0917465	0.791339	0.702871	0.992685	0.062652	0.718896	0.76887	0.988468
k__Bacteria.p__Firmicutes.c__Bacilli.o__Lactobacillales	k__Bacteria.p__Firmicutes.c__Bacilli.o__Lactobacillales	0.942858	0.93969	0.837294	0.82387	0.982601	0.964144	0.777697	0.98922	0.533011	0.659068	0.952891	0.974229	0.704985	0.992685	0.998761	0.91636	0.913119	0.997005
k__Bacteria.p__Firmicutes.c__Bacilli.o__Turicibacterales	k__Bacteria.p__Firmicutes.c__Bacilli.o__Turicibacterales	0.601253	0.93969	0.276733	0.686733	0.651128	0.953524	0.825735	0.98922	0.777481	0.714907	0.262871	0.841685	0.937714	0.992685	0.803929	0.893651	0.988622	0.997005
k__Bacteria.p__Firmicutes.c__Clostridia.o__Clostridiales	k__Bacteria.p__Firmicutes.c__Clostridia.o__Clostridiales	0.175701	0.93969	0.323528	0.710569	0.0345209	0.844427	0.0310618	0.988391	0.511435	0.655636	0.129164	0.791339	0.0200438	0.476016	0.313454	0.807403	0.119468	0.75396
k__Bacteria.p__Firmicutes.c__Clostridia.o__SHA.98	k__Bacteria.p__Firmicutes.c__Clostridia.o__SHA.98	0.964989	0.943285	0.894394	0.82387	0.943922	0.964144	0.753555	0.98922	0.161428	0.565189	0.679156	0.968295	0.90371	0.992685	0.305843	0.807403	0.569159	0.955826
k__Bacteria.p__Firmicutes.c__Erysipelotrichi.o__Erysipelotrichales	k__Bacteria.p__Firmicutes.c__Erysipelotrichi.o__Erysipelotrichales	0.446337	0.93969	0.88036	0.82387	0.132709	0.898466	0.202927	0.988391	0.150012	0.565189	0.402227	0.909411	0.138191	0.710467	0.582254	0.843284	0.174196	0.799716
k__Bacteria.p__Proteobacteria.c__Alphaproteobacteria.o__RF32	k__Bacteria.p__Proteobacteria.c__Alphaproteobacteria.o__RF32	0.715596	0.93969	0.262408	0.686733	0.940704	0.964144	0.805845	0.98922	0.174409	0.565189	0.216124	0.82443	0.815531	0.992685	0.192489	0.802537	0.534332	0.954553
k__Bacteria.p__Proteobacteria.c__Betaproteobacteria.o__Burkholderiales	k__Bacteria.p__Proteobacteria.c__Betaproteobacteria.o__Burkholderiales	0.762689	0.93969	0.814663	0.82387	0.351209	0.927852	0.446898	0.98922	0.229352	0.601796	0.807391	0.968295	0.642679	0.992685	0.53363	0.843284	0.486781	0.950725
k__Bacteria.p__Proteobacteria.c__Deltaproteobacteria.o__Desulfovibrionales	k__Bacteria.p__Proteobacteria.c__Deltaproteobacteria.o__Desulfovibrionales	0.874133	0.93969	0.751351	0.817415	0.835631	0.953524	0.627397	0.98922	0.953911	0.739084	0.892848	0.9716	0.856238	0.992685	0.995563	0.916117	0.982735	0.997005
k__Bacteria.p__Proteobacteria.c__Gammaproteobacteria.o__Enterobacteriales	k__Bacteria.p__Proteobacteria.c__Gammaproteobacteria.o__Enterobacteriales	0.662676	0.93969	0.667188	0.804864	0.255874	0.912436	0.208983	0.988391	0.055128	0.514772	0.453664	0.913906	0.417821	0.968806	0.339177	0.807403	0.212352	0.804909
k__Bacteria.p__Proteobacteria.c__Gammaproteobacteria.o__Pasteurellales	k__Bacteria.p__Proteobacteria.c__Gammaproteobacteria.o__Pasteurellales	0.567268	0.93969	0.990781	0.84575	0.652297	0.953524	0.304585	0.98922	0.312065	0.613714	0.656688	0.966319	0.75532	0.992685	0.651801	0.853906	0.602034	0.955826
k__Bacteria.p__Tenericutes.c__Mollicutes.o__RF39	k__Bacteria.p__Tenericutes.c__Mollicutes.o__RF39	0.646656	0.93969	0.317415	0.710456	0.726913	0.953524	0.436626	0.98922	0.850686	0.725469	0.0649493	0.771274	0.850555	0.992685	0.23297	0.802537	0.929746	0.997005
k__Bacteria.p__Tenericutes.c__RF3.o__ML615J.28	k__Bacteria.p__Tenericutes.c__RF3.o__ML615J.28	0.847905	0.93969	0.51738	0.771451	0.649553	0.953524	0.861947	0.98922	0.37583	0.639096	0.817343	0.968295	0.798599	0.992685	0.608055	0.843284	0.764065	0.988395
k__Bacteria.p__Verrucomicrobia.c__Verrucomicrobiae.o__Verrucomicrobiales	k__Bacteria.p__Verrucomicrobia.c__Verrucomicrobiae.o__Verrucomicrobiales	0.361246	0.93969	0.149867	0.686733	0.169614	0.898466	0.268532	0.988391	0.889533	0.729071	0.311253	0.853243	0.193513	0.776309	0.213394	0.802537	0.603647	0.955826
Unassigned.Other.Other.Other.Other	Unassigned.Other.Other.Other.Other	0.38801	0.93969	0.998228	0.84575	0.191542	0.898466	0.559796	0.98922	0.726566	0.714907	0.762679	0.968295	0.35485	0.950048	0.189031	0.802537	0.510365	0.950725
k__Archaea.p__Euryarchaeota.c__Methanobacteria.o__Methanobacteriales.f__Methanobacteriaceae	k__Archaea.p__Euryarchaeota.c__Methanobacteria.o__Methanobacteriales.f__Methanobacteriaceae	0.351361	0.93969	0.718448	0.817415	0.92747	0.964144	0.332968	0.98922	0.264068	0.613611	0.736985	0.968295	0.809907	0.992685	0.24688	0.802537	0.266637	0.850492
k__Bacteria.p__Actinobacteria.c__Actinobacteria.o__Actinomycetales.f__Actinomycetaceae	k__Bacteria.p__Actinobacteria.c__Actinobacteria.o__Actinomycetales.f__Actinomycetaceae	0.667815	0.93969	0.455486	0.744261	0.68438	0.953524	0.928146	0.997745	0.40519	0.642157	0.690461	0.968295	0.656603	0.992685	0.930868	0.906746	0.839622	0.997005
k__Bacteria.p__Actinobacteria.c__Actinobacteria.o__Actinomycetales.f__Micrococcaceae	k__Bacteria.p__Actinobacteria.c__Actinobacteria.o__Actinomycetales.f__Micrococcaceae	0.0462562	0.93969	0.0352219	0.675367	0.0692328	0.898466	0.0158417	0.988391	0.155958	0.565189	0.00979971	0.638668	0.0195463	0.476016	0.0299709	0.718896	0.0609351	0.73601
k__Bacteria.p__Actinobacteria.c__Actinobacteria.o__Bifidobacteriales.f__Bifidobacteriaceae	k__Bacteria.p__Actinobacteria.c__Actinobacteria.o__Bifidobacteriales.f__Bifidobacteriaceae	0.618428	0.93969	0.802451	0.82387	0.185074	0.898466	0.240381	0.988391	0.202243	0.585807	0.906726	0.9716	0.487315	0.979125	0.802041	0.893651	0.299217	0.852314
k__Bacteria.p__Actinobacteria.c__Coriobacteriia.o__Coriobacteriales.f__Coriobacteriaceae	k__Bacteria.p__Actinobacteria.c__Coriobacteriia.o__Coriobacteriales.f__Coriobacteriaceae	0.579469	0.93969	0.284525	0.686733	0.593633	0.953524	0.68027	0.98922	0.211074	0.587703	0.769351	0.968295	0.977247	0.993406	0.61728	0.843284	0.401177	0.929469
k__Bacteria.p__Bacteroidetes.c__Bacteroidia.o__Bacteroidales.Other	k__Bacteria.p__Bacteroidetes.c__Bacteroidia.o__Bacteroidales.Other	0.969268	0.943285	0.83313	0.82387	0.718137	0.953524	0.869056	0.98922	0.591792	0.678113	0.963351	0.974229	0.877022	0.992685	0.779278	0.887122	0.933446	0.997005
k__Bacteria.p__Bacteroidetes.c__Bacteroidia.o__Bacteroidales.f__	k__Bacteria.p__Bacteroidetes.c__Bacteroidia.o__Bacteroidales.f__	0.337637	0.93969	0.160711	0.686733	0.408787	0.950723	0.174705	0.988391	0.763699	0.714907	0.270515	0.841685	0.211983	0.786475	0.517352	0.843284	0.63344	0.968956
k__Bacteria.p__Bacteroidetes.c__Bacteroidia.o__Bacteroidales.f__Bacteroidaceae	k__Bacteria.p__Bacteroidetes.c__Bacteroidia.o__Bacteroidales.f__Bacteroidaceae	0.75906	0.93969	0.398351	0.724667	0.774901	0.953524	0.5167	0.98922	0.501664	0.655636	0.579207	0.956635	0.860741	0.992685	0.881583	0.899719	0.924787	0.997005
k__Bacteria.p__Bacteroidetes.c__Bacteroidia.o__Bacteroidales.f__Porphyromonadaceae	k__Bacteria.p__Bacteroidetes.c__Bacteroidia.o__Bacteroidales.f__Porphyromonadaceae	0.664687	0.93969	0.366142	0.717553	0.408523	0.950723	0.639337	0.98922	0.444875	0.649425	0.650542	0.966319	0.206155	0.786475	0.698408	0.860927	0.506222	0.950725
k__Bacteria.p__Bacteroidetes.c__Bacteroidia.o__Bacteroidales.f__Prevotellaceae	k__Bacteria.p__Bacteroidetes.c__Bacteroidia.o__Bacteroidales.f__Prevotellaceae	0.782305	0.93969	0.731058	0.817415	0.317919	0.927852	0.312815	0.98922	0.88436	0.729071	0.93585	0.971796	0.748196	0.992685	0.466846	0.843284	0.19598	0.799716
k__Bacteria.p__Bacteroidetes.c__Bacteroidia.o__Bacteroidales.f__Rikenellaceae	k__Bacteria.p__Bacteroidetes.c__Bacteroidia.o__Bacteroidales.f__Rikenellaceae	0.659615	0.93969	0.222277	0.686733	0.702252	0.953524	0.781645	0.98922	0.832356	0.725469	0.78215	0.968295	0.626539	0.992685	0.915387	0.903572	0.966842	0.997005
k__Bacteria.p__Bacteroidetes.c__Bacteroidia.o__Bacteroidales.f__S24.7	k__Bacteria.p__Bacteroidetes.c__Bacteroidia.o__Bacteroidales.f__S24.7	0.325256	0.93969	0.148831	0.686733	0.123799	0.898466	0.179089	0.988391	0.342127	0.624176	0.133991	0.791339	0.0194059	0.476016	0.219491	0.802537	0.0886214	0.73601
k__Bacteria.p__Bacteroidetes.c__Bacteroidia.o__Bacteroidales.f__.Barnesiellaceae.	k__Bacteria.p__Bacteroidetes.c__Bacteroidia.o__Bacteroidales.f__.Barnesiellaceae.	0.498488	0.93969	0.877547	0.82387	0.328116	0.927852	0.180652	0.988391	0.134643	0.563351	0.688504	0.968295	0.853935	0.992685	0.471252	0.843284	0.19468	0.799716
k__Bacteria.p__Bacteroidetes.c__Bacteroidia.o__Bacteroidales.f__.Odoribacteraceae.	k__Bacteria.p__Bacteroidetes.c__Bacteroidia.o__Bacteroidales.f__.Odoribacteraceae.	0.526733	0.93969	0.59966	0.78995	0.217404	0.898466	0.490166	0.98922	0.466435	0.65491	0.630809	0.966173	0.342714	0.950048	0.747538	0.872197	0.40852	0.932398
k__Bacteria.p__Bacteroidetes.c__Bacteroidia.o__Bacteroidales.f__.Paraprevotellaceae.	k__Bacteria.p__Bacteroidetes.c__Bacteroidia.o__Bacteroidales.f__.Paraprevotellaceae.	0.4427	0.93969	0.918303	0.833727	0.803386	0.953524	0.315908	0.98922	0.102692	0.53325	0.232567	0.839135	0.0856436	0.660046	0.0371672	0.718896	0.0146942	0.720877
k__Bacteria.p__Cyanobacteria.c__4C0d.2.o__YS2.f__	k__Bacteria.p__Cyanobacteria.c__4C0d.2.o__YS2.f__	0.333085	0.93969	0.805729	0.82387	0.819838	0.953524	0.27435	0.988391	0.0901617	0.520817	0.169522	0.797817	0.448623	0.975802	0.267236	0.807403	0.277489	0.851463
k__Bacteria.p__Cyanobacteria.c__Chloroplast.o__Streptophyta.f__	k__Bacteria.p__Cyanobacteria.c__Chloroplast.o__Streptophyta.f__	0.412685	0.93969	0.226889	0.686733	0.681109	0.953524	0.302378	0.98922	0.341659	0.624176	0.0917465	0.791339	0.702871	0.992685	0.062652	0.718896	0.76887	0.988468
k__Bacteria.p__Firmicutes.c__Bacilli.o__Lactobacillales.f__Carnobacteriaceae	k__Bacteria.p__Firmicutes.c__Bacilli.o__Lactobacillales.f__Carnobacteriaceae	0.721816	0.93969	0.469243	0.744261	0.582135	0.953524	0.838488	0.98922	0.415278	0.643687	0.54492	0.940347	0.311812	0.931854	0.611686	0.843284	0.574764	0.955826
k__Bacteria.p__Firmicutes.c__Bacilli.o__Lactobacillales.f__Lactobacillaceae	k__Bacteria.p__Firmicutes.c__Bacilli.o__Lactobacillales.f__Lactobacillaceae	0.434415	0.93969	0.179902	0.686733	0.458939	0.953524	0.754637	0.98922	0.974214	0.742944	0.561744	0.94631	0.478165	0.979125	0.879891	0.899719	0.820797	0.993241
k__Bacteria.p__Firmicutes.c__Bacilli.o__Lactobacillales.f__Streptococcaceae	k__Bacteria.p__Firmicutes.c__Bacilli.o__Lactobacillales.f__Streptococcaceae	0.814988	0.93969	0.88512	0.82387	0.882499	0.964144	0.571164	0.98922	0.446016	0.649425	0.878783	0.9716	0.595865	0.992685	0.95122	0.914967	0.840165	0.997005
k__Bacteria.p__Firmicutes.c__Bacilli.o__Turicibacterales.f__Turicibacteraceae	k__Bacteria.p__Firmicutes.c__Bacilli.o__Turicibacterales.f__Turicibacteraceae	0.601253	0.93969	0.276733	0.686733	0.651128	0.953524	0.825735	0.98922	0.777481	0.714907	0.262871	0.841685	0.937714	0.992685	0.803929	0.893651	0.988622	0.997005
k__Bacteria.p__Firmicutes.c__Clostridia.o__Clostridiales.Other	k__Bacteria.p__Firmicutes.c__Clostridia.o__Clostridiales.Other	0.124252	0.93969	0.220812	0.686733	0.425011	0.953524	0.851585	0.98922	0.910633	0.730201	0.136442	0.791339	0.495243	0.979125	0.525266	0.843284	0.891604	0.997005
k__Bacteria.p__Firmicutes.c__Clostridia.o__Clostridiales.f__	k__Bacteria.p__Firmicutes.c__Clostridia.o__Clostridiales.f__	0.461812	0.93969	0.808344	0.82387	0.119276	0.898466	0.138559	0.988391	0.314766	0.613714	0.364452	0.880857	0.315438	0.931854	0.485297	0.843284	0.452836	0.945027
k__Bacteria.p__Firmicutes.c__Clostridia.o__Clostridiales.f__Christensenellaceae	k__Bacteria.p__Firmicutes.c__Clostridia.o__Clostridiales.f__Christensenellaceae	0.683508	0.93969	0.85473	0.82387	0.272019	0.926628	0.486198	0.98922	0.957113	0.739373	0.747379	0.968295	0.518292	0.984777	0.673524	0.853906	0.715451	0.988026
k__Bacteria.p__Firmicutes.c__Clostridia.o__Clostridiales.f__Clostridiaceae	k__Bacteria.p__Firmicutes.c__Clostridia.o__Clostridiales.f__Clostridiaceae	0.441032	0.93969	0.815298	0.82387	0.197973	0.898466	0.53391	0.98922	0.0831707	0.520817	0.374825	0.887905	0.197402	0.785376	0.366434	0.816694	0.187473	0.799716
k__Bacteria.p__Firmicutes.c__Clostridia.o__Clostridiales.f__Dehalobacteriaceae	k__Bacteria.p__Firmicutes.c__Clostridia.o__Clostridiales.f__Dehalobacteriaceae	0.80583	0.93969	0.706081	0.815128	0.325673	0.927852	0.41137	0.98922	0.516921	0.655636	0.142787	0.796661	0.263501	0.859714	0.0423994	0.718896	0.638918	0.973855
k__Bacteria.p__Firmicutes.c__Clostridia.o__Clostridiales.f__Eubacteriaceae	k__Bacteria.p__Firmicutes.c__Clostridia.o__Clostridiales.f__Eubacteriaceae	0.602785	0.93969	0.438179	0.733151	0.639989	0.953524	0.950399	0.997745	0.201584	0.585807	0.665449	0.966319	0.799814	0.992685	0.285985	0.807403	0.433166	0.93717
k__Bacteria.p__Firmicutes.c__Clostridia.o__Clostridiales.f__Lachnospiraceae	k__Bacteria.p__Firmicutes.c__Clostridia.o__Clostridiales.f__Lachnospiraceae	0.517518	0.93969	0.133404	0.686733	0.577962	0.953524	0.574441	0.98922	0.730678	0.714907	0.395485	0.909411	0.237961	0.826054	0.169121	0.802537	0.516674	0.952936
k__Bacteria.p__Firmicutes.c__Clostridia.o__Clostridiales.f__Peptococcaceae	k__Bacteria.p__Firmicutes.c__Clostridia.o__Clostridiales.f__Peptococcaceae	0.40239	0.93969	0.202243	0.686733	0.851264	0.953524	0.612129	0.98922	0.829745	0.725469	0.698442	0.968295	0.713811	0.992685	0.408628	0.839145	0.740656	0.988026
k__Bacteria.p__Firmicutes.c__Clostridia.o__Clostridiales.f__Peptostreptococcaceae	k__Bacteria.p__Firmicutes.c__Clostridia.o__Clostridiales.f__Peptostreptococcaceae	0.794739	0.93969	0.860272	0.82387	0.642653	0.953524	0.97699	0.998735	0.427575	0.649425	0.39568	0.909411	0.937617	0.992685	0.476293	0.843284	0.871931	0.997005
k__Bacteria.p__Firmicutes.c__Clostridia.o__Clostridiales.f__Ruminococcaceae	k__Bacteria.p__Firmicutes.c__Clostridia.o__Clostridiales.f__Ruminococcaceae	0.831108	0.93969	0.749481	0.817415	0.38029	0.938319	0.355212	0.98922	0.590866	0.678113	0.617361	0.966173	0.279813	0.887723	0.879393	0.899719	0.614105	0.957856
k__Bacteria.p__Firmicutes.c__Clostridia.o__Clostridiales.f__Veillonellaceae	k__Bacteria.p__Firmicutes.c__Clostridia.o__Clostridiales.f__Veillonellaceae	0.378481	0.93969	0.809764	0.82387	0.575968	0.953524	0.194249	0.988391	0.552006	0.667846	0.818585	0.968295	0.846047	0.992685	0.684635	0.858996	0.899136	0.997005
k__Bacteria.p__Firmicutes.c__Clostridia.o__Clostridiales.f__.Mogibacteriaceae.	k__Bacteria.p__Firmicutes.c__Clostridia.o__Clostridiales.f__.Mogibacteriaceae.	0.750662	0.93969	0.394264	0.724524	0.985382	0.964244	0.826489	0.98922	0.238208	0.607486	0.986059	0.977264	0.899956	0.992685	0.822871	0.89388	0.656733	0.980565
k__Bacteria.p__Firmicutes.c__Clostridia.o__SHA.98.f__	k__Bacteria.p__Firmicutes.c__Clostridia.o__SHA.98.f__	0.964989	0.943285	0.894394	0.82387	0.943922	0.964144	0.753555	0.98922	0.161428	0.565189	0.679156	0.968295	0.90371	0.992685	0.305843	0.807403	0.569159	0.955826
k__Bacteria.p__Firmicutes.c__Erysipelotrichi.o__Erysipelotrichales.f__Erysipelotrichaceae	k__Bacteria.p__Firmicutes.c__Erysipelotrichi.o__Erysipelotrichales.f__Erysipelotrichaceae	0.446337	0.93969	0.88036	0.82387	0.132709	0.898466	0.202927	0.988391	0.150012	0.565189	0.402227	0.909411	0.138191	0.710467	0.582254	0.843284	0.174196	0.799716
k__Bacteria.p__Proteobacteria.c__Alphaproteobacteria.o__RF32.f__	k__Bacteria.p__Proteobacteria.c__Alphaproteobacteria.o__RF32.f__	0.715596	0.93969	0.262408	0.686733	0.940704	0.964144	0.805845	0.98922	0.174409	0.565189	0.216124	0.82443	0.815531	0.992685	0.192489	0.802537	0.534332	0.954553
k__Bacteria.p__Proteobacteria.c__Betaproteobacteria.o__Burkholderiales.f__Alcaligenaceae	k__Bacteria.p__Proteobacteria.c__Betaproteobacteria.o__Burkholderiales.f__Alcaligenaceae	0.805722	0.93969	0.495226	0.755598	0.636783	0.953524	0.696991	0.98922	0.301734	0.613714	0.92571	0.9716	0.862223	0.992685	0.590533	0.843284	0.717398	0.988026
k__Bacteria.p__Proteobacteria.c__Betaproteobacteria.o__Burkholderiales.f__Oxalobacteraceae	k__Bacteria.p__Proteobacteria.c__Betaproteobacteria.o__Burkholderiales.f__Oxalobacteraceae	0.376049	0.93969	0.190634	0.686733	0.136979	0.898466	0.211034	0.988391	0.978898	0.744317	0.341496	0.861056	0.237593	0.826054	0.719113	0.867986	0.459181	0.945027
k__Bacteria.p__Proteobacteria.c__Deltaproteobacteria.o__Desulfovibrionales.f__Desulfovibrionaceae	k__Bacteria.p__Proteobacteria.c__Deltaproteobacteria.o__Desulfovibrionales.f__Desulfovibrionaceae	0.874133	0.93969	0.751351	0.817415	0.835631	0.953524	0.627397	0.98922	0.953911	0.739084	0.892848	0.9716	0.856238	0.992685	0.995563	0.916117	0.982735	0.997005
k__Bacteria.p__Proteobacteria.c__Gammaproteobacteria.o__Enterobacteriales.f__Enterobacteriaceae	k__Bacteria.p__Proteobacteria.c__Gammaproteobacteria.o__Enterobacteriales.f__Enterobacteriaceae	0.662676	0.93969	0.667188	0.804864	0.255874	0.912436	0.208983	0.988391	0.055128	0.514772	0.453664	0.913906	0.417821	0.968806	0.339177	0.807403	0.212352	0.804909
k__Bacteria.p__Proteobacteria.c__Gammaproteobacteria.o__Pasteurellales.f__Pasteurellaceae	k__Bacteria.p__Proteobacteria.c__Gammaproteobacteria.o__Pasteurellales.f__Pasteurellaceae	0.567268	0.93969	0.990781	0.84575	0.652297	0.953524	0.304585	0.98922	0.312065	0.613714	0.656688	0.966319	0.75532	0.992685	0.651801	0.853906	0.602034	0.955826
k__Bacteria.p__Tenericutes.c__Mollicutes.o__RF39.f__	k__Bacteria.p__Tenericutes.c__Mollicutes.o__RF39.f__	0.646656	0.93969	0.317415	0.710456	0.726913	0.953524	0.436626	0.98922	0.850686	0.725469	0.0649493	0.771274	0.850555	0.992685	0.23297	0.802537	0.929746	0.997005
k__Bacteria.p__Tenericutes.c__RF3.o__ML615J.28.f__	k__Bacteria.p__Tenericutes.c__RF3.o__ML615J.28.f__	0.847905	0.93969	0.51738	0.771451	0.649553	0.953524	0.861947	0.98922	0.37583	0.639096	0.817343	0.968295	0.798599	0.992685	0.608055	0.843284	0.764065	0.988395
k__Bacteria.p__Verrucomicrobia.c__Verrucomicrobiae.o__Verrucomicrobiales.f__Verrucomicrobiaceae	k__Bacteria.p__Verrucomicrobia.c__Verrucomicrobiae.o__Verrucomicrobiales.f__Verrucomicrobiaceae	0.361246	0.93969	0.149867	0.686733	0.169614	0.898466	0.268532	0.988391	0.889533	0.729071	0.311253	0.853243	0.193513	0.776309	0.213394	0.802537	0.603647	0.955826
Unassigned.Other.Other.Other.Other.Other	Unassigned.Other.Other.Other.Other.Other	0.38801	0.93969	0.998228	0.84575	0.191542	0.898466	0.559796	0.98922	0.726566	0.714907	0.762679	0.968295	0.35485	0.950048	0.189031	0.802537	0.510365	0.950725
k__Archaea.p__Euryarchaeota.c__Methanobacteria.o__Methanobacteriales.f__Methanobacteriaceae.g__Methanobrevibacter	k__Archaea.p__Euryarchaeota.c__Methanobacteria.o__Methanobacteriales.f__Methanobacteriaceae.g__Methanobrevibacter	0.341963	0.93969	0.795762	0.82387	0.914709	0.964144	0.322	0.98922	0.239804	0.607486	0.75839	0.968295	0.868653	0.992685	0.257442	0.807403	0.290811	0.852314
k__Bacteria.p__Actinobacteria.c__Actinobacteria.o__Actinomycetales.f__Actinomycetaceae.g__Actinomyces	k__Bacteria.p__Actinobacteria.c__Actinobacteria.o__Actinomycetales.f__Actinomycetaceae.g__Actinomyces	0.724794	0.93969	0.361744	0.717553	0.955234	0.964144	0.742191	0.98922	0.389384	0.642157	0.658695	0.966319	0.772007	0.992685	0.816927	0.89388	0.808352	0.989211
k__Bacteria.p__Actinobacteria.c__Actinobacteria.o__Bifidobacteriales.f__Bifidobacteriaceae.g__Bifidobacterium	k__Bacteria.p__Actinobacteria.c__Actinobacteria.o__Bifidobacteriales.f__Bifidobacteriaceae.g__Bifidobacterium	0.609491	0.93969	0.800861	0.82387	0.179926	0.898466	0.237448	0.988391	0.207918	0.587703	0.899186	0.9716	0.474618	0.979125	0.805888	0.893684	0.302631	0.852314
k__Bacteria.p__Actinobacteria.c__Coriobacteriia.o__Coriobacteriales.f__Coriobacteriaceae.Other	k__Bacteria.p__Actinobacteria.c__Coriobacteriia.o__Coriobacteriales.f__Coriobacteriaceae.Other	0.876432	0.93969	0.423789	0.724667	0.960008	0.964144	0.875646	0.98922	0.325796	0.617768	0.925694	0.9716	0.600251	0.992685	0.655386	0.853906	0.727137	0.988026
k__Bacteria.p__Actinobacteria.c__Coriobacteriia.o__Coriobacteriales.f__Coriobacteriaceae.g__	k__Bacteria.p__Actinobacteria.c__Coriobacteriia.o__Coriobacteriales.f__Coriobacteriaceae.g__	0.570628	0.93969	0.375785	0.717553	0.45404	0.953524	0.488126	0.98922	0.376183	0.639096	0.958401	0.974229	0.85156	0.992685	0.615904	0.843284	0.591995	0.955826
k__Bacteria.p__Actinobacteria.c__Coriobacteriia.o__Coriobacteriales.f__Coriobacteriaceae.g__Collinsella	k__Bacteria.p__Actinobacteria.c__Coriobacteriia.o__Coriobacteriales.f__Coriobacteriaceae.g__Collinsella	0.0942414	0.93969	0.040802	0.675367	0.614113	0.953524	0.83753	0.98922	0.577532	0.675283	0.215488	0.82443	0.555225	0.992685	0.536068	0.843284	0.883274	0.997005
k__Bacteria.p__Bacteroidetes.c__Bacteroidia.o__Bacteroidales.Other.Other	k__Bacteria.p__Bacteroidetes.c__Bacteroidia.o__Bacteroidales.Other.Other	0.969268	0.943285	0.83313	0.82387	0.718137	0.953524	0.869056	0.98922	0.591792	0.678113	0.963351	0.974229	0.877022	0.992685	0.779278	0.887122	0.933446	0.997005
k__Bacteria.p__Bacteroidetes.c__Bacteroidia.o__Bacteroidales.f__.g__	k__Bacteria.p__Bacteroidetes.c__Bacteroidia.o__Bacteroidales.f__.g__	0.337637	0.93969	0.160711	0.686733	0.408787	0.950723	0.174705	0.988391	0.763699	0.714907	0.270515	0.841685	0.211983	0.786475	0.517352	0.843284	0.63344	0.968956
k__Bacteria.p__Bacteroidetes.c__Bacteroidia.o__Bacteroidales.f__Bacteroidaceae.g__Bacteroides	k__Bacteria.p__Bacteroidetes.c__Bacteroidia.o__Bacteroidales.f__Bacteroidaceae.g__Bacteroides	0.759016	0.93969	0.398313	0.724667	0.774862	0.953524	0.516654	0.98922	0.501616	0.655636	0.579249	0.956635	0.860731	0.992685	0.88161	0.899719	0.924763	0.997005
k__Bacteria.p__Bacteroidetes.c__Bacteroidia.o__Bacteroidales.f__Porphyromonadaceae.g__Parabacteroides	k__Bacteria.p__Bacteroidetes.c__Bacteroidia.o__Bacteroidales.f__Porphyromonadaceae.g__Parabacteroides	0.693025	0.93969	0.328869	0.710569	0.526918	0.953524	0.741228	0.98922	0.283487	0.613611	0.687916	0.968295	0.23382	0.819407	0.578597	0.843284	0.40065	0.929469
k__Bacteria.p__Bacteroidetes.c__Bacteroidia.o__Bacteroidales.f__Prevotellaceae.g__Prevotella	k__Bacteria.p__Bacteroidetes.c__Bacteroidia.o__Bacteroidales.f__Prevotellaceae.g__Prevotella	0.784913	0.93969	0.721732	0.817415	0.319887	0.927852	0.315676	0.98922	0.883533	0.729071	0.930631	0.9716	0.744768	0.992685	0.463763	0.843284	0.196479	0.799716
k__Bacteria.p__Bacteroidetes.c__Bacteroidia.o__Bacteroidales.f__Rikenellaceae.g__	k__Bacteria.p__Bacteroidetes.c__Bacteroidia.o__Bacteroidales.f__Rikenellaceae.g__	0.667761	0.93969	0.227884	0.686733	0.701018	0.953524	0.781364	0.98922	0.823443	0.725469	0.789198	0.968295	0.626102	0.992685	0.917822	0.903572	0.965793	0.997005
k__Bacteria.p__Bacteroidetes.c__Bacteroidia.o__Bacteroidales.f__S24.7.g__	k__Bacteria.p__Bacteroidetes.c__Bacteroidia.o__Bacteroidales.f__S24.7.g__	0.325256	0.93969	0.148831	0.686733	0.123799	0.898466	0.179089	0.988391	0.342127	0.624176	0.133991	0.791339	0.0194059	0.476016	0.219491	0.802537	0.0886214	0.73601
k__Bacteria.p__Bacteroidetes.c__Bacteroidia.o__Bacteroidales.f__.Barnesiellaceae..g__	k__Bacteria.p__Bacteroidetes.c__Bacteroidia.o__Bacteroidales.f__.Barnesiellaceae..g__	0.498596	0.93969	0.877112	0.82387	0.328407	0.927852	0.180815	0.988391	0.134254	0.563351	0.688486	0.968295	0.85457	0.992685	0.470824	0.843284	0.194363	0.799716
k__Bacteria.p__Bacteroidetes.c__Bacteroidia.o__Bacteroidales.f__.Odoribacteraceae..g__Butyricimonas	k__Bacteria.p__Bacteroidetes.c__Bacteroidia.o__Bacteroidales.f__.Odoribacteraceae..g__Butyricimonas	0.276188	0.93969	0.748791	0.817415	0.225003	0.898466	0.757804	0.98922	0.828422	0.725469	0.442474	0.913906	0.171036	0.751479	0.694482	0.860573	0.537609	0.954553
k__Bacteria.p__Bacteroidetes.c__Bacteroidia.o__Bacteroidales.f__.Odoribacteraceae..g__Odoribacter	k__Bacteria.p__Bacteroidetes.c__Bacteroidia.o__Bacteroidales.f__.Odoribacteraceae..g__Odoribacter	0.709546	0.93969	0.673613	0.804974	0.254349	0.912436	0.256822	0.988391	0.446769	0.649425	0.962932	0.974229	0.822611	0.992685	0.590522	0.843284	0.170493	0.799716
k__Bacteria.p__Bacteroidetes.c__Bacteroidia.o__Bacteroidales.f__.Paraprevotellaceae..g__Paraprevotella	k__Bacteria.p__Bacteroidetes.c__Bacteroidia.o__Bacteroidales.f__.Paraprevotellaceae..g__Paraprevotella	0.858019	0.93969	0.808581	0.82387	0.6613	0.953524	0.509401	0.98922	0.133028	0.563351	0.323319	0.853243	0.0957722	0.672527	0.22984	0.802537	0.0560389	0.73601
k__Bacteria.p__Cyanobacteria.c__4C0d.2.o__YS2.f__.g__	k__Bacteria.p__Cyanobacteria.c__4C0d.2.o__YS2.f__.g__	0.333085	0.93969	0.805729	0.82387	0.819838	0.953524	0.27435	0.988391	0.0901617	0.520817	0.169522	0.797817	0.448623	0.975802	0.267236	0.807403	0.277489	0.851463
k__Bacteria.p__Cyanobacteria.c__Chloroplast.o__Streptophyta.f__.g__	k__Bacteria.p__Cyanobacteria.c__Chloroplast.o__Streptophyta.f__.g__	0.412685	0.93969	0.226889	0.686733	0.681109	0.953524	0.302378	0.98922	0.341659	0.624176	0.0917465	0.791339	0.702871	0.992685	0.062652	0.718896	0.76887	0.988468
k__Bacteria.p__Firmicutes.c__Bacilli.o__Lactobacillales.f__Carnobacteriaceae.g__Granulicatella	k__Bacteria.p__Firmicutes.c__Bacilli.o__Lactobacillales.f__Carnobacteriaceae.g__Granulicatella	0.720362	0.93969	0.408693	0.724667	0.696586	0.953524	0.974089	0.997936	0.366819	0.639096	0.534558	0.940347	0.380216	0.952009	0.624298	0.84611	0.584887	0.955826
k__Bacteria.p__Firmicutes.c__Bacilli.o__Lactobacillales.f__Lactobacillaceae.g__Lactobacillus	k__Bacteria.p__Firmicutes.c__Bacilli.o__Lactobacillales.f__Lactobacillaceae.g__Lactobacillus	0.399309	0.93969	0.180698	0.686733	0.387425	0.946861	0.697331	0.98922	0.834104	0.725469	0.540822	0.940347	0.426907	0.971614	0.875559	0.899719	0.82491	0.995881
k__Bacteria.p__Firmicutes.c__Bacilli.o__Lactobacillales.f__Streptococcaceae.g__Streptococcus	k__Bacteria.p__Firmicutes.c__Bacilli.o__Lactobacillales.f__Streptococcaceae.g__Streptococcus	0.781155	0.93969	0.925578	0.835729	0.823184	0.953524	0.505822	0.98922	0.410436	0.642943	0.860117	0.9716	0.578888	0.992685	0.953244	0.914967	0.823449	0.995282
k__Bacteria.p__Firmicutes.c__Bacilli.o__Turicibacterales.f__Turicibacteraceae.g__Turicibacter	k__Bacteria.p__Firmicutes.c__Bacilli.o__Turicibacterales.f__Turicibacteraceae.g__Turicibacter	0.601253	0.93969	0.276733	0.686733	0.651128	0.953524	0.825735	0.98922	0.777481	0.714907	0.262871	0.841685	0.937714	0.992685	0.803929	0.893651	0.988622	0.997005
k__Bacteria.p__Firmicutes.c__Clostridia.o__Clostridiales.Other.Other	k__Bacteria.p__Firmicutes.c__Clostridia.o__Clostridiales.Other.Other	0.124252	0.93969	0.220812	0.686733	0.425011	0.953524	0.851585	0.98922	0.910633	0.730201	0.136442	0.791339	0.495243	0.979125	0.525266	0.843284	0.891604	0.997005
k__Bacteria.p__Firmicutes.c__Clostridia.o__Clostridiales.f__.g__	k__Bacteria.p__Firmicutes.c__Clostridia.o__Clostridiales.f__.g__	0.461812	0.93969	0.808344	0.82387	0.119276	0.898466	0.138559	0.988391	0.314766	0.613714	0.364452	0.880857	0.315438	0.931854	0.485297	0.843284	0.452836	0.945027
k__Bacteria.p__Firmicutes.c__Clostridia.o__Clostridiales.f__Christensenellaceae.g__	k__Bacteria.p__Firmicutes.c__Clostridia.o__Clostridiales.f__Christensenellaceae.g__	0.663821	0.93969	0.884545	0.82387	0.261745	0.922426	0.480561	0.98922	0.995314	0.748752	0.739506	0.968295	0.496203	0.979125	0.668663	0.853906	0.706572	0.988026
k__Bacteria.p__Firmicutes.c__Clostridia.o__Clostridiales.f__Christensenellaceae.g__Christensenella	k__Bacteria.p__Firmicutes.c__Clostridia.o__Clostridiales.f__Christensenellaceae.g__Christensenella	0.575027	0.93969	0.962851	0.84575	0.175532	0.898466	0.233541	0.988391	0.05742	0.514772	0.89327	0.9716	0.487974	0.979125	0.433908	0.839145	0.0853745	0.73601
k__Bacteria.p__Firmicutes.c__Clostridia.o__Clostridiales.f__Clostridiaceae.Other	k__Bacteria.p__Firmicutes.c__Clostridia.o__Clostridiales.f__Clostridiaceae.Other	0.163372	0.93969	0.104127	0.686733	0.10068	0.898466	0.293636	0.98922	0.469975	0.65491	0.345591	0.861056	0.159154	0.736521	0.678151	0.855488	0.549841	0.954725
k__Bacteria.p__Firmicutes.c__Clostridia.o__Clostridiales.f__Clostridiaceae.g__	k__Bacteria.p__Firmicutes.c__Clostridia.o__Clostridiales.f__Clostridiaceae.g__	0.574152	0.93969	0.550818	0.771451	0.590679	0.953524	0.936319	0.997745	0.0253447	0.514772	0.736237	0.968295	0.520558	0.984777	0.156802	0.802537	0.125564	0.757418
k__Bacteria.p__Firmicutes.c__Clostridia.o__Clostridiales.f__Clostridiaceae.g__Clostridium	k__Bacteria.p__Firmicutes.c__Clostridia.o__Clostridiales.f__Clostridiaceae.g__Clostridium	0.395253	0.93969	0.885804	0.82387	0.111529	0.898466	0.205026	0.988391	0.716491	0.714907	0.531495	0.940347	0.16477	0.745402	0.911273	0.903572	0.515673	0.952793
k__Bacteria.p__Firmicutes.c__Clostridia.o__Clostridiales.f__Clostridiaceae.g__SMB53	k__Bacteria.p__Firmicutes.c__Clostridia.o__Clostridiales.f__Clostridiaceae.g__SMB53	0.500487	0.93969	0.404172	0.724667	0.396421	0.950723	0.804654	0.98922	0.408553	0.642157	0.751826	0.968295	0.562873	0.992685	0.713305	0.866158	0.796143	0.989211
k__Bacteria.p__Firmicutes.c__Clostridia.o__Clostridiales.f__Dehalobacteriaceae.g__Dehalobacterium	k__Bacteria.p__Firmicutes.c__Clostridia.o__Clostridiales.f__Dehalobacteriaceae.g__Dehalobacterium	0.715117	0.93969	0.680538	0.805395	0.245591	0.898466	0.328083	0.98922	0.598053	0.678113	0.131294	0.791339	0.214406	0.786475	0.0516814	0.718896	0.623251	0.962113
k__Bacteria.p__Firmicutes.c__Clostridia.o__Clostridiales.f__Eubacteriaceae.g__Anaerofustis	k__Bacteria.p__Firmicutes.c__Clostridia.o__Clostridiales.f__Eubacteriaceae.g__Anaerofustis	0.480639	0.93969	0.591935	0.783923	0.376682	0.937213	0.856564	0.98922	0.51255	0.655636	0.609295	0.966173	0.562959	0.992685	0.38049	0.826463	0.535564	0.954553
k__Bacteria.p__Firmicutes.c__Clostridia.o__Clostridiales.f__Lachnospiraceae.Other	k__Bacteria.p__Firmicutes.c__Clostridia.o__Clostridiales.f__Lachnospiraceae.Other	0.215202	0.93969	0.335512	0.717553	0.104953	0.898466	0.398099	0.98922	0.0841483	0.520817	0.0498431	0.771274	0.0655477	0.627346	0.0928019	0.73071	0.0868219	0.73601
k__Bacteria.p__Firmicutes.c__Clostridia.o__Clostridiales.f__Lachnospiraceae.g__	k__Bacteria.p__Firmicutes.c__Clostridia.o__Clostridiales.f__Lachnospiraceae.g__	0.747706	0.93969	0.269289	0.686733	0.737999	0.953524	0.715713	0.98922	0.881353	0.729071	0.539093	0.940347	0.217406	0.786475	0.265105	0.807403	0.348761	0.890031
k__Bacteria.p__Firmicutes.c__Clostridia.o__Clostridiales.f__Lachnospiraceae.g__Anaerostipes	k__Bacteria.p__Firmicutes.c__Clostridia.o__Clostridiales.f__Lachnospiraceae.g__Anaerostipes	0.514216	0.93969	0.214084	0.686733	0.671361	0.953524	0.892667	0.990677	0.629052	0.688744	0.876446	0.9716	0.623791	0.992685	0.087669	0.718896	0.172535	0.799716
k__Bacteria.p__Firmicutes.c__Clostridia.o__Clostridiales.f__Lachnospiraceae.g__Blautia	k__Bacteria.p__Firmicutes.c__Clostridia.o__Clostridiales.f__Lachnospiraceae.g__Blautia	0.261928	0.93969	0.0507409	0.686733	0.850541	0.953524	0.761861	0.98922	0.146301	0.565189	0.188281	0.812847	0.492878	0.979125	0.0350194	0.718896	0.413653	0.93717
k__Bacteria.p__Firmicutes.c__Clostridia.o__Clostridiales.f__Lachnospiraceae.g__Coprococcus	k__Bacteria.p__Firmicutes.c__Clostridia.o__Clostridiales.f__Lachnospiraceae.g__Coprococcus	0.208461	0.93969	0.0536853	0.686733	0.19666	0.898466	0.129672	0.988391	0.456481	0.649425	0.420496	0.911419	0.465416	0.979125	0.151944	0.802537	0.227081	0.82225
k__Bacteria.p__Firmicutes.c__Clostridia.o__Clostridiales.f__Lachnospiraceae.g__Dorea	k__Bacteria.p__Firmicutes.c__Clostridia.o__Clostridiales.f__Lachnospiraceae.g__Dorea	0.942257	0.93969	0.943345	0.838877	0.605598	0.953524	0.579679	0.98922	0.010908	0.514772	0.513125	0.940347	0.389081	0.957139	0.0879514	0.718896	0.0618224	0.73601
k__Bacteria.p__Firmicutes.c__Clostridia.o__Clostridiales.f__Lachnospiraceae.g__Lachnobacterium	k__Bacteria.p__Firmicutes.c__Clostridia.o__Clostridiales.f__Lachnospiraceae.g__Lachnobacterium	0.0349653	0.93969	0.00472741	0.492355	0.586489	0.953524	0.711169	0.98922	0.64918	0.693978	0.201103	0.812847	0.909957	0.992685	0.292632	0.807403	0.928535	0.997005
k__Bacteria.p__Firmicutes.c__Clostridia.o__Clostridiales.f__Lachnospiraceae.g__Lachnospira	k__Bacteria.p__Firmicutes.c__Clostridia.o__Clostridiales.f__Lachnospiraceae.g__Lachnospira	0.441358	0.93969	0.153678	0.686733	0.235453	0.898466	0.289656	0.98922	0.25832	0.613611	0.271598	0.841685	0.102676	0.672527	0.426302	0.839145	0.19809	0.799716
k__Bacteria.p__Firmicutes.c__Clostridia.o__Clostridiales.f__Lachnospiraceae.g__Roseburia	k__Bacteria.p__Firmicutes.c__Clostridia.o__Clostridiales.f__Lachnospiraceae.g__Roseburia	0.468777	0.93969	0.826466	0.82387	0.242838	0.898466	0.161277	0.988391	0.178294	0.565763	0.639742	0.966173	0.81016	0.992685	0.149031	0.802537	0.139399	0.766602
k__Bacteria.p__Firmicutes.c__Clostridia.o__Clostridiales.f__Lachnospiraceae.g__.Ruminococcus.	k__Bacteria.p__Firmicutes.c__Clostridia.o__Clostridiales.f__Lachnospiraceae.g__.Ruminococcus.	0.761196	0.93969	0.308904	0.710456	0.597231	0.953524	0.684773	0.98922	0.735173	0.714907	0.646355	0.966173	0.658462	0.992685	0.659977	0.853906	0.934534	0.997005
k__Bacteria.p__Firmicutes.c__Clostridia.o__Clostridiales.f__Peptococcaceae.g__	k__Bacteria.p__Firmicutes.c__Clostridia.o__Clostridiales.f__Peptococcaceae.g__	0.048457	0.93969	0.088732	0.686733	0.387415	0.946861	0.867067	0.98922	0.846476	0.725469	0.300527	0.853243	0.505114	0.982616	0.119597	0.784744	0.8647	0.997005
k__Bacteria.p__Firmicutes.c__Clostridia.o__Clostridiales.f__Peptostreptococcaceae.g__	k__Bacteria.p__Firmicutes.c__Clostridia.o__Clostridiales.f__Peptostreptococcaceae.g__	0.802939	0.93969	0.869739	0.82387	0.788243	0.953524	0.814808	0.98922	0.44102	0.649425	0.420293	0.911419	0.823097	0.992685	0.474375	0.843284	0.882278	0.997005
k__Bacteria.p__Firmicutes.c__Clostridia.o__Clostridiales.f__Ruminococcaceae.Other	k__Bacteria.p__Firmicutes.c__Clostridia.o__Clostridiales.f__Ruminococcaceae.Other	0.10183	0.93969	0.648901	0.804673	0.0276927	0.844427	0.0672665	0.988391	0.601118	0.678113	0.109854	0.791339	0.0587738	0.627346	0.339243	0.807403	0.225547	0.82225
k__Bacteria.p__Firmicutes.c__Clostridia.o__Clostridiales.f__Ruminococcaceae.g__	k__Bacteria.p__Firmicutes.c__Clostridia.o__Clostridiales.f__Ruminococcaceae.g__	0.612153	0.93969	0.728494	0.817415	0.435926	0.953524	0.870886	0.98922	0.767351	0.714907	0.86905	0.9716	0.653765	0.992685	0.976655	0.916117	0.959566	0.997005
k__Bacteria.p__Firmicutes.c__Clostridia.o__Clostridiales.f__Ruminococcaceae.g__Anaerotruncus	k__Bacteria.p__Firmicutes.c__Clostridia.o__Clostridiales.f__Ruminococcaceae.g__Anaerotruncus	0.181218	0.93969	0.751529	0.817415	0.084883	0.898466	0.0322795	0.988391	0.269879	0.613611	0.343735	0.861056	0.12688	0.710467	0.557234	0.843284	0.276654	0.851463
k__Bacteria.p__Firmicutes.c__Clostridia.o__Clostridiales.f__Ruminococcaceae.g__Faecalibacterium	k__Bacteria.p__Firmicutes.c__Clostridia.o__Clostridiales.f__Ruminococcaceae.g__Faecalibacterium	0.855662	0.93969	0.887576	0.82387	0.806999	0.953524	0.840984	0.98922	0.20817	0.587703	0.665886	0.966319	0.521521	0.984777	0.435141	0.839145	0.151966	0.77463
k__Bacteria.p__Firmicutes.c__Clostridia.o__Clostridiales.f__Ruminococcaceae.g__Oscillospira	k__Bacteria.p__Firmicutes.c__Clostridia.o__Clostridiales.f__Ruminococcaceae.g__Oscillospira	0.459133	0.93969	0.109934	0.686733	0.560791	0.953524	0.474786	0.98922	0.421908	0.646688	0.521391	0.940347	0.592571	0.992685	0.842205	0.895763	0.803263	0.989211
k__Bacteria.p__Firmicutes.c__Clostridia.o__Clostridiales.f__Ruminococcaceae.g__Ruminococcus	k__Bacteria.p__Firmicutes.c__Clostridia.o__Clostridiales.f__Ruminococcaceae.g__Ruminococcus	0.240264	0.93969	0.591639	0.783923	0.0819542	0.898466	0.041258	0.988391	0.15966	0.565189	0.079686	0.791339	0.0481313	0.605163	0.126851	0.793591	0.10723	0.747504
k__Bacteria.p__Firmicutes.c__Clostridia.o__Clostridiales.f__Veillonellaceae.g__Dialister	k__Bacteria.p__Firmicutes.c__Clostridia.o__Clostridiales.f__Veillonellaceae.g__Dialister	0.181074	0.93969	0.642105	0.80305	0.0364153	0.844427	0.0324099	0.988391	0.723458	0.714907	0.192207	0.812847	0.0450095	0.605163	0.486987	0.843284	0.179062	0.799716
k__Bacteria.p__Firmicutes.c__Clostridia.o__Clostridiales.f__Veillonellaceae.g__Phascolarctobacterium	k__Bacteria.p__Firmicutes.c__Clostridia.o__Clostridiales.f__Veillonellaceae.g__Phascolarctobacterium	0.267188	0.93969	0.6554	0.804673	0.0795783	0.898466	0.0488981	0.988391	0.690592	0.706979	0.062947	0.771274	0.00843588	0.464271	0.204239	0.802537	0.0575762	0.73601
k__Bacteria.p__Firmicutes.c__Clostridia.o__Clostridiales.f__Veillonellaceae.g__Veillonella	k__Bacteria.p__Firmicutes.c__Clostridia.o__Clostridiales.f__Veillonellaceae.g__Veillonella	0.799184	0.93969	0.767527	0.822397	0.316236	0.927852	0.366521	0.98922	0.968589	0.742161	0.792069	0.968295	0.637199	0.992685	0.693662	0.860573	0.644289	0.978295
k__Bacteria.p__Firmicutes.c__Clostridia.o__Clostridiales.f__.Mogibacteriaceae..g__	k__Bacteria.p__Firmicutes.c__Clostridia.o__Clostridiales.f__.Mogibacteriaceae..g__	0.594706	0.93969	0.250239	0.686733	0.943341	0.964144	0.80123	0.98922	0.279694	0.613611	0.898642	0.9716	0.805129	0.992685	0.861138	0.899719	0.699682	0.988026
k__Bacteria.p__Firmicutes.c__Clostridia.o__SHA.98.f__.g__	k__Bacteria.p__Firmicutes.c__Clostridia.o__SHA.98.f__.g__	0.964989	0.943285	0.894394	0.82387	0.943922	0.964144	0.753555	0.98922	0.161428	0.565189	0.679156	0.968295	0.90371	0.992685	0.305843	0.807403	0.569159	0.955826
k__Bacteria.p__Firmicutes.c__Erysipelotrichi.o__Erysipelotrichales.f__Erysipelotrichaceae.Other	k__Bacteria.p__Firmicutes.c__Erysipelotrichi.o__Erysipelotrichales.f__Erysipelotrichaceae.Other	0.291026	0.93969	0.336315	0.717553	0.190834	0.898466	0.337607	0.98922	0.559092	0.667846	0.462564	0.913906	0.502106	0.982299	0.530052	0.843284	0.568007	0.955826
k__Bacteria.p__Firmicutes.c__Erysipelotrichi.o__Erysipelotrichales.f__Erysipelotrichaceae.g__	k__Bacteria.p__Firmicutes.c__Erysipelotrichi.o__Erysipelotrichales.f__Erysipelotrichaceae.g__	0.647969	0.93969	0.22521	0.686733	0.530126	0.953524	0.424989	0.98922	0.766305	0.714907	0.785881	0.968295	0.673954	0.992685	0.921407	0.905936	0.807494	0.989211
k__Bacteria.p__Firmicutes.c__Erysipelotrichi.o__Erysipelotrichales.f__Erysipelotrichaceae.g__Coprobacillus	k__Bacteria.p__Firmicutes.c__Erysipelotrichi.o__Erysipelotrichales.f__Erysipelotrichaceae.g__Coprobacillus	0.0114021	0.93969	0.100794	0.686733	0.0252435	0.844427	0.056424	0.988391	0.812924	0.725445	0.238963	0.839403	0.0872415	0.661367	0.0566938	0.718896	0.173759	0.799716
k__Bacteria.p__Firmicutes.c__Erysipelotrichi.o__Erysipelotrichales.f__Erysipelotrichaceae.g__.Eubacterium.	k__Bacteria.p__Firmicutes.c__Erysipelotrichi.o__Erysipelotrichales.f__Erysipelotrichaceae.g__.Eubacterium.	0.17562	0.93969	0.120383	0.686733	0.697386	0.953524	0.214333	0.988391	0.135512	0.56394	0.176231	0.805622	0.847286	0.992685	0.300502	0.807403	0.489552	0.950725
k__Bacteria.p__Firmicutes.c__Erysipelotrichi.o__Erysipelotrichales.f__Erysipelotrichaceae.g__cc_115	k__Bacteria.p__Firmicutes.c__Erysipelotrichi.o__Erysipelotrichales.f__Erysipelotrichaceae.g__cc_115	0.0630054	0.93969	0.16307	0.686733	0.0717916	0.898466	0.437165	0.98922	0.455212	0.649425	0.271255	0.841685	0.0551179	0.627346	0.125854	0.793591	0.231474	0.82225
k__Bacteria.p__Proteobacteria.c__Alphaproteobacteria.o__RF32.f__.g__	k__Bacteria.p__Proteobacteria.c__Alphaproteobacteria.o__RF32.f__.g__	0.715596	0.93969	0.262408	0.686733	0.940704	0.964144	0.805845	0.98922	0.174409	0.565189	0.216124	0.82443	0.815531	0.992685	0.192489	0.802537	0.534332	0.954553
k__Bacteria.p__Proteobacteria.c__Betaproteobacteria.o__Burkholderiales.f__Alcaligenaceae.g__Sutterella	k__Bacteria.p__Proteobacteria.c__Betaproteobacteria.o__Burkholderiales.f__Alcaligenaceae.g__Sutterella	0.806292	0.93969	0.492405	0.754502	0.641719	0.953524	0.701975	0.98922	0.30348	0.613714	0.926349	0.9716	0.868092	0.992685	0.59128	0.843284	0.719804	0.988026
k__Bacteria.p__Proteobacteria.c__Deltaproteobacteria.o__Desulfovibrionales.f__Desulfovibrionaceae.g__	k__Bacteria.p__Proteobacteria.c__Deltaproteobacteria.o__Desulfovibrionales.f__Desulfovibrionaceae.g__	0.94117	0.93969	0.715027	0.817415	0.88447	0.964144	0.686344	0.98922	0.290597	0.613714	0.419413	0.911419	0.533756	0.991536	0.588091	0.843284	0.423863	0.93717
k__Bacteria.p__Proteobacteria.c__Deltaproteobacteria.o__Desulfovibrionales.f__Desulfovibrionaceae.g__Bilophila	k__Bacteria.p__Proteobacteria.c__Deltaproteobacteria.o__Desulfovibrionales.f__Desulfovibrionaceae.g__Bilophila	0.997511	0.948739	0.863247	0.82387	0.954392	0.964144	0.956576	0.997745	0.76285	0.714907	0.944843	0.974229	0.547012	0.992685	0.958022	0.916117	0.671396	0.986892
k__Bacteria.p__Proteobacteria.c__Deltaproteobacteria.o__Desulfovibrionales.f__Desulfovibrionaceae.g__Desulfovibrio	k__Bacteria.p__Proteobacteria.c__Deltaproteobacteria.o__Desulfovibrionales.f__Desulfovibrionaceae.g__Desulfovibrio	0.403785	0.93969	0.542841	0.771451	0.648333	0.953524	0.751497	0.98922	0.458932	0.649425	0.524866	0.940347	0.286762	0.901377	0.442815	0.843284	0.411965	0.935542
k__Bacteria.p__Proteobacteria.c__Gammaproteobacteria.o__Enterobacteriales.f__Enterobacteriaceae.Other	k__Bacteria.p__Proteobacteria.c__Gammaproteobacteria.o__Enterobacteriales.f__Enterobacteriaceae.Other	0.927068	0.93969	0.81707	0.82387	0.555724	0.953524	0.720962	0.98922	0.0257589	0.514772	0.836905	0.9716	0.587769	0.992685	0.491215	0.843284	0.154611	0.77463
k__Bacteria.p__Proteobacteria.c__Gammaproteobacteria.o__Enterobacteriales.f__Enterobacteriaceae.g__	k__Bacteria.p__Proteobacteria.c__Gammaproteobacteria.o__Enterobacteriales.f__Enterobacteriaceae.g__	0.602796	0.93969	0.558583	0.771451	0.221082	0.898466	0.175905	0.988391	0.0558067	0.514772	0.374189	0.887905	0.355815	0.950048	0.31793	0.807403	0.198126	0.799716
k__Bacteria.p__Proteobacteria.c__Gammaproteobacteria.o__Enterobacteriales.f__Enterobacteriaceae.g__Escherichia	k__Bacteria.p__Proteobacteria.c__Gammaproteobacteria.o__Enterobacteriales.f__Enterobacteriaceae.g__Escherichia	0.317019	0.93969	0.269162	0.686733	0.08184	0.898466	0.0815318	0.988391	0.0599702	0.514772	0.165599	0.797817	0.113325	0.695511	0.25054	0.802537	0.101487	0.73601
k__Bacteria.p__Proteobacteria.c__Gammaproteobacteria.o__Pasteurellales.f__Pasteurellaceae.g__Haemophilus	k__Bacteria.p__Proteobacteria.c__Gammaproteobacteria.o__Pasteurellales.f__Pasteurellaceae.g__Haemophilus	0.613559	0.93969	0.958939	0.845143	0.72986	0.953524	0.363512	0.98922	0.302592	0.613714	0.68491	0.968295	0.783379	0.992685	0.662561	0.853906	0.656935	0.980565
k__Bacteria.p__Tenericutes.c__Mollicutes.o__RF39.f__.g__	k__Bacteria.p__Tenericutes.c__Mollicutes.o__RF39.f__.g__	0.646656	0.93969	0.317415	0.710456	0.726913	0.953524	0.436626	0.98922	0.850686	0.725469	0.0649493	0.771274	0.850555	0.992685	0.23297	0.802537	0.929746	0.997005
k__Bacteria.p__Tenericutes.c__RF3.o__ML615J.28.f__.g__	k__Bacteria.p__Tenericutes.c__RF3.o__ML615J.28.f__.g__	0.847905	0.93969	0.51738	0.771451	0.649553	0.953524	0.861947	0.98922	0.37583	0.639096	0.817343	0.968295	0.798599	0.992685	0.608055	0.843284	0.764065	0.988395
k__Bacteria.p__Verrucomicrobia.c__Verrucomicrobiae.o__Verrucomicrobiales.f__Verrucomicrobiaceae.g__Akkermansia	k__Bacteria.p__Verrucomicrobia.c__Verrucomicrobiae.o__Verrucomicrobiales.f__Verrucomicrobiaceae.g__Akkermansia	0.361246	0.93969	0.149867	0.686733	0.169614	0.898466	0.268532	0.988391	0.889533	0.729071	0.311253	0.853243	0.193513	0.776309	0.213394	0.802537	0.603647	0.955826
