# Supplementary material for: ABO antigen and secretor statuses are not associated with gut microbiota composition in 1,500 twins
Source: BMC Genomics. 2016 Nov 21;17:941. doi: 10.1186/s12864-016-3290-1 (PMC5117602; doi:10.1186/s12864-016-3290-1)
Supplement: Additional file 13: Table S6. — P- and q-values for linear mixed models for Bifidobacteria, including LCT allele status in the model. This table contains the p-values and Benjamini-Hochberg adjusted p-values for the linear mixed models relating the abundances of the common Bifidobacterium OTUs and collapsed taxa to ABO and secretor status, while including LCT variation in the model (rs1446585 genotype). Models 1-9 are described fully in the methods section, but a brief description of each is included below. P-values were calculated by comparing a full model to a reduced model, which consisted of only the random effects for family and twin status and a fixed effect for LCT allele status. P-values were adjusted within each model separately. Descriptions of each column are included in the document. (XLSX 29 kb) [file 12864_2016_3290_MOESM13_ESM.xlsx]

## Sheet: legend
Supplemental Table 6
This table contains the p-values and Benjamini-Hochberg adjusted p-values for the linear mixed models relating the abundances of the common Bifidobacterium OTUs and collapsed taxa to ABO and secretor status, while including LCT variation in the model (rs1446585 genotype). Models 1-9 are described fully in the methods section, but a brief description of each is included below. P-values were calcul…
Columns:	Description:	Model description:
taxa	Taxa abundance tested. May be OTU or collapsed taxonomic abundance.	NA
full_taxonomy	Full taxonomy of taxa tested (relevant for OTUs)	NA
model_1_p-value	LMM p-value for Model 1	ABO: seprate terms for each ABO class
model_1_adjusted-p	adjusted p-value for Model 1
model_2_p-value	LMM p-value for Model 2	ABO: compare O individuals to all others
model_2_adjusted-p	adjusted p-value for Model 2
model_3_p-value	LMM p-value for Model 3	ABO: compare B individuals to all others
model_3_adjusted-p	adjusted p-value for Model 3
model_4_p-value	LMM p-value for Model 4	ABO: compare individuals with at least one B allele to all others
model_4_adjusted-p	adjusted p-value for Model 4
model_5_p-value	LMM p-value for Model 5	secretor status: Compare secretors to non-secretors
model_5_adjusted-p	adjusted p-value for Model 5
model_6_p-value	LMM p-value for Model 6	ABO in secretors: separate terms for each ABO class, but only in secreting individuals
model_6_adjusted-p	adjusted p-value for Model 6
model_7_p-value	LMM p-value for Model 7	ABO in secretors: compare B individuals to all others, but only in secreting individuals
model_7_adjusted-p	adjusted p-value for Model 7
model_8_p-value	LMM p-value for Model 8	interaction of ABO and secretor status: separate terms for each ABO class, secretor status, and the interaction of each ABO group by secretor status
model_8_adjusted-p	adjusted p-value for Model 8
model_9_p-value	LMM p-value for Model 9	interaction of ABO and secretor status: separate terms for B individuals (vs. all others), secretor status, and the interaction of B allele status by secretor status
model_9_adjusted-p	adjusted p-value for Model 9

## Sheet: table
taxa	full_taxonomy	model_1_p-value	model_1_adjusted-p	model_2_p-value	model_2_adjusted-p	model_3_p-value	model_3_adjusted-p	model_4_p-value	model_4_adjusted-p	model_5_p-value	model_5_adjusted-p	model_6_p-value	model_6_adjusted-p	model_7_p-value	model_7_adjusted-p	model_8_p-value	model_8_adjusted-p	model_9_p-value	model_9_adjusted-p
825808	k__Bacteria; p__Actinobacteria; c__Actinobacteria; o__Bifidobacteriales; f__Bifidobacteriaceae; g__Bifidobacterium; s__	0.965862	0.965862	0.684042	0.972883	0.944214	0.944214	0.804589	0.804589	0.967706	0.997603	0.998017	0.998017	0.877515	0.877515	0.996775	0.996775	0.963388	0.963388
4426298	k__Bacteria; p__Actinobacteria; c__Actinobacteria; o__Bifidobacteriales; f__Bifidobacteriaceae; g__Bifidobacterium; s__	0.333519	0.86673	0.30257	0.972883	0.139684	0.314289	0.0743375	0.253372	0.539123	0.693159	0.588806	0.998017	0.335986	0.710526	0.683525	0.996775	0.435075	0.559382
681370	k__Bacteria; p__Actinobacteria; c__Actinobacteria; o__Bifidobacteriales; f__Bifidobacteriaceae; g__Bifidobacterium; s__	0.078615	0.707535	0.475123	0.972883	0.0111785	0.100606	0.0545208	0.253372	0.44157	0.662355	0.182648	0.978948	0.0517132	0.465419	0.27799	0.996775	0.0801889	0.559382
72820	k__Bacteria; p__Actinobacteria; c__Actinobacteria; o__Bifidobacteriales; f__Bifidobacteriaceae; g__Bifidobacterium; s__longum	0.354333	0.86673	0.311543	0.972883	0.100204	0.314289	0.0844575	0.253372	0.148244	0.416393	0.217544	0.978948	0.131923	0.54607	0.295401	0.996775	0.165471	0.559382
4347159	k__Bacteria; p__Actinobacteria; c__Actinobacteria; o__Bifidobacteriales; f__Bifidobacteriaceae; g__Bifidobacterium; s__adolescentis	0.770426	0.86673	0.879268	0.972883	0.840187	0.944214	0.741633	0.804589	0.0893743	0.416393	0.631369	0.998017	0.631578	0.710526	0.622808	0.996775	0.276677	0.559382
New.0.ReferenceOTU273	k__Bacteria; p__Actinobacteria; c__Actinobacteria; o__Bifidobacteriales; f__Bifidobacteriaceae; g__Bifidobacterium; s__adolescentis	0.484888	0.86673	0.637043	0.972883	0.125438	0.314289	0.235789	0.442815	0.997603	0.997603	0.563356	0.998017	0.182023	0.54607	0.933819	0.996775	0.565147	0.63579
k__Bacteria.p__Actinobacteria.c__Actinobacteria.o__Bifidobacteriales	k__Bacteria.p__Actinobacteria.c__Actinobacteria.o__Bifidobacteriales	0.709523	0.86673	0.972883	0.972883	0.258655	0.332557	0.344412	0.442815	0.2255	0.416393	0.92028	0.998017	0.573	0.710526	0.862223	0.996775	0.405811	0.559382
k__Bacteria.p__Actinobacteria.c__Actinobacteria.o__Bifidobacteriales.f__Bifidobacteriaceae	k__Bacteria.p__Actinobacteria.c__Actinobacteria.o__Bifidobacteriales.f__Bifidobacteriaceae	0.709523	0.86673	0.972883	0.972883	0.258655	0.332557	0.344412	0.442815	0.2255	0.416393	0.92028	0.998017	0.573	0.710526	0.862223	0.996775	0.405811	0.559382
k__Bacteria.p__Actinobacteria.c__Actinobacteria.o__Bifidobacteriales.f__Bifidobacteriaceae.g__Bifidobacterium	k__Bacteria.p__Actinobacteria.c__Actinobacteria.o__Bifidobacteriales.f__Bifidobacteriaceae.g__Bifidobacterium	0.70107	0.86673	0.972125	0.972883	0.252622	0.332557	0.341893	0.442815	0.23133	0.416393	0.911467	0.998017	0.559475	0.710526	0.86543	0.996775	0.411234	0.559382
