# Supplementary material for: ABO antigen and secretor statuses are not associated with gut microbiota composition in 1,500 twins
Source: BMC Genomics. 2016 Nov 21;17:941. doi: 10.1186/s12864-016-3290-1 (PMC5117602; doi:10.1186/s12864-016-3290-1)
Supplement: Additional file 15: Table S7. — MGSDA classification accuracy. This table contains tables of accuracy as determined by 5-fold cross validation for MGSDA. MGSDA was run using the covariate-corrected, transformed abundances of all common OTUs and taxa (table “common_taxa”). Additionally, MGSDA was run on the abundances of OTUs present in at least 10% of individuals in the dataset (table “OTUs_in_10_percent”). The groups considered in MGSDA with each data set were ABO status, secretor status, and ABO status in secreting individuals only, which are indicated as columns in each tab. A description of what is represented in each row is included in the document. (XLSX 30 kb) [file 12864_2016_3290_MOESM15_ESM.xlsx]

## Sheet: legend
Supplemental Table 7
This table contains tables of accuracy as determined by 5-fold cross validation for MGSDA. MGSDA was run using the covariate-corrected, transformed abundances of all common OTUs and taxa (table "common_taxa"). Additionally, MGSDA was run on the abundances of OTUs present in at least 10% of individuals in the dataset (table "OTUs_in_10_percent"). The groups considered in MGSDA with each data set w…
Row:	Description:
cv1	the classification accuracy of the first fold of the 5-fold cross validation
cv2	the classification accuracy of the second fold of the 5-fold cross validation
cv3	the classification accuracy of the third fold of the 5-fold cross validation
cv4	the classification accuracy of the fourth fold of the 5-fold cross validation
cv5	the classification accuracy of the fifth fold of the 5-fold cross validation
mean	the average classification accuracy across the five folds of the 5-fold cross validation scheme
median	the median classification accuracy across the five folds of the 5-fold cross validation scheme
sd	the standard deviation of the accuracy acros the five folds of the 5-fold cross validation scheme

## Sheet: common_taxa
	ABO status	secretor status	ABO in secretors
cv1	0.4618	0.6804	0.5047
cv2	0.4551	0.7388	0.4623
cv3	0.4817	0.7276	0.4623
cv4	0.45	0.7586	0.4717
cv5	0.4167	0.731	0.5355
mean	0.45306	0.72728	0.4873
median	0.4551	0.731	0.4717
sd	0.0236231	0.0288328	0.0320911

## Sheet: OTUs_in_10_percent
	ABO status	secretor status	ABO in secretors
cv1	0.4684	0.6804	0.5
cv2	0.4817	0.7388	0.3774
cv3	0.4651	0.7276	0.4198
cv4	0.4633	0.7586	0.4481
cv5	0.5033	0.7414	0.436
mean	0.47636	0.72936	0.43626
median	0.4684	0.7388	0.436
sd	0.0166957	0.0295349	0.0445491
