# Supplementary material for: ABO antigen and secretor statuses are not associated with gut microbiota composition in 1,500 twins
Source: BMC Genomics. 2016 Nov 21;17:941. doi: 10.1186/s12864-016-3290-1 (PMC5117602; doi:10.1186/s12864-016-3290-1)
Supplement: Additional file 18: Table S9. — P- and q-values for linear mixed models, only including individuals with BMI < 25. This table contains the p-values and q-values for the linear mixed models relating the abundances of the common OTUs and collapsed taxa to ABO and secretor status, for only individuals with a BMI < = 25. Models 1-9 are described fully in the methods section, but a brief description of each is included below. P-values were calculated by comparing a full model to a reduced model, which consisted of only the random effects for family and twin status. Q-values were calculated within each model separately. Descriptions of each column are included in the document. (XLSX 229 kb) [file 12864_2016_3290_MOESM18_ESM.xlsx]

## Sheet: legend
Supplemental Table 9
This table contains the p-values and q-values for the linear mixed models relating the abundances of the common OTUs and collapsed taxa to ABO and secretor status, for only individuals with a BMI <= 25. Models 1-9 are described fully in the methods section, but a brief description of each is included below. P-values were calculated by comparing a full model to a reduced model, which consisted of …
Columns:	Description:	Model description:
taxa	Taxa abundance tested. May be OTU or collapsed taxonomic abundance.	NA
taxonomy	Full taxonomy of taxa tested (relevant for OTUs)	NA
model_1_p-value	LMM p-value for Model 1	ABO: seprate terms for each ABO class
model_1_q-value	q-value for Model 1
model_2_p-value	LMM p-value for Model 2	ABO: compare O individuals to all others
model_2_q-value	q-value for Model 2
model_3_p-value	LMM p-value for Model 3	ABO: compare B individuals to all others
model_3_q-value	q-value for Model 3
model_4_p-value	LMM p-value for Model 4	ABO: compare individuals with at least one B allele to all others
model_4_q-value	q-value for Model 4
model_5_p-value	LMM p-value for Model 5	secretor status: Compare secretors to non-secretors
model_5_q-value	q-value for Model 5
model_6_p-value	LMM p-value for Model 6	ABO in secretors: separate terms for each ABO class, but only in secreting individuals
model_6_q-value	q-value for Model 6
model_7_p-value	LMM p-value for Model 7	ABO in secretors: compare B individuals to all others, but only in secreting individuals
model_7_q-value	q-value for Model 7
model_8_p-value	LMM p-value for Model 8	interaction of ABO and secretor status: separate terms for each ABO class, secretor status, and the interaction of each ABO group by secretor status
model_8_q-value	q-value for Model 8
model_9_p-value	LMM p-value for Model 9	interaction of ABO and secretor status: separate terms for B individuals (vs. all others), secretor status, and the interaction of B allele status by secretor status
model_9_q-value	q-value for Model 9

## Sheet: table
taxa	taxonomy	model_1_p-value	model_1_q-value	model_2_p-value	model_2_q-value	model_3_p-value	model_3_q-value	model_4_p-value	model_4_q-value	model_5_p-value	model_5_q-value	model_6_p-value	model_6_q-value	model_7_p-value	model_7_q-value	model_8_p-value	model_8_q-value	model_9_p-value	model_9_q-value
188753	k__Bacteria; p__Firmicutes; c__Clostridia; o__Clostridiales; f__Lachnospiraceae; g__Blautia; s__	0.349052	0.977022	0.146756	0.642724	0.15712	0.9989	0.142229	0.990991	0.599339	0.802797	0.0232486	0.97871	0.25946	0.934955	0.025003	0.741726	0.6254	0.805506
4465907	k__Bacteria; p__Firmicutes; c__Clostridia; o__Clostridiales; f__Lachnospiraceae; g__Blautia; s__	0.931243	0.997672	0.984575	0.750938	0.614403	0.9989	0.860744	0.990991	0.934457	0.857167	0.764239	0.997121	0.50334	0.983353	0.978776	0.918585	0.902896	0.848813
198956	k__Bacteria; p__Firmicutes; c__Clostridia; o__Clostridiales; f__Ruminococcaceae; g__; s__	0.546533	0.995463	0.412814	0.680915	0.374628	0.9989	0.456357	0.990991	0.288061	0.693875	0.979821	0.997121	0.989236	0.995355	0.498353	0.82546	0.48525	0.78513
4454531	k__Bacteria; p__Proteobacteria; c__Gammaproteobacteria; o__Enterobacteriales; f__Enterobacteriaceae; g__; s__	0.58455	0.995463	0.594869	0.684323	0.387442	0.9989	0.3084	0.990991	0.249163	0.67068	0.953943	0.997121	0.744789	0.985924	0.856377	0.902616	0.531728	0.788609
194104	k__Bacteria; p__Firmicutes; c__Clostridia; o__Clostridiales; f__Lachnospiraceae; g__Coprococcus; s__	0.794616	0.997672	0.473752	0.680915	0.885793	0.9989	0.747135	0.990991	0.154986	0.617169	0.982824	0.997121	0.721356	0.985924	0.806296	0.884217	0.534034	0.788609
2996838	k__Bacteria; p__Firmicutes; c__Clostridia; o__Clostridiales; f__; g__; s__	0.743874	0.997672	0.803716	0.719876	0.684985	0.9989	0.355673	0.990991	0.825792	0.850135	0.340241	0.997121	0.252776	0.934955	0.562861	0.839235	0.506879	0.785147
176062	k__Bacteria; p__Firmicutes; c__Clostridia; o__Clostridiales; f__; g__; s__	0.671232	0.997672	0.563505	0.680915	0.711337	0.9989	0.823186	0.990991	0.61405	0.802797	0.839099	0.997121	0.584872	0.985924	0.45236	0.812701	0.542767	0.788609
2017729	k__Bacteria; p__Firmicutes; c__Clostridia; o__Clostridiales; f__Lachnospiraceae; g__; s__	0.243326	0.977022	0.0993222	0.633481	0.178424	0.9989	0.410493	0.990991	0.391785	0.726185	0.38648	0.997121	0.133295	0.934955	0.351472	0.810295	0.347824	0.734373
192424	k__Bacteria; p__Firmicutes; c__Clostridia; o__Clostridiales; f__Lachnospiraceae; g__Blautia; s__	0.971926	0.999631	0.825343	0.721207	0.850503	0.9989	0.948912	0.990991	0.262604	0.682852	0.245509	0.997121	0.49712	0.978248	0.174669	0.805257	0.515618	0.788609
182886	k__Bacteria; p__Bacteroidetes; c__Bacteroidia; o__Bacteroidales; f__Bacteroidaceae; g__Bacteroides; s__uniformis	0.781823	0.997672	0.308665	0.675602	0.80618	0.9989	0.835131	0.990991	0.469783	0.762465	0.624517	0.997121	0.670328	0.985924	0.852812	0.901803	0.83378	0.835676
175261	k__Bacteria; p__Firmicutes; c__Clostridia; o__Clostridiales; f__Lachnospiraceae; g__; s__	0.706265	0.997672	0.243089	0.657904	0.871213	0.9989	0.793356	0.990991	0.331953	0.702354	0.945154	0.997121	0.691948	0.985924	0.900233	0.906092	0.75542	0.819093
188966	k__Bacteria; p__Actinobacteria; c__Coriobacteriia; o__Coriobacteriales; f__Coriobacteriaceae; g__; s__	0.565451	0.995463	0.4162	0.680915	0.463959	0.9989	0.205689	0.990991	0.0495394	0.57898	0.946741	0.997121	0.882622	0.985924	0.296978	0.805579	0.142817	0.65248
4425571	k__Bacteria; p__Proteobacteria; c__Gammaproteobacteria; o__Enterobacteriales; f__Enterobacteriaceae; g__; s__	0.958363	0.998434	0.738152	0.705092	0.954825	0.9989	0.873368	0.990991	0.558436	0.791433	0.893769	0.997121	0.772414	0.985924	0.993072	0.918585	0.937165	0.856923
183224	k__Bacteria; p__Firmicutes; c__Clostridia; o__Clostridiales; f__Lachnospiraceae; g__Coprococcus; s__eutactus	0.237231	0.977022	0.669022	0.700727	0.0403104	0.9989	0.0946975	0.990991	0.251544	0.672401	0.38774	0.997121	0.0897458	0.934955	0.570534	0.839722	0.141763	0.65248
4465124	k__Bacteria; p__Firmicutes; c__Clostridia; o__Clostridiales; f__Clostridiaceae; g__Clostridium; s__	0.0288657	0.977022	0.365255	0.680915	0.0111759	0.9989	0.220331	0.990991	0.979493	0.864284	0.315768	0.997121	0.105421	0.934955	0.193026	0.805257	0.065763	0.65248
3926480	k__Bacteria; p__Firmicutes; c__Clostridia; o__Clostridiales; f__Lachnospiraceae; g__Roseburia; s__	0.735554	0.997672	0.574843	0.68296	0.477235	0.9989	0.494925	0.990991	0.100579	0.602134	0.940473	0.997121	0.583799	0.985924	0.195895	0.805257	0.0370862	0.639056
4421273	k__Bacteria; p__Firmicutes; c__Clostridia; o__Clostridiales; f__Ruminococcaceae; g__Oscillospira; s__	0.464101	0.995463	0.699287	0.701119	0.35691	0.9989	0.947629	0.990991	0.0834173	0.600397	0.925474	0.997121	0.851878	0.985924	0.335102	0.810295	0.121889	0.65248
194488	k__Bacteria; p__Firmicutes; c__Clostridia; o__Clostridiales; f__Ruminococcaceae; g__; s__	0.924961	0.997672	0.49781	0.680915	0.795298	0.9989	0.813511	0.990991	0.317599	0.695933	0.897593	0.997121	0.831375	0.985924	0.972775	0.918585	0.788494	0.821355
195681	k__Bacteria; p__Firmicutes; c__Clostridia; o__Clostridiales; f__; g__; s__	0.339661	0.977022	0.283529	0.6675	0.180807	0.9989	0.530011	0.990991	0.924929	0.855517	0.101601	0.997121	0.0252913	0.934955	0.261333	0.805257	0.107767	0.65248
825808	k__Bacteria; p__Actinobacteria; c__Actinobacteria; o__Bifidobacteriales; f__Bifidobacteriaceae; g__Bifidobacterium; s__	0.598019	0.995537	0.51179	0.680915	0.335794	0.9989	0.49093	0.990991	0.877509	0.853262	0.885015	0.997121	0.572945	0.985924	0.878292	0.905711	0.775652	0.821355
181485	k__Bacteria; p__Firmicutes; c__Clostridia; o__Clostridiales; f__Lachnospiraceae; g__[Ruminococcus]; s__	0.530818	0.995463	0.281212	0.6675	0.21609	0.9989	0.355016	0.990991	0.609672	0.802797	0.565496	0.997121	0.156878	0.934955	0.595937	0.844571	0.502103	0.78513
180572	k__Bacteria; p__Firmicutes; c__Clostridia; o__Clostridiales; f__Ruminococcaceae; g__Faecalibacterium; s__prausnitzii	0.607807	0.995537	0.493679	0.680915	0.369498	0.9989	0.619005	0.990991	0.595161	0.802797	0.679873	0.997121	0.396013	0.958198	0.123219	0.79919	0.0189303	0.639056
4467447	k__Bacteria; p__Bacteroidetes; c__Bacteroidia; o__Bacteroidales; f__Bacteroidaceae; g__Bacteroides; s__	0.683364	0.997672	0.544612	0.680915	0.64231	0.9989	0.896847	0.990991	0.80092	0.844674	0.228343	0.997121	0.394494	0.958198	0.537084	0.832475	0.847123	0.8383
4449054	k__Bacteria; p__Bacteroidetes; c__Bacteroidia; o__Bacteroidales; f__Bacteroidaceae; g__Bacteroides; s__	0.640006	0.997672	0.676818	0.701119	0.297427	0.9989	0.194541	0.990991	0.120213	0.602134	0.445337	0.997121	0.166145	0.934955	0.496822	0.82546	0.225777	0.653149
4374302	k__Bacteria; p__Firmicutes; c__Clostridia; o__Clostridiales; f__Lachnospiraceae; g__Dorea; s__	0.8143	0.997672	0.582207	0.68296	0.430195	0.9989	0.655141	0.990991	0.781418	0.844674	0.824069	0.997121	0.344008	0.948636	0.956204	0.918585	0.797229	0.821355
3272764	k__Bacteria; p__Firmicutes; c__Clostridia; o__Clostridiales; f__Lachnospiraceae; g__Roseburia; s__	0.144893	0.977022	0.129816	0.642724	0.0458068	0.9989	0.164675	0.990991	0.63456	0.80582	0.374493	0.997121	0.0972091	0.934955	0.731405	0.871564	0.341248	0.731107
201772	k__Bacteria; p__Firmicutes; c__Clostridia; o__Clostridiales; f__; g__; s__	0.473316	0.995463	0.137721	0.642724	0.925878	0.9989	0.871108	0.990991	0.240949	0.67068	0.857166	0.997121	0.815212	0.985924	0.708432	0.858121	0.699595	0.814164
178713	k__Bacteria; p__Firmicutes; c__Clostridia; o__Clostridiales; f__Ruminococcaceae; g__; s__	0.772628	0.997672	0.956429	0.745801	0.323088	0.9989	0.345041	0.990991	0.59241	0.802797	0.788352	0.997121	0.614213	0.985924	0.802537	0.883421	0.703292	0.817009
197274	k__Bacteria; p__Firmicutes; c__Clostridia; o__Clostridiales; f__; g__; s__	0.809424	0.997672	0.370673	0.680915	0.904691	0.9989	0.943127	0.990991	0.260862	0.682264	0.533626	0.997121	0.970113	0.994931	0.473203	0.82546	0.572581	0.788609
188194	k__Bacteria; p__Firmicutes; c__Clostridia; o__Clostridiales; f__Lachnospiraceae; g__Coprococcus; s__	0.812341	0.997672	0.450087	0.680915	0.501569	0.9989	0.684036	0.990991	0.13851	0.602134	0.255527	0.997121	0.24438	0.934955	0.256528	0.805257	0.276997	0.697685
183147	k__Bacteria; p__Firmicutes; c__Clostridia; o__Clostridiales; f__Lachnospiraceae; g__; s__	0.685433	0.997672	0.753117	0.708382	0.303799	0.9989	0.402943	0.990991	0.836307	0.850135	0.39811	0.997121	0.634017	0.985924	0.46222	0.818021	0.840884	0.835676
4439469	k__Bacteria; p__Firmicutes; c__Clostridia; o__Clostridiales; f__Ruminococcaceae; g__; s__	0.856137	0.997672	0.48205	0.680915	0.507229	0.9989	0.621878	0.990991	0.0178316	0.57898	0.513218	0.997121	0.206792	0.934955	0.194245	0.805257	0.031339	0.639056
339566	k__Bacteria; p__Firmicutes; c__Clostridia; o__Clostridiales; f__Ruminococcaceae; g__; s__	0.736937	0.997672	0.436782	0.680915	0.824185	0.9989	0.770337	0.990991	0.113712	0.602134	0.156316	0.997121	0.847608	0.985924	0.148322	0.79919	0.287999	0.702267
197890	k__Bacteria; p__Firmicutes; c__Clostridia; o__Clostridiales; f__Ruminococcaceae; g__Oscillospira; s__	0.948384	0.998434	0.58745	0.684323	0.792675	0.9989	0.882673	0.990991	0.862528	0.853262	0.830103	0.997121	0.6728	0.985924	0.786631	0.878825	0.947612	0.856923
177663	k__Bacteria; p__Firmicutes; c__Clostridia; o__Clostridiales; f__Ruminococcaceae; g__; s__	0.933059	0.997672	0.841342	0.724626	0.791778	0.9989	0.632704	0.990991	0.217267	0.661756	0.529084	0.997121	0.89538	0.985924	0.249499	0.805257	0.504043	0.78513
191442	k__Bacteria; p__Firmicutes; c__Clostridia; o__Clostridiales; f__Ruminococcaceae; g__; s__	0.453705	0.995463	0.165247	0.642724	0.445757	0.9989	0.721466	0.990991	0.505789	0.776965	0.732429	0.997121	0.490892	0.977032	0.644102	0.854917	0.816204	0.828426
367176	k__Bacteria; p__Firmicutes; c__Clostridia; o__Clostridiales; f__Ruminococcaceae; g__Oscillospira; s__	0.0347468	0.977022	0.136051	0.642724	0.264003	0.9989	0.714032	0.990991	0.750586	0.838552	0.283334	0.997121	0.367319	0.956492	0.31083	0.805579	0.782497	0.821355
105287	k__Bacteria; p__Firmicutes; c__Clostridia; o__Clostridiales; f__Lachnospiraceae; g__Blautia; s__	0.391232	0.979692	0.279339	0.6675	0.370561	0.9989	0.404084	0.990991	0.0122495	0.57898	0.805184	0.997121	0.418966	0.958198	0.186107	0.805257	0.0491707	0.65248
199145	k__Bacteria; p__Firmicutes; c__Clostridia; o__Clostridiales; f__Ruminococcaceae; g__Faecalibacterium; s__prausnitzii	0.340485	0.977022	0.0904668	0.633481	0.861979	0.9989	0.940879	0.990991	0.907067	0.853262	0.972306	0.997121	0.781798	0.985924	0.444528	0.810295	0.984337	0.861978
2298935	k__Bacteria; p__Firmicutes; c__Clostridia; o__Clostridiales; f__Lachnospiraceae; g__Roseburia; s__	0.293236	0.977022	0.854966	0.728248	0.590392	0.9989	0.139287	0.990991	0.039465	0.57898	0.389455	0.997121	0.870328	0.985924	0.0524907	0.79919	0.0959824	0.65248
192444	k__Bacteria; p__Firmicutes; c__Clostridia; o__Clostridiales; f__Lachnospiraceae; g__; s__	0.580471	0.995463	0.168137	0.642724	0.534318	0.9989	0.542189	0.990991	0.249025	0.67068	0.867925	0.997121	0.459243	0.958198	0.407878	0.810295	0.549062	0.788609
322580	k__Bacteria; p__Firmicutes; c__Clostridia; o__Clostridiales; f__Lachnospiraceae; g__; s__	0.979917	0.999631	0.872611	0.728284	0.66915	0.9989	0.707579	0.990991	0.4365	0.747304	0.975754	0.997121	0.906326	0.985924	0.987948	0.918585	0.890488	0.844385
175535	k__Bacteria; p__Bacteroidetes; c__Bacteroidia; o__Bacteroidales; f__Bacteroidaceae; g__Bacteroides; s__	0.87591	0.997672	0.573742	0.68296	0.797675	0.9989	0.543197	0.990991	0.688121	0.811775	0.874588	0.997121	0.790876	0.985924	0.990752	0.918585	0.957249	0.85797
3887769	k__Bacteria; p__Bacteroidetes; c__Bacteroidia; o__Bacteroidales; f__Bacteroidaceae; g__Bacteroides; s__	0.322238	0.977022	0.142299	0.642724	0.583833	0.9989	0.579386	0.990991	0.402508	0.730848	0.141335	0.997121	0.263671	0.934955	0.425876	0.810295	0.577535	0.789994
2876801	k__Bacteria; p__Bacteroidetes; c__Bacteroidia; o__Bacteroidales; f__Bacteroidaceae; g__Bacteroides; s__uniformis	0.421637	0.991177	0.156035	0.642724	0.943294	0.9989	0.59055	0.990991	0.798471	0.844674	0.590415	0.997121	0.665683	0.985924	0.629519	0.854917	0.387299	0.751865
197004	k__Bacteria; p__Firmicutes; c__Clostridia; o__Clostridiales; f__Lachnospiraceae; g__; s__	0.086741	0.977022	0.0483577	0.633481	0.047622	0.9989	0.159368	0.990991	0.631451	0.80582	0.107803	0.997121	0.0222533	0.934955	0.311578	0.805579	0.132163	0.65248
4447950	k__Bacteria; p__Bacteroidetes; c__Bacteroidia; o__Bacteroidales; f__Bacteroidaceae; g__Bacteroides; s__	0.364003	0.977022	0.567079	0.680915	0.364	0.9989	0.178371	0.990991	0.192184	0.627127	0.494002	0.997121	0.958065	0.994931	0.367077	0.810295	0.202605	0.65248
178478	k__Bacteria; p__Bacteroidetes; c__Bacteroidia; o__Bacteroidales; f__Bacteroidaceae; g__Bacteroides; s__	0.708143	0.997672	0.320327	0.677914	0.846646	0.9989	0.943032	0.990991	0.255169	0.673598	0.55476	0.997121	0.420969	0.958198	0.25608	0.805257	0.198704	0.65248
183604	k__Bacteria; p__Firmicutes; c__Clostridia; o__Clostridiales; f__Lachnospiraceae; g__Blautia; s__	0.748731	0.997672	0.295843	0.674257	0.585838	0.9989	0.67276	0.990991	0.309503	0.695933	0.934523	0.997121	0.730573	0.985924	0.852242	0.901803	0.594275	0.794895
184465	k__Bacteria; p__Firmicutes; c__Clostridia; o__Clostridiales; f__Lachnospiraceae; g__; s__	0.266567	0.977022	0.0582345	0.633481	0.617443	0.9989	0.768968	0.990991	0.94746	0.860297	0.332528	0.997121	0.470104	0.958198	0.771373	0.877711	0.864031	0.842678
180552	k__Bacteria; p__Firmicutes; c__Clostridia; o__Clostridiales; f__Clostridiaceae; g__; s__	0.721692	0.997672	0.836839	0.724626	0.345965	0.9989	0.25619	0.990991	0.63386	0.80582	0.809495	0.997121	0.446724	0.958198	0.826922	0.892393	0.7651	0.821062
3195500	k__Bacteria; p__Firmicutes; c__Clostridia; o__Clostridiales; f__Lachnospiraceae; g__; s__	0.176681	0.977022	0.0533235	0.633481	0.279279	0.9989	0.572368	0.990991	0.905559	0.853262	0.380444	0.997121	0.163319	0.934955	0.462159	0.818021	0.530828	0.788609
4343627	k__Bacteria; p__Bacteroidetes; c__Bacteroidia; o__Bacteroidales; f__Bacteroidaceae; g__Bacteroides; s__fragilis	0.0140758	0.977022	0.164617	0.642724	0.099931	0.9989	0.996971	0.999614	0.105308	0.602134	0.0159635	0.972977	0.0379381	0.934955	0.0191246	0.741726	0.0717548	0.65248
195494	k__Bacteria; p__Firmicutes; c__Clostridia; o__Clostridiales; f__Ruminococcaceae; g__; s__	0.783228	0.997672	0.416473	0.680915	0.394786	0.9989	0.432165	0.990991	0.803932	0.845071	0.884904	0.997121	0.666165	0.985924	0.972059	0.918585	0.874692	0.843882
340711	k__Bacteria; p__Firmicutes; c__Clostridia; o__Clostridiales; f__Ruminococcaceae; g__; s__	0.83369	0.997672	0.565991	0.680915	0.689044	0.9989	0.442599	0.990991	0.544715	0.791433	0.360357	0.997121	0.823538	0.985924	0.668791	0.854917	0.842084	0.835676
176980	k__Bacteria; p__Firmicutes; c__Clostridia; o__Clostridiales; f__Lachnospiraceae; g__Dorea; s__	0.388516	0.977022	0.471528	0.680915	0.206508	0.9989	0.261203	0.990991	0.39632	0.72708	0.657161	0.997121	0.422167	0.958198	0.672078	0.854917	0.640143	0.805506
184925	k__Bacteria; p__Firmicutes; c__Clostridia; o__Clostridiales; f__; g__; s__	0.797034	0.997672	0.581923	0.68296	0.768681	0.9989	0.445592	0.990991	0.77123	0.844674	0.904819	0.997121	0.734095	0.985924	0.94949	0.918585	0.919968	0.855109
3472078	k__Bacteria; p__Bacteroidetes; c__Bacteroidia; o__Bacteroidales; f__Bacteroidaceae; g__Bacteroides; s__	0.450758	0.995463	0.444615	0.680915	0.577212	0.9989	0.192814	0.990991	0.267101	0.684168	0.487726	0.997121	0.797253	0.985924	0.603409	0.845481	0.463375	0.769083
187404	k__Bacteria; p__Firmicutes; c__Clostridia; o__Clostridiales; f__Ruminococcaceae; g__; s__	0.0107894	0.977022	0.010841	0.483329	0.123653	0.9989	0.677688	0.990991	0.32863	0.700276	0.000354093	0.36507	0.0546946	0.934955	0.00608163	0.644967	0.199726	0.65248
179609	k__Bacteria; p__Firmicutes; c__Clostridia; o__Clostridiales; f__Lachnospiraceae; g__; s__	0.960313	0.998434	0.624572	0.689901	0.715937	0.9989	0.698459	0.990991	0.315411	0.695933	0.502241	0.997121	0.452256	0.958198	0.568498	0.839722	0.55039	0.788609
178809	k__Bacteria; p__Firmicutes; c__Clostridia; o__Clostridiales; f__Lachnospiraceae; g__; s__	0.123132	0.977022	0.478313	0.680915	0.0599265	0.9989	0.0754285	0.990991	0.394432	0.726853	0.204436	0.997121	0.0757453	0.934955	0.369781	0.810295	0.265158	0.692251
2307779	k__Bacteria; p__Firmicutes; c__Clostridia; o__Clostridiales; f__Ruminococcaceae; g__Oscillospira; s__	0.7606	0.997672	0.743297	0.707576	0.857097	0.9989	0.517418	0.990991	0.943903	0.858806	0.18205	0.997121	0.882752	0.985924	0.579452	0.839722	0.998506	0.861978
2123717	k__Bacteria; p__Firmicutes; c__Clostridia; o__Clostridiales; f__Lachnospiraceae; g__; s__	0.656674	0.997672	0.484763	0.680915	0.589576	0.9989	0.942293	0.990991	0.221558	0.661756	0.236549	0.997121	0.13206	0.934955	0.151511	0.79919	0.103922	0.65248
3422630	k__Bacteria; p__Firmicutes; c__Clostridia; o__Clostridiales; f__Ruminococcaceae; g__; s__	0.750425	0.997672	0.797747	0.719504	0.273736	0.9989	0.398955	0.990991	0.289719	0.693875	0.805883	0.997121	0.341709	0.948636	0.903661	0.906092	0.444893	0.763698
4365130	k__Bacteria; p__Bacteroidetes; c__Bacteroidia; o__Bacteroidales; f__Porphyromonadaceae; g__Parabacteroides; s__distasonis	0.313132	0.977022	0.48666	0.680915	0.336847	0.9989	0.0865823	0.990991	0.651346	0.80582	0.455692	0.997121	0.479511	0.965749	0.777176	0.877711	0.796002	0.821355
199344	k__Bacteria; p__Firmicutes; c__Clostridia; o__Clostridiales; f__Lachnospiraceae; g__; s__	0.359729	0.977022	0.467311	0.680915	0.134242	0.9989	0.449565	0.990991	0.404437	0.730848	0.135219	0.997121	0.0797508	0.934955	0.219442	0.805257	0.261003	0.689479
192461	k__Bacteria; p__Firmicutes; c__Clostridia; o__Clostridiales; f__Lachnospiraceae; g__Blautia; s__	0.804008	0.997672	0.36432	0.680915	0.515824	0.9989	0.514108	0.990991	0.606315	0.802797	0.902192	0.997121	0.693265	0.985924	0.766647	0.876189	0.78775	0.821355
192462	k__Bacteria; p__Firmicutes; c__Clostridia; o__Clostridiales; f__; g__; s__	0.653579	0.997672	0.478003	0.680915	0.548276	0.9989	0.268666	0.990991	0.788588	0.844674	0.577191	0.997121	0.254668	0.934955	0.75544	0.872947	0.567553	0.788609
2497335	k__Bacteria; p__Bacteroidetes; c__Bacteroidia; o__Bacteroidales; f__Porphyromonadaceae; g__Parabacteroides; s__distasonis	0.3958	0.9833	0.464311	0.680915	0.303685	0.9989	0.821986	0.990991	0.578785	0.800051	0.374495	0.997121	0.485879	0.975605	0.751728	0.872947	0.710401	0.817834
4388775	k__Bacteria; p__Firmicutes; c__Clostridia; o__Clostridiales; f__Veillonellaceae; g__Veillonella; s__dispar	0.518312	0.995463	0.778395	0.710445	0.266297	0.9989	0.732895	0.990991	0.49386	0.76641	0.208345	0.997121	0.105006	0.934955	0.542411	0.835177	0.34878	0.734373
3924627	k__Bacteria; p__Firmicutes; c__Clostridia; o__Clostridiales; f__Lachnospiraceae; g__; s__	0.73655	0.997672	0.3216	0.677914	0.882631	0.9989	0.865107	0.990991	0.124525	0.602134	0.825026	0.997121	0.75299	0.985924	0.497977	0.82546	0.245896	0.668593
2532173	k__Bacteria; p__Firmicutes; c__Clostridia; o__Clostridiales; f__Lachnospiraceae; g__Roseburia; s__	0.916365	0.997672	0.925066	0.74175	0.515049	0.9989	0.61202	0.990991	0.973259	0.864284	0.839244	0.997121	0.467136	0.958198	0.482256	0.82546	0.107139	0.65248
192127	k__Bacteria; p__Firmicutes; c__Clostridia; o__Clostridiales; f__Lachnospiraceae; g__; s__	0.825519	0.997672	0.632861	0.690876	0.774136	0.9989	0.829802	0.990991	0.696241	0.814347	0.708868	0.997121	0.719472	0.985924	0.908509	0.90661	0.949804	0.856923
2272791	k__Bacteria; p__Firmicutes; c__Clostridia; o__Clostridiales; f__Clostridiaceae; g__; s__	0.584209	0.995463	0.223077	0.642724	0.330904	0.9989	0.419577	0.990991	0.108525	0.602134	0.192455	0.997121	0.306197	0.934955	0.269135	0.805257	0.267832	0.692251
182167	k__Bacteria; p__Firmicutes; c__Clostridia; o__Clostridiales; f__; g__; s__	0.284374	0.977022	0.993938	0.752163	0.437037	0.9989	0.110806	0.990991	0.0342604	0.57898	0.487628	0.997121	0.148224	0.934955	0.153873	0.805257	0.0816183	0.65248
2438203	k__Bacteria; p__Firmicutes; c__Clostridia; o__Clostridiales; f__Lachnospiraceae; g__; s__	0.537965	0.995463	0.442467	0.680915	0.888225	0.9989	0.512251	0.990991	0.117598	0.602134	0.192542	0.997121	0.160904	0.934955	0.0188561	0.741726	0.0204447	0.639056
309391	k__Bacteria; p__Firmicutes; c__Clostridia; o__Clostridiales; f__Lachnospiraceae; g__Blautia; s__	0.380874	0.977022	0.191348	0.642724	0.155392	0.9989	0.129998	0.990991	0.109184	0.602134	0.595974	0.997121	0.509116	0.983353	0.532481	0.830481	0.249395	0.675289
183970	k__Bacteria; p__Firmicutes; c__Clostridia; o__Clostridiales; f__Lachnospiraceae; g__Blautia; s__	0.362021	0.977022	0.20777	0.642724	0.407437	0.9989	0.142511	0.990991	0.00936208	0.57898	0.636386	0.997121	0.798309	0.985924	0.0749491	0.79919	0.0531756	0.65248
2840201	k__Bacteria; p__Firmicutes; c__Clostridia; o__Clostridiales	0.758123	0.997672	0.553823	0.680915	0.330544	0.9989	0.515036	0.990991	0.246942	0.67068	0.795344	0.997121	0.468839	0.958198	0.925572	0.90967	0.600052	0.796489
211907	k__Bacteria; p__Firmicutes; c__Clostridia; o__Clostridiales; f__Ruminococcaceae; g__; s__	0.650694	0.997672	0.284375	0.6675	0.347346	0.9989	0.458014	0.990991	0.0237677	0.57898	0.412208	0.997121	0.231889	0.934955	0.0692606	0.79919	0.0414342	0.639056
197624	k__Bacteria; p__Firmicutes; c__Clostridia; o__Clostridiales; f__Ruminococcaceae; g__; s__	0.579342	0.995463	0.648415	0.695198	0.909105	0.9989	0.452045	0.990991	0.218656	0.661756	0.321789	0.997121	0.866302	0.985924	0.632091	0.854917	0.630064	0.805506
4458959	k__Bacteria; p__Firmicutes; c__Clostridia; o__Clostridiales; f__Veillonellaceae; g__Veillonella; s__dispar	0.129513	0.977022	0.0345078	0.6113	0.135309	0.9989	0.265471	0.990991	0.806347	0.845071	0.335992	0.997121	0.101191	0.934955	0.345503	0.810295	0.332039	0.724144
179486	k__Bacteria; p__Firmicutes; c__Clostridia; o__Clostridiales; f__Ruminococcaceae; g__; s__	0.421498	0.991177	0.105735	0.633481	0.94801	0.9989	0.746827	0.990991	0.27571	0.690476	0.759211	0.997121	0.872331	0.985924	0.736209	0.872947	0.74524	0.819093
175704	k__Bacteria; p__Firmicutes; c__Clostridia; o__Clostridiales; f__Lachnospiraceae; g__; s__	0.967445	0.998434	0.840809	0.724626	0.702801	0.9989	0.885136	0.990991	0.084408	0.600397	0.990906	0.997121	0.782097	0.985924	0.670917	0.854917	0.197643	0.65248
300620	k__Bacteria; p__Firmicutes; c__Clostridia; o__Clostridiales; f__Ruminococcaceae; g__; s__	0.238334	0.977022	0.509725	0.680915	0.391859	0.9989	0.798792	0.990991	0.381572	0.722175	0.571281	0.997121	0.699333	0.985924	0.5954	0.844571	0.746141	0.819093
3203801	k__Bacteria; p__Firmicutes; c__Clostridia; o__Clostridiales; f__Lachnospiraceae; g__; s__	0.933805	0.997672	0.762732	0.709403	0.920947	0.9989	0.729249	0.990991	0.138494	0.602134	0.478987	0.997121	0.301016	0.934955	0.0174184	0.741726	0.0357412	0.639056
193053	k__Bacteria; p__Firmicutes; c__Clostridia; o__Clostridiales; f__Ruminococcaceae; g__; s__	0.102156	0.977022	0.0264556	0.596798	0.930206	0.9989	0.384783	0.990991	0.494646	0.76641	0.0865523	0.997121	0.77517	0.985924	0.288054	0.805579	0.789877	0.821355
186468	k__Bacteria; p__Firmicutes; c__Clostridia; o__Clostridiales; f__; g__; s__	0.78036	0.997672	0.967971	0.750686	0.429904	0.9989	0.791273	0.990991	0.360121	0.716336	0.813563	0.997121	0.909041	0.985924	0.512736	0.826324	0.765547	0.821062
188735	k__Bacteria; p__Bacteroidetes; c__Bacteroidia; o__Bacteroidales; f__Bacteroidaceae; g__Bacteroides; s__	0.726126	0.997672	0.43253	0.680915	0.930993	0.9989	0.529779	0.990991	0.548462	0.791433	0.568456	0.997121	0.925623	0.988792	0.904163	0.906092	0.896762	0.8477
196100	k__Bacteria; p__Firmicutes; c__Clostridia; o__Clostridiales; f__Lachnospiraceae; g__; s__	0.841807	0.997672	0.373278	0.680915	0.730356	0.9989	0.629653	0.990991	0.838249	0.850135	0.475168	0.997121	0.854085	0.985924	0.755044	0.872947	0.971452	0.861978
4468466	k__Bacteria; p__Firmicutes; c__Clostridia; o__Clostridiales; f__Ruminococcaceae; g__; s__	0.446406	0.995463	0.619994	0.689901	0.307238	0.9989	0.824039	0.990991	0.198945	0.630656	0.757327	0.997121	0.991097	0.995355	0.441677	0.810295	0.175921	0.65248
184342	k__Bacteria; p__Firmicutes; c__Clostridia; o__Clostridiales; f__Lachnospiraceae; g__; s__	0.480704	0.995463	0.817148	0.72079	0.294105	0.9989	0.809895	0.990991	0.331473	0.702354	0.297669	0.997121	0.0609449	0.934955	0.205841	0.805257	0.166736	0.65248
186888	k__Bacteria; p__Firmicutes; c__Clostridia; o__Clostridiales; f__Lachnospiraceae; g__; s__	0.114451	0.977022	0.950136	0.745486	0.149152	0.9989	0.933939	0.990991	0.654188	0.80582	0.50658	0.997121	0.25012	0.934955	0.488663	0.82546	0.4979	0.78513
4424239	k__Bacteria; p__Firmicutes; c__Bacilli; o__Lactobacillales; f__Streptococcaceae; g__Streptococcus; s__	0.0676622	0.977022	0.921117	0.74175	0.410801	0.9989	0.452239	0.990991	0.908388	0.853262	0.182699	0.997121	0.931718	0.98952	0.234717	0.805257	0.553532	0.788609
3709990	k__Bacteria; p__Firmicutes; c__Erysipelotrichi; o__Erysipelotrichales; f__Erysipelotrichaceae; g__[Eubacterium]; s__dolichum	0.891944	0.997672	0.502248	0.680915	0.859661	0.9989	0.654617	0.990991	0.917797	0.853262	0.926423	0.997121	0.91841	0.986597	0.969739	0.918585	0.761086	0.821062
193191	k__Bacteria; p__Firmicutes; c__Clostridia; o__Clostridiales; f__Lachnospiraceae; g__Lachnospira; s__	0.221001	0.977022	0.404355	0.680915	0.394474	0.9989	0.81878	0.990991	0.212062	0.658278	0.880507	0.997121	0.768625	0.985924	0.343909	0.810295	0.572311	0.788609
174625	k__Bacteria; p__Firmicutes; c__Clostridia; o__Clostridiales; f__Lachnospiraceae; g__Blautia; s__	0.787862	0.997672	0.770791	0.710445	0.975122	0.9989	0.595814	0.990991	0.233574	0.670177	0.62912	0.997121	0.38012	0.958198	0.631898	0.854917	0.42916	0.763698
4434334	k__Bacteria; p__Firmicutes; c__Clostridia; o__Clostridiales; f__Clostridiaceae; g__; s__	0.177485	0.977022	0.0550589	0.633481	0.278875	0.9989	0.574436	0.990991	0.311412	0.695933	0.43973	0.997121	0.12807	0.934955	0.282572	0.805579	0.32567	0.723452
289734	k__Bacteria; p__Firmicutes; c__Clostridia; o__Clostridiales; f__Lachnospiraceae; g__; s__	0.930703	0.997672	0.64104	0.69301	0.828353	0.9989	0.958337	0.990991	0.479982	0.76641	0.907217	0.997121	0.973202	0.994931	0.897919	0.906092	0.915112	0.853768
174840	k__Bacteria; p__Firmicutes; c__Clostridia; o__Clostridiales; f__Ruminococcaceae; g__; s__	0.062301	0.977022	0.0839331	0.633481	0.093381	0.9989	0.547364	0.990991	0.46144	0.759571	0.181588	0.997121	0.0467221	0.934955	0.208962	0.805257	0.187604	0.65248
1646171	k__Bacteria; p__Firmicutes; c__Clostridia; o__Clostridiales; f__Clostridiaceae; g__; s__	0.365053	0.977022	0.905078	0.735871	0.199039	0.9989	0.718196	0.990991	0.299328	0.693875	0.576681	0.997121	0.251335	0.934955	0.580223	0.839722	0.414324	0.756425
357261	k__Bacteria; p__Firmicutes; c__Clostridia; o__Clostridiales; f__Ruminococcaceae; g__Ruminococcus; s__	0.185738	0.977022	0.351201	0.680915	0.0590728	0.9989	0.301184	0.990991	0.331852	0.702354	0.307905	0.997121	0.1375	0.934955	0.407919	0.810295	0.284834	0.702267
193672	k__Bacteria; p__Firmicutes; c__Clostridia; o__Clostridiales; f__Clostridiaceae; g__; s__	0.175661	0.977022	0.0902576	0.633481	0.55318	0.9989	0.454746	0.990991	0.220059	0.661756	0.331552	0.997121	0.616362	0.985924	0.501024	0.82546	0.529193	0.788609
4378081	k__Bacteria; p__Bacteroidetes; c__Bacteroidia; o__Bacteroidales; f__Bacteroidaceae; g__Bacteroides; s__	0.644306	0.997672	0.353348	0.680915	0.560704	0.9989	0.781192	0.990991	0.280411	0.690476	0.224539	0.997121	0.273791	0.934955	0.519178	0.826324	0.449546	0.763698
187924	k__Bacteria; p__Firmicutes; c__Clostridia; o__Clostridiales; f__Ruminococcaceae; g__; s__	0.147378	0.977022	0.22048	0.642724	0.0583233	0.9989	0.309686	0.990991	0.18821	0.627127	0.225548	0.997121	0.0658445	0.934955	0.058119	0.79919	0.148031	0.65248
4472721	k__Bacteria; p__Bacteroidetes; c__Bacteroidia; o__Bacteroidales; f__[Odoribacteraceae]; g__Odoribacter; s__	0.433436	0.995419	0.358603	0.680915	0.113119	0.9989	0.170346	0.990991	0.545194	0.791433	0.680954	0.997121	0.351516	0.948636	0.625985	0.854917	0.239128	0.662013
175148	k__Bacteria; p__Firmicutes; c__Clostridia; o__Clostridiales; f__Ruminococcaceae; g__Ruminococcus; s__	0.00719256	0.977022	0.00242214	0.483329	0.032083	0.9989	0.00880349	0.990991	0.0490851	0.57898	0.0455655	0.97871	0.127435	0.934955	0.0204613	0.741726	0.0318278	0.639056
175145	k__Bacteria; p__Firmicutes; c__Clostridia; o__Clostridiales; f__Lachnospiraceae; g__; s__	0.55769	0.995463	0.168724	0.642724	0.428285	0.9989	0.4012	0.990991	0.965945	0.863188	0.920741	0.997121	0.563865	0.985924	0.980998	0.918585	0.962347	0.859075
4428676	k__Bacteria; p__Firmicutes; c__Clostridia; o__Clostridiales; f__Lachnospiraceae; g__; s__	0.506653	0.995463	0.192065	0.642724	0.399873	0.9989	0.626415	0.990991	0.884444	0.853262	0.731178	0.997121	0.737321	0.985924	0.776652	0.877711	0.864445	0.842678
4480359	k__Bacteria; p__Firmicutes; c__Clostridia; o__Clostridiales; f__Ruminococcaceae; g__; s__	0.605945	0.995537	0.750953	0.708382	0.764316	0.9989	0.371698	0.990991	0.0403658	0.57898	0.872653	0.997121	0.759209	0.985924	0.457985	0.81662	0.144546	0.65248
175729	k__Bacteria; p__Firmicutes; c__Clostridia; o__Clostridiales; f__Lachnospiraceae; g__; s__	0.563825	0.995463	0.227452	0.642724	0.542269	0.9989	0.817758	0.990991	0.0994541	0.602134	0.957993	0.997121	0.677317	0.985924	0.386147	0.810295	0.355913	0.734373
193075	k__Bacteria; p__Firmicutes; c__Clostridia; o__Clostridiales; f__; g__; s__	0.923558	0.997672	0.547369	0.680915	0.662353	0.9989	0.595733	0.990991	0.395443	0.726957	0.615727	0.997121	0.725527	0.985924	0.614552	0.854007	0.836057	0.835676
28914	k__Bacteria; p__Firmicutes; c__Clostridia; o__Clostridiales; f__Lachnospiraceae	0.842743	0.997672	0.876391	0.728284	0.897109	0.9989	0.566632	0.990991	0.35473	0.715396	0.986507	0.997121	0.972122	0.994931	0.945091	0.917613	0.769397	0.821355
302932	k__Bacteria; p__Firmicutes; c__Clostridia; o__Clostridiales; f__Clostridiaceae; g__; s__	0.526914	0.995463	0.433727	0.680915	0.449866	0.9989	0.363569	0.990991	0.736913	0.83357	0.856324	0.997121	0.889761	0.985924	0.454558	0.815105	0.436671	0.763698
4342104	k__Bacteria; p__Firmicutes; c__Clostridia; o__Clostridiales; f__Ruminococcaceae; g__Anaerotruncus; s__	0.579305	0.995463	0.716791	0.701119	0.192722	0.9989	0.174634	0.990991	0.827138	0.850135	0.749085	0.997121	0.565987	0.985924	0.51544	0.826324	0.552425	0.788609
180473	k__Bacteria; p__Firmicutes; c__Clostridia; o__Clostridiales; f__Ruminococcaceae; g__; s__	0.769728	0.997672	0.427579	0.680915	0.399175	0.9989	0.549416	0.990991	0.0759199	0.599537	0.830833	0.997121	0.532006	0.985924	0.567097	0.839235	0.292134	0.702267
3609545	k__Bacteria; p__Firmicutes; c__Clostridia; o__Clostridiales; f__; g__; s__	0.824863	0.997672	0.59935	0.684323	0.802787	0.9989	0.817725	0.990991	0.274638	0.690139	0.980386	0.997121	0.710447	0.985924	0.743093	0.872947	0.718791	0.818296
191355	k__Bacteria; p__Firmicutes; c__Erysipelotrichi; o__Erysipelotrichales; f__Erysipelotrichaceae; g__; s__	0.991259	0.999631	0.830576	0.722001	0.865148	0.9989	0.913301	0.990991	0.226814	0.666074	0.818817	0.997121	0.928775	0.988792	0.873432	0.904512	0.683731	0.809726
125624	k__Bacteria; p__Firmicutes; c__Clostridia; o__Clostridiales; f__Lachnospiraceae; g__; s__	0.300185	0.977022	0.256	0.666004	0.075403	0.9989	0.167159	0.990991	0.0903817	0.602134	0.314596	0.997121	0.0642029	0.934955	0.298729	0.805579	0.0813528	0.65248
175559	k__Bacteria; p__Firmicutes; c__Clostridia; o__Clostridiales; f__Lachnospiraceae; g__Blautia; s__	0.85093	0.997672	0.426467	0.680915	0.941989	0.9989	0.721633	0.990991	0.159525	0.617169	0.627069	0.997121	0.304512	0.934955	0.260967	0.805257	0.0918687	0.65248
3154070	k__Bacteria; p__Bacteroidetes; c__Bacteroidia; o__Bacteroidales; f__Bacteroidaceae; g__Bacteroides; s__	0.62806	0.997672	0.221672	0.642724	0.860173	0.9989	0.582561	0.990991	0.391635	0.726185	0.554932	0.997121	0.907426	0.985924	0.884157	0.906092	0.825424	0.833029
321453	k__Bacteria; p__Firmicutes; c__Clostridia; o__Clostridiales; f__Lachnospiraceae; g__Blautia; s__	0.243875	0.977022	0.0611591	0.633481	0.205865	0.9989	0.161988	0.990991	0.300876	0.69416	0.44816	0.997121	0.264485	0.934955	0.355472	0.810295	0.319908	0.721919
179583	k__Bacteria; p__Firmicutes; c__Clostridia; o__Clostridiales; f__Ruminococcaceae; g__; s__	0.0210313	0.977022	0.00205485	0.483329	0.643707	0.9989	0.524162	0.990991	0.54811	0.791433	0.129015	0.997121	0.882829	0.985924	0.0857707	0.79919	0.600484	0.796489
216710	k__Bacteria; p__Firmicutes; c__Clostridia; o__Clostridiales; f__Ruminococcaceae; g__; s__	0.393661	0.982723	0.120982	0.642724	0.298706	0.9989	0.44785	0.990991	0.490149	0.76641	0.836486	0.997121	0.840222	0.985924	0.623726	0.854917	0.401188	0.756425
4349261	k__Bacteria; p__Firmicutes; c__Clostridia; o__Clostridiales; f__Lachnospiraceae; g__; s__	0.781295	0.997672	0.905379	0.735871	0.701985	0.9989	0.827735	0.990991	0.148175	0.612678	0.991148	0.997121	0.851519	0.985924	0.624709	0.854917	0.465368	0.769083
176604	k__Bacteria; p__Firmicutes; c__Clostridia; o__Clostridiales; f__Lachnospiraceae; g__Roseburia; s__	0.332391	0.977022	0.362885	0.680915	0.310072	0.9989	0.896053	0.990991	0.266752	0.684168	0.38061	0.997121	0.10242	0.934955	0.313339	0.805579	0.186163	0.65248
4435664	k__Bacteria; p__Bacteroidetes; c__Bacteroidia; o__Bacteroidales; f__Bacteroidaceae; g__Bacteroides; s__uniformis	0.588009	0.995463	0.291599	0.670001	0.687646	0.9989	0.635992	0.990991	0.494413	0.76641	0.727697	0.997121	0.982086	0.995355	0.904847	0.906092	0.791982	0.821355
355975	k__Bacteria; p__Firmicutes; c__Clostridia; o__Clostridiales; f__Lachnospiraceae; g__Lachnospira; s__	0.209087	0.977022	0.110577	0.638442	0.195436	0.9989	0.544597	0.990991	0.737707	0.83357	0.576901	0.997121	0.169979	0.934955	0.0723511	0.79919	0.585202	0.79437
184114	k__Bacteria; p__Firmicutes; c__Clostridia; o__Clostridiales; f__Ruminococcaceae; g__; s__	0.116259	0.977022	0.549475	0.680915	0.0522603	0.9989	0.423738	0.990991	0.0521928	0.57898	0.466982	0.997121	0.240412	0.934955	0.0646154	0.79919	0.0679706	0.65248
174862	k__Bacteria; p__Firmicutes; c__Clostridia; o__Clostridiales; f__Lachnospiraceae; g__Coprococcus; s__	0.232694	0.977022	0.19885	0.642724	0.758908	0.9989	0.475182	0.990991	0.0321801	0.57898	0.352286	0.997121	0.586389	0.985924	0.201002	0.805257	0.145784	0.65248
188676	k__Bacteria; p__Firmicutes; c__Clostridia; o__Clostridiales; f__Ruminococcaceae; g__; s__	0.523699	0.995463	0.347288	0.680915	0.587705	0.9989	0.450876	0.990991	0.865959	0.853262	0.974522	0.997121	0.691376	0.985924	0.149317	0.79919	0.0778713	0.65248
180312	k__Bacteria; p__Firmicutes; c__Clostridia; o__Clostridiales; f__Lachnospiraceae; g__Roseburia; s__faecis	0.705009	0.997672	0.399479	0.680915	0.34944	0.9989	0.540521	0.990991	0.859976	0.853262	0.407577	0.997121	0.115438	0.934955	0.657901	0.854917	0.363384	0.742988
192437	k__Bacteria; p__Firmicutes; c__Clostridia; o__Clostridiales; f__; g__; s__	0.853793	0.997672	0.86522	0.728284	0.657838	0.9989	0.427371	0.990991	0.0892891	0.602134	0.968321	0.997121	0.657318	0.985924	0.533171	0.830481	0.187894	0.65248
151870	k__Bacteria; p__Firmicutes; c__Erysipelotrichi; o__Erysipelotrichales; f__Erysipelotrichaceae; g__Coprobacillus; s__	0.424079	0.993693	0.776767	0.710445	0.138631	0.9989	0.3141	0.990991	0.830025	0.850135	0.190775	0.997121	0.0567702	0.934955	0.666907	0.854917	0.286019	0.702267
195436	k__Bacteria; p__Firmicutes; c__Clostridia; o__Clostridiales; f__Ruminococcaceae; g__; s__	0.527158	0.995463	0.983115	0.750938	0.168403	0.9989	0.385618	0.990991	0.553608	0.791433	0.481709	0.997121	0.136521	0.934955	0.787688	0.878825	0.453846	0.763698
193654	k__Bacteria; p__Firmicutes; c__Clostridia; o__Clostridiales; f__Lachnospiraceae; g__; s__	0.566712	0.995463	0.216089	0.642724	0.949064	0.9989	0.880664	0.990991	0.00687893	0.57898	0.973041	0.997121	0.710313	0.985924	0.0308864	0.79919	0.0579376	0.65248
4449236	k__Bacteria; p__Proteobacteria; c__Betaproteobacteria; o__Burkholderiales; f__Alcaligenaceae; g__Sutterella; s__	0.497608	0.995463	0.55579	0.680915	0.154181	0.9989	0.380525	0.990991	0.87476	0.853262	0.353744	0.997121	0.289289	0.934955	0.667445	0.854917	0.560251	0.788609
189092	k__Bacteria; p__Firmicutes; c__Clostridia; o__Clostridiales; f__Ruminococcaceae; g__Faecalibacterium; s__prausnitzii	0.642431	0.997672	0.623317	0.689901	0.510949	0.9989	0.351012	0.990991	0.399562	0.728035	0.985415	0.997121	0.897499	0.985924	0.139874	0.79919	0.0857101	0.65248
2506486	k__Bacteria; p__Firmicutes; c__Clostridia; o__Clostridiales; f__Ruminococcaceae; g__; s__	0.462399	0.995463	0.16687	0.642724	0.922401	0.9989	0.502276	0.990991	0.325482	0.695933	0.716194	0.997121	0.445979	0.958198	0.420481	0.810295	0.450345	0.763698
4472399	k__Bacteria; p__Firmicutes; c__Clostridia; o__Clostridiales; f__Lachnospiraceae; g__; s__	0.321825	0.977022	0.412497	0.680915	0.634381	0.9989	0.578261	0.990991	0.323087	0.695933	0.472585	0.997121	0.620291	0.985924	0.659176	0.854917	0.652696	0.809726
661266	k__Bacteria; p__Firmicutes; c__Clostridia; o__Clostridiales; f__Lachnospiraceae; g__Blautia; s__	0.825312	0.997672	0.712767	0.701119	0.726403	0.9989	0.523297	0.990991	0.805139	0.845071	0.653609	0.997121	0.601089	0.985924	0.66303	0.854917	0.947398	0.856923
3439403	k__Bacteria; p__Bacteroidetes; c__Bacteroidia; o__Bacteroidales; f__Bacteroidaceae; g__Bacteroides; s__	0.274041	0.977022	0.248291	0.662266	0.42636	0.9989	0.280295	0.990991	0.984607	0.864284	0.0547036	0.997121	0.214745	0.934955	0.255286	0.805257	0.565453	0.788609
3931537	k__Bacteria; p__Firmicutes; c__Clostridia; o__Clostridiales; f__Clostridiaceae; g__Clostridium; s__	0.173596	0.977022	0.168788	0.642724	0.576539	0.9989	0.113674	0.990991	0.653194	0.80582	0.162301	0.997121	0.175733	0.934955	0.337274	0.810295	0.367055	0.743405
199710	k__Bacteria; p__Firmicutes; c__Clostridia; o__Clostridiales; f__Lachnospiraceae	0.163831	0.977022	0.367261	0.680915	0.232968	0.9989	0.038433	0.990991	0.795124	0.844674	0.143905	0.997121	0.124172	0.934955	0.432191	0.810295	0.431031	0.763698
3195723	k__Bacteria; p__Firmicutes; c__Clostridia; o__Clostridiales; f__Ruminococcaceae; g__Oscillospira; s__	0.748085	0.997672	0.730487	0.702939	0.383218	0.9989	0.614612	0.990991	0.988071	0.865092	0.832767	0.997121	0.520205	0.985924	0.997202	0.918585	0.944061	0.856923
4443846	k__Bacteria; p__Firmicutes; c__Clostridia; o__Clostridiales; f__Lachnospiraceae; g__[Ruminococcus]	0.0245001	0.977022	0.0259523	0.596798	0.294891	0.9989	0.236949	0.990991	0.016555	0.57898	0.0220991	0.97871	0.181921	0.934955	0.00858256	0.670248	0.0554612	0.65248
4442130	k__Bacteria; p__Firmicutes; c__Bacilli; o__Lactobacillales; f__Streptococcaceae; g__Streptococcus; s__	0.65085	0.997672	0.844809	0.725022	0.657833	0.9989	0.755707	0.990991	0.0881337	0.600397	0.370566	0.997121	0.38186	0.958198	0.238463	0.805257	0.177871	0.65248
3325758	k__Bacteria; p__Bacteroidetes; c__Bacteroidia; o__Bacteroidales; f__Bacteroidaceae; g__Bacteroides; s__	0.855983	0.997672	0.591558	0.684323	0.656389	0.9989	0.944949	0.990991	0.343748	0.706927	0.752681	0.997121	0.949449	0.994887	0.546653	0.835177	0.390147	0.755743
148279	k__Bacteria; p__Firmicutes; c__Clostridia; o__Clostridiales; f__Lachnospiraceae; g__Blautia; s__	0.0633491	0.977022	0.604394	0.684323	0.817028	0.9989	0.222151	0.990991	0.602789	0.802797	0.0102298	0.836578	0.55324	0.985924	0.0970176	0.79919	0.813763	0.826892
183496	k__Bacteria; p__Bacteroidetes; c__Bacteroidia; o__Bacteroidales; f__Bacteroidaceae; g__Bacteroides; s__	0.095353	0.977022	0.305594	0.675602	0.040116	0.9989	0.0118132	0.990991	0.169608	0.627127	0.0634746	0.997121	0.6409	0.985924	0.0129467	0.724299	0.0134727	0.639056
217109	k__Bacteria; p__Firmicutes; c__Clostridia; o__Clostridiales; f__Christensenellaceae; g__; s__	0.78423	0.997672	0.561699	0.680915	0.508347	0.9989	0.827453	0.990991	0.593079	0.802797	0.604297	0.997121	0.673764	0.985924	0.530931	0.830481	0.373446	0.748417
1820513	k__Bacteria; p__Proteobacteria; c__Betaproteobacteria; o__Burkholderiales; f__Alcaligenaceae; g__Sutterella; s__	0.776985	0.997672	0.774003	0.710445	0.295237	0.9989	0.371296	0.990991	0.268586	0.684168	0.907675	0.997121	0.524378	0.985924	0.934884	0.914253	0.582651	0.792845
180414	k__Bacteria; p__Firmicutes; c__Clostridia; o__Clostridiales; f__Lachnospiraceae; g__Blautia; s__	0.147907	0.977022	0.102352	0.633481	0.147741	0.9989	0.528773	0.990991	0.439754	0.751441	0.161884	0.997121	0.0617739	0.934955	0.44481	0.810295	0.23416	0.660047
4472091	k__Bacteria; p__Firmicutes; c__Clostridia; o__Clostridiales; f__Ruminococcaceae; g__Ruminococcus; s__	0.397448	0.983864	0.137663	0.642724	0.685052	0.9989	0.322773	0.990991	0.686395	0.811775	0.76221	0.997121	0.437825	0.958198	0.131796	0.79919	0.0845133	0.65248
184770	k__Bacteria; p__Firmicutes; c__Clostridia; o__Clostridiales; f__Lachnospiraceae; g__[Ruminococcus]; s__gnavus	0.705971	0.997672	0.973568	0.750938	0.629438	0.9989	0.839927	0.990991	0.138675	0.602134	0.524591	0.997121	0.690802	0.985924	0.391205	0.810295	0.25395	0.678812
192735	k__Bacteria; p__Firmicutes; c__Clostridia; o__Clostridiales; f__Lachnospiraceae; g__; s__	0.305273	0.977022	0.0620853	0.633481	0.369749	0.9989	0.349563	0.990991	0.740422	0.834471	0.0290267	0.97871	0.251711	0.934955	0.113748	0.79919	0.539318	0.788609
186955	k__Bacteria; p__Firmicutes; c__Clostridia; o__Clostridiales; f__Lachnospiraceae; g__; s__	0.117095	0.977022	0.0885026	0.633481	0.0409395	0.9989	0.136665	0.990991	0.112208	0.602134	0.17222	0.997121	0.0350134	0.934955	0.252425	0.805257	0.0725915	0.65248
113003	k__Bacteria; p__Firmicutes; c__Clostridia; o__Clostridiales; f__Ruminococcaceae; g__Ruminococcus; s__	0.900313	0.997672	0.491906	0.680915	0.605334	0.9989	0.632419	0.990991	0.594149	0.802797	0.736101	0.997121	0.680176	0.985924	0.812455	0.88585	0.548935	0.788609
185420	k__Bacteria; p__Bacteroidetes; c__Bacteroidia; o__Bacteroidales; f__Bacteroidaceae; g__Bacteroides; s__	0.0994067	0.977022	0.0332303	0.602359	0.873859	0.9989	0.485748	0.990991	0.749136	0.838552	0.0685423	0.997121	0.259635	0.934955	0.181895	0.805257	0.337184	0.724144
173876	k__Bacteria; p__Firmicutes; c__Clostridia; o__Clostridiales; f__; g__; s__	0.456912	0.995463	0.97668	0.750938	0.120526	0.9989	0.20006	0.990991	0.249699	0.67068	0.750153	0.997121	0.617283	0.985924	0.49437	0.82546	0.176333	0.65248
310979	k__Bacteria; p__Firmicutes; c__Clostridia; o__Clostridiales; f__; g__; s__	0.900553	0.997672	0.728755	0.702194	0.960032	0.9989	0.647347	0.990991	0.369471	0.721795	0.979104	0.997121	0.734033	0.985924	0.960041	0.918585	0.794919	0.821355
4329571	k__Bacteria; p__Bacteroidetes; c__Bacteroidia; o__Bacteroidales; f__Porphyromonadaceae; g__Parabacteroides; s__distasonis	0.331933	0.977022	0.228271	0.642724	0.100854	0.9989	0.0997896	0.990991	0.1952	0.628781	0.424205	0.997121	0.118128	0.934955	0.399013	0.810295	0.209483	0.65248
4390365	k__Bacteria; p__Firmicutes; c__Erysipelotrichi; o__Erysipelotrichales; f__Erysipelotrichaceae; g__; s__	0.632377	0.997672	0.429299	0.680915	0.611306	0.9989	0.949812	0.990991	0.342076	0.706927	0.956686	0.997121	0.593897	0.985924	0.656306	0.854917	0.38682	0.751865
184174	k__Bacteria; p__Bacteroidetes; c__Bacteroidia; o__Bacteroidales; f__Bacteroidaceae; g__Bacteroides; s__	0.526567	0.995463	0.206892	0.642724	0.692265	0.9989	0.897606	0.990991	0.282833	0.693256	0.494418	0.997121	0.93406	0.990173	0.756078	0.872947	0.761636	0.821062
178965	k__Bacteria; p__Firmicutes; c__Clostridia; o__Clostridiales; f__; g__; s__	0.215145	0.977022	0.583552	0.68296	0.372011	0.9989	0.111528	0.990991	0.0157871	0.57898	0.196878	0.997121	0.0713127	0.934955	0.0733481	0.79919	0.0240491	0.639056
4372612	k__Bacteria; p__Bacteroidetes; c__Bacteroidia; o__Bacteroidales; f__Bacteroidaceae; g__Bacteroides; s__	0.515307	0.995463	0.439098	0.680915	0.281366	0.9989	0.680733	0.990991	0.479195	0.76641	0.700373	0.997121	0.244861	0.934955	0.750233	0.872947	0.610326	0.802088
199430	k__Bacteria; p__Firmicutes; c__Clostridia; o__Clostridiales; f__Ruminococcaceae; g__Faecalibacterium; s__prausnitzii	0.932058	0.997672	0.628328	0.690853	0.916517	0.9989	0.914002	0.990991	0.268741	0.684168	0.893895	0.997121	0.469226	0.958198	0.699368	0.854917	0.575636	0.788609
798581	k__Bacteria; p__Firmicutes; c__Clostridia; o__Clostridiales; f__Ruminococcaceae; g__Ruminococcus; s__bromii	0.84758	0.997672	0.692762	0.701119	0.61941	0.9989	0.538358	0.990991	0.536664	0.791215	0.721142	0.997121	0.611934	0.985924	0.876505	0.905711	0.856932	0.840715
157453	k__Bacteria; p__Firmicutes; c__Clostridia; o__Clostridiales; f__Ruminococcaceae; g__; s__	0.203223	0.977022	0.737371	0.705092	0.0537116	0.9989	0.14538	0.990991	0.837909	0.850135	0.135642	0.997121	0.0293762	0.934955	0.577246	0.839722	0.197904	0.65248
2617854	k__Bacteria; p__Bacteroidetes; c__Bacteroidia; o__Bacteroidales; f__Rikenellaceae; g__; s__	0.836356	0.997672	0.380852	0.680915	0.770721	0.9989	0.858348	0.990991	0.548742	0.791433	0.743373	0.997121	0.549499	0.985924	0.544547	0.835177	0.243212	0.665479
313524	k__Bacteria; p__Firmicutes; c__Clostridia; o__Clostridiales; f__Ruminococcaceae; g__; s__	0.908241	0.997672	0.488291	0.680915	0.730353	0.9989	0.635747	0.990991	0.286222	0.693875	0.709695	0.997121	0.396467	0.958198	0.600819	0.844571	0.291267	0.702267
181422	k__Bacteria; p__Firmicutes; c__Clostridia; o__Clostridiales; f__Ruminococcaceae; g__Faecalibacterium; s__prausnitzii	0.529642	0.995463	0.839586	0.724626	0.320087	0.9989	0.193233	0.990991	0.551733	0.791433	0.045322	0.97871	0.0423438	0.934955	0.0743959	0.79919	0.0320585	0.639056
183686	k__Bacteria; p__Firmicutes; c__Clostridia; o__Clostridiales; f__Ruminococcaceae; g__; s__	0.62715	0.997672	0.327195	0.680915	0.787955	0.9989	0.644775	0.990991	0.419344	0.73134	0.316331	0.997121	0.705801	0.985924	0.642246	0.854917	0.819746	0.830125
183681	k__Bacteria; p__Firmicutes; c__Clostridia; o__Clostridiales; f__Ruminococcaceae; g__; s__	0.956217	0.998434	0.769212	0.710445	0.930769	0.9989	0.778467	0.990991	0.430352	0.743954	0.881209	0.997121	0.517665	0.985924	0.926362	0.90967	0.689406	0.809726
176104	k__Bacteria; p__Firmicutes; c__Clostridia; o__Clostridiales; f__Ruminococcaceae; g__Oscillospira; s__	0.528999	0.995463	0.276941	0.6675	0.278003	0.9989	0.516912	0.990991	0.156284	0.617169	0.63505	0.997121	0.971193	0.994931	0.363275	0.810295	0.26215	0.68959
181204	k__Bacteria; p__Firmicutes; c__Clostridia; o__Clostridiales; f__Ruminococcaceae; g__; s__	0.123951	0.977022	0.118638	0.642724	0.197401	0.9989	0.435821	0.990991	0.11562	0.602134	0.252026	0.997121	0.221112	0.934955	0.278543	0.805257	0.214583	0.653149
4419459	k__Bacteria; p__Firmicutes; c__Clostridia; o__Clostridiales; f__; g__; s__	0.864121	0.997672	0.979656	0.750938	0.485792	0.9989	0.427859	0.990991	0.98388	0.864284	0.942714	0.997121	0.809268	0.985924	0.903637	0.906092	0.637289	0.805506
182874	k__Bacteria; p__Bacteroidetes; c__Bacteroidia; o__Bacteroidales; f__Bacteroidaceae; g__Bacteroides; s__	0.713653	0.997672	0.63085	0.690853	0.247645	0.9989	0.355866	0.990991	0.783044	0.844674	0.71275	0.997121	0.330189	0.939712	0.761042	0.872947	0.497036	0.78513
196513	k__Bacteria; p__Firmicutes; c__Clostridia; o__Clostridiales; f__Lachnospiraceae; g__Coprococcus	0.737666	0.997672	0.415299	0.680915	0.329071	0.9989	0.373531	0.990991	0.664699	0.80582	0.812273	0.997121	0.389854	0.958198	0.889297	0.906092	0.739158	0.819093
316732	k__Bacteria; p__Firmicutes; c__Clostridia; o__Clostridiales; f__Lachnospiraceae; g__Lachnospira; s__	0.437495	0.995419	0.118773	0.642724	0.964752	0.9989	0.927451	0.990991	0.459457	0.759571	0.531384	0.997121	0.797455	0.985924	0.819224	0.889158	0.78503	0.821355
196518	k__Bacteria; p__Firmicutes; c__Clostridia; o__Clostridiales; f__Ruminococcaceae; g__; s__	0.339266	0.977022	0.402113	0.680915	0.0731504	0.9989	0.161995	0.990991	0.677752	0.809609	0.606674	0.997121	0.211326	0.934955	0.697134	0.854917	0.237451	0.660589
312882	k__Bacteria; p__Firmicutes; c__Clostridia; o__Clostridiales; f__Ruminococcaceae; g__; s__	0.181989	0.977022	0.0566218	0.633481	0.576472	0.9989	0.196788	0.990991	0.0452404	0.57898	0.0428635	0.97871	0.140424	0.934955	0.0140552	0.740705	0.027609	0.639056
4426298	k__Bacteria; p__Actinobacteria; c__Actinobacteria; o__Bifidobacteriales; f__Bifidobacteriaceae; g__Bifidobacterium; s__	0.929402	0.997672	0.952028	0.745486	0.875386	0.9989	0.639305	0.990991	0.817437	0.850135	0.956485	0.997121	0.692854	0.985924	0.880913	0.906092	0.462136	0.769083
348009	k__Bacteria; p__Firmicutes; c__Clostridia; o__Clostridiales; f__Ruminococcaceae; g__Oscillospira; s__	0.752233	0.997672	0.683367	0.701119	0.503354	0.9989	0.883363	0.990991	0.170196	0.627127	0.695488	0.997121	0.913947	0.985924	0.557361	0.839235	0.228882	0.653149
4396688	k__Bacteria; p__Firmicutes; c__Clostridia; o__Clostridiales; f__Lachnospiraceae; g__[Ruminococcus]; s__	0.450962	0.995463	0.141508	0.642724	0.873495	0.9989	0.506018	0.990991	0.18564	0.627127	0.769027	0.997121	0.513212	0.983554	0.36343	0.810295	0.315041	0.720073
196724	k__Bacteria; p__Firmicutes; c__Clostridia; o__Clostridiales; f__Lachnospiraceae; g__Blautia; s__	0.22083	0.977022	0.256335	0.666004	0.961344	0.9989	0.394969	0.990991	0.481193	0.76641	0.496323	0.997121	0.820543	0.985924	0.529843	0.830481	0.905156	0.848934
176318	k__Bacteria; p__Firmicutes; c__Clostridia; o__Clostridiales; f__Christensenellaceae; g__; s__	0.380675	0.977022	0.290105	0.669004	0.211677	0.9989	0.565764	0.990991	0.838215	0.850135	0.725678	0.997121	0.497663	0.978248	0.665779	0.854917	0.475147	0.778013
367889	k__Bacteria; p__Firmicutes; c__Clostridia; o__Clostridiales; f__Lachnospiraceae; g__Coprococcus; s__	0.700819	0.997672	0.80925	0.72006	0.448129	0.9989	0.255898	0.990991	0.131421	0.602134	0.146831	0.997121	0.171844	0.934955	0.141918	0.79919	0.212104	0.65248
4468234	k__Bacteria; p__Bacteroidetes; c__Bacteroidia; o__Bacteroidales; f__Bacteroidaceae; g__Bacteroides; s__	0.236684	0.977022	0.0837483	0.633481	0.75859	0.9989	0.66347	0.990991	0.171262	0.627127	0.0639352	0.997121	0.125925	0.934955	0.14331	0.79919	0.112173	0.65248
175844	k__Bacteria; p__Bacteroidetes; c__Bacteroidia; o__Bacteroidales; f__[Barnesiellaceae]; g__; s__	0.70106	0.997672	0.578555	0.68296	0.40119	0.9989	0.596581	0.990991	0.792347	0.844674	0.856103	0.997121	0.560293	0.985924	0.961255	0.918585	0.783873	0.821355
4466275	k__Bacteria; p__Firmicutes; c__Clostridia; o__Clostridiales; f__Ruminococcaceae; g__; s__	0.586508	0.995463	0.288185	0.6675	0.672579	0.9989	0.643728	0.990991	0.607123	0.802797	0.360222	0.997121	0.25426	0.934955	0.506596	0.826324	0.575463	0.788609
369014	k__Bacteria; p__Firmicutes; c__Clostridia; o__Clostridiales; f__Ruminococcaceae; g__Faecalibacterium; s__prausnitzii	0.637992	0.997672	0.938935	0.742939	0.86783	0.9989	0.403424	0.990991	0.623843	0.804527	0.645056	0.997121	0.518237	0.985924	0.782179	0.877711	0.547655	0.788609
181918	k__Bacteria; p__Firmicutes; c__Clostridia; o__Clostridiales; f__Lachnospiraceae; g__Coprococcus; s__	0.965752	0.998434	0.615388	0.689355	0.788284	0.9989	0.797372	0.990991	0.0107031	0.57898	0.909578	0.997121	0.763916	0.985924	0.24696	0.805257	0.0665556	0.65248
180352	k__Bacteria; p__Firmicutes; c__Clostridia; o__Clostridiales; f__Lachnospiraceae; g__; s__	0.748867	0.997672	0.414723	0.680915	0.422692	0.9989	0.326225	0.990991	0.0106724	0.57898	0.832548	0.997121	0.860718	0.985924	0.186409	0.805257	0.041134	0.639056
177230	k__Bacteria; p__Firmicutes; c__Clostridia; o__Clostridiales; f__Lachnospiraceae	0.564326	0.995463	0.15849	0.642724	0.723877	0.9989	0.738685	0.990991	0.696019	0.814347	0.946061	0.997121	0.887601	0.985924	0.762755	0.873205	0.705603	0.817009
266274	k__Bacteria; p__Firmicutes; c__Clostridia; o__Clostridiales; f__Ruminococcaceae; g__; s__	0.788	0.997672	0.544693	0.680915	0.762126	0.9989	0.443477	0.990991	0.792724	0.844674	0.254715	0.997121	0.303653	0.934955	0.595747	0.844571	0.53517	0.788609
4393532	k__Bacteria; p__Actinobacteria; c__Coriobacteriia; o__Coriobacteriales; f__Coriobacteriaceae	0.535646	0.995463	0.432314	0.680915	0.351213	0.9989	0.416742	0.990991	0.975258	0.864284	0.741775	0.997121	0.903728	0.985924	0.639093	0.854917	0.728497	0.819093
181008	k__Bacteria; p__Firmicutes; c__Clostridia; o__Clostridiales; f__Ruminococcaceae; g__; s__	0.0123987	0.977022	0.00588091	0.483329	0.142749	0.9989	0.55528	0.990991	0.737895	0.83357	0.183277	0.997121	0.189008	0.934955	0.0769024	0.79919	0.599752	0.796489
305318	k__Bacteria; p__Firmicutes; c__Clostridia; o__Clostridiales; f__Lachnospiraceae; g__; s__	0.758717	0.997672	0.42231	0.680915	0.779975	0.9989	0.471953	0.990991	0.253163	0.673598	0.815042	0.997121	0.68134	0.985924	0.584669	0.841901	0.649	0.809308
311947	k__Bacteria; p__Firmicutes; c__Clostridia; o__Clostridiales; f__Ruminococcaceae; g__; s__	0.449254	0.995463	0.497835	0.680915	0.252404	0.9989	0.706737	0.990991	0.79413	0.844674	0.290142	0.997121	0.263242	0.934955	0.73228	0.871564	0.668147	0.809726
186352	k__Bacteria; p__Bacteroidetes; c__Bacteroidia; o__Bacteroidales; f__Bacteroidaceae; g__Bacteroides; s__	0.960095	0.998434	0.593629	0.684323	0.857488	0.9989	0.887423	0.990991	0.400087	0.728035	0.575641	0.997121	0.70326	0.985924	0.550312	0.836881	0.41644	0.756535
190058	k__Bacteria; p__Firmicutes; c__Clostridia; o__Clostridiales; f__Lachnospiraceae; g__; s__	0.850971	0.997672	0.605462	0.684323	0.612046	0.9989	0.909421	0.990991	0.516835	0.785841	0.550007	0.997121	0.675423	0.985924	0.884371	0.906092	0.858333	0.840715
185584	k__Bacteria; p__Firmicutes; c__Clostridia; o__Clostridiales; f__Ruminococcaceae; g__; s__	0.149666	0.977022	0.288387	0.6675	0.428827	0.9989	0.154318	0.990991	0.375768	0.721795	0.902761	0.997121	0.820395	0.985924	0.0850978	0.79919	0.0983868	0.65248
185583	k__Bacteria; p__Firmicutes; c__Clostridia; o__Clostridiales; f__Ruminococcaceae; g__; s__	0.454309	0.995463	0.483242	0.680915	0.275727	0.9989	0.756093	0.990991	0.343156	0.706927	0.335229	0.997121	0.110096	0.934955	0.172618	0.805257	0.281678	0.701526
192983	k__Bacteria; p__Firmicutes; c__Clostridia; o__Clostridiales; f__Lachnospiraceae; g__Blautia; s__	0.141683	0.977022	0.0250177	0.596798	0.345434	0.9989	0.483855	0.990991	0.778457	0.844674	0.225309	0.997121	0.322691	0.939712	0.484333	0.82546	0.787742	0.821355
681370	k__Bacteria; p__Actinobacteria; c__Actinobacteria; o__Bifidobacteriales; f__Bifidobacteriaceae; g__Bifidobacterium; s__	0.0277688	0.977022	0.362513	0.680915	0.00258138	0.964445	0.0167616	0.990991	0.529892	0.789652	0.385186	0.997121	0.13023	0.934955	0.0228703	0.741726	0.00230268	0.639056
174439	k__Bacteria; p__Firmicutes; c__Clostridia; o__Clostridiales; f__Ruminococcaceae; g__Faecalibacterium; s__prausnitzii	0.997294	0.999631	0.866981	0.728284	0.864994	0.9989	0.852235	0.990991	0.448776	0.754704	0.481269	0.997121	0.84554	0.985924	0.313974	0.805579	0.883681	0.843882
182854	k__Bacteria; p__Bacteroidetes; c__Bacteroidia; o__Bacteroidales; f__Bacteroidaceae; g__Bacteroides; s__	0.450799	0.995463	0.519831	0.680915	0.827378	0.9989	0.55714	0.990991	0.890934	0.853262	0.0734797	0.997121	0.443095	0.958198	0.0898179	0.79919	0.189171	0.65248
189208	k__Bacteria; p__Firmicutes; c__Clostridia; o__Clostridiales; f__Lachnospiraceae; g__; s__	0.0400055	0.977022	0.0808839	0.633481	0.0379013	0.9989	0.341471	0.990991	0.325816	0.695933	0.189444	0.997121	0.0635137	0.934955	0.213084	0.805257	0.141966	0.65248
356745	k__Bacteria; p__Firmicutes; c__Clostridia; o__Clostridiales; f__Ruminococcaceae; g__Ruminococcus; s__	0.706157	0.997672	0.98235	0.750938	0.260858	0.9989	0.373691	0.990991	0.236812	0.670177	0.556145	0.997121	0.358159	0.948985	0.710451	0.858508	0.458577	0.766406
4450214	k__Bacteria; p__Firmicutes; c__Clostridia; o__Clostridiales; f__Ruminococcaceae; g__; s__	0.347632	0.977022	0.697843	0.701119	0.741974	0.9989	0.460937	0.990991	0.105442	0.602134	0.849075	0.997121	0.815037	0.985924	0.47351	0.82546	0.427069	0.763698
230421	k__Bacteria; p__Firmicutes; c__Clostridia; o__Clostridiales; f__Ruminococcaceae; g__; s__	0.34053	0.977022	0.0868486	0.633481	0.269327	0.9989	0.258904	0.990991	0.956428	0.863188	0.47471	0.997121	0.275151	0.934955	0.716409	0.863509	0.575594	0.788609
215231	k__Bacteria; p__Firmicutes; c__Clostridia; o__Clostridiales; f__Ruminococcaceae; g__; s__	0.960119	0.998434	0.991143	0.750938	0.880152	0.9989	0.685077	0.990991	0.517699	0.785841	0.278668	0.997121	0.205626	0.934955	0.163384	0.805257	0.0641255	0.65248
3275562	k__Bacteria; p__Firmicutes; c__Clostridia; o__Clostridiales; f__Lachnospiraceae; g__; s__	0.985565	0.999631	0.865817	0.728284	0.811808	0.9989	0.960396	0.990991	0.692319	0.814347	0.931043	0.997121	0.559079	0.985924	0.962488	0.918585	0.688079	0.809726
194036	k__Bacteria; p__Firmicutes; c__Clostridia; o__Clostridiales; f__Ruminococcaceae; g__; s__	0.984458	0.999631	0.856827	0.728248	0.981992	0.9989	0.815033	0.990991	0.795805	0.844674	0.841598	0.997121	0.980288	0.995355	0.737833	0.872947	0.994218	0.861978
3141094	k__Bacteria; p__Bacteroidetes; c__Bacteroidia; o__Bacteroidales; f__Bacteroidaceae; g__Bacteroides; s__	0.873366	0.997672	0.435097	0.680915	0.97892	0.9989	0.999933	0.999933	0.246922	0.67068	0.655982	0.997121	0.809089	0.985924	0.667863	0.854917	0.620904	0.805506
4457427	k__Bacteria; p__Firmicutes; c__Clostridia; o__Clostridiales; f__Lachnospiraceae; g__Lachnospira; s__	0.996525	0.999631	0.969563	0.750686	0.993646	0.9989	0.895481	0.990991	0.826619	0.850135	0.606524	0.997121	0.822987	0.985924	0.793668	0.879892	0.867064	0.843459
1992	k__Bacteria; p__Bacteroidetes; c__Bacteroidia; o__Bacteroidales; f__Bacteroidaceae; g__Bacteroides; s__	0.946983	0.998434	0.778889	0.710445	0.990328	0.9989	0.790452	0.990991	0.1482	0.612678	0.507099	0.997121	0.570789	0.985924	0.660372	0.854917	0.485282	0.78513
4398588	k__Bacteria; p__Firmicutes; c__Clostridia; o__Clostridiales; f__Ruminococcaceae; g__; s__	0.243847	0.977022	0.0464275	0.633481	0.31885	0.9989	0.327052	0.990991	0.131992	0.602134	0.211302	0.997121	0.947219	0.99468	0.192576	0.805257	0.231614	0.656068
182116	k__Bacteria; p__Firmicutes; c__Clostridia; o__Clostridiales; f__Lachnospiraceae; g__[Ruminococcus]; s__	0.568435	0.995463	0.223188	0.642724	0.795461	0.9989	0.804834	0.990991	0.885246	0.853262	0.621599	0.997121	0.555498	0.985924	0.175158	0.805257	0.927337	0.856923
193915	k__Bacteria; p__Firmicutes; c__Clostridia; o__Clostridiales; f__Ruminococcaceae; g__; s__	0.356703	0.977022	0.823452	0.72079	0.945649	0.9989	0.310716	0.990991	0.832323	0.850135	0.885101	0.997121	0.997463	0.995578	0.74043	0.872947	0.984415	0.861978
197072	k__Bacteria; p__Bacteroidetes; c__Bacteroidia; o__Bacteroidales; f__Bacteroidaceae; g__Bacteroides; s__uniformis	0.579307	0.995463	0.180994	0.642724	0.458614	0.9989	0.39172	0.990991	0.345108	0.706927	0.54478	0.997121	0.732601	0.985924	0.824901	0.892242	0.689297	0.809726
175642	k__Bacteria; p__Firmicutes; c__Clostridia; o__Clostridiales; f__Lachnospiraceae; g__; s__	0.491849	0.995463	0.195241	0.642724	0.233789	0.9989	0.253203	0.990991	0.297812	0.693875	0.532595	0.997121	0.184189	0.934955	0.567102	0.839235	0.382464	0.749953
3256931	k__Bacteria; p__Bacteroidetes; c__Bacteroidia; o__Bacteroidales; f__Bacteroidaceae; g__Bacteroides; s__	0.543561	0.995463	0.242116	0.657904	0.717532	0.9989	0.686564	0.990991	0.951495	0.862216	0.219831	0.997121	0.319594	0.939712	0.58731	0.844119	0.626903	0.805506
4385326	k__Bacteria; p__Firmicutes; c__Clostridia; o__Clostridiales; f__; g__; s__	0.116847	0.977022	0.938836	0.742939	0.0220003	0.9989	0.0941406	0.990991	0.174862	0.627127	0.548189	0.997121	0.15837	0.934955	0.0920107	0.79919	0.0388951	0.639056
4402903	k__Bacteria; p__Firmicutes; c__Clostridia; o__Clostridiales; f__Christensenellaceae; g__; s__	0.926238	0.997672	0.897935	0.734416	0.93185	0.9989	0.676506	0.990991	0.186628	0.627127	0.723354	0.997121	0.533899	0.985924	0.535494	0.831369	0.331477	0.724144
3856408	k__Bacteria; p__Firmicutes; c__Clostridia; o__Clostridiales; f__Lachnospiraceae; g__; s__	0.917828	0.997672	0.554001	0.680915	0.976189	0.9989	0.915516	0.990991	0.240106	0.67068	0.915906	0.997121	0.612234	0.985924	0.960874	0.918585	0.648148	0.809308
4331760	k__Bacteria; p__Bacteroidetes; c__Bacteroidia; o__Bacteroidales; f__Rikenellaceae; g__; s__	0.661243	0.997672	0.654979	0.6985	0.411678	0.9989	0.81718	0.990991	0.952957	0.862549	0.266708	0.997121	0.579587	0.985924	0.648748	0.854917	0.897167	0.8477
196246	k__Bacteria; p__Firmicutes; c__Clostridia; o__Clostridiales; f__Ruminococcaceae; g__Faecalibacterium; s__prausnitzii	0.828739	0.997672	0.860298	0.728284	0.487184	0.9989	0.833787	0.990991	0.111808	0.602134	0.800262	0.997121	0.379939	0.958198	0.681045	0.854917	0.336187	0.724144
535955	k__Bacteria; p__Firmicutes; c__Clostridia; o__Clostridiales; f__Clostridiaceae; g__SMB53; s__	0.251055	0.977022	0.0552204	0.633481	0.467801	0.9989	0.645937	0.990991	0.770361	0.844674	0.77071	0.997121	0.32208	0.939712	0.318311	0.806491	0.752603	0.819093
3134492	k__Bacteria; p__Firmicutes; c__Clostridia; o__Clostridiales; f__Lachnospiraceae; g__; s__	0.372441	0.977022	0.541245	0.680915	0.613365	0.9989	0.247876	0.990991	0.0215952	0.57898	0.72791	0.997121	0.737518	0.985924	0.0254882	0.741726	0.0381337	0.639056
182289	k__Bacteria; p__Firmicutes; c__Clostridia; o__Clostridiales; f__Lachnospiraceae; g__Coprococcus; s__	0.408025	0.989821	0.485523	0.680915	0.204958	0.9989	0.427585	0.990991	0.470441	0.762465	0.369072	0.997121	0.116092	0.934955	0.619354	0.85446	0.280649	0.700925
656881	k__Bacteria; p__Proteobacteria; c__Gammaproteobacteria; o__Enterobacteriales; f__Enterobacteriaceae; g__Escherichia; s__coli	0.882216	0.997672	0.682427	0.701119	0.484574	0.9989	0.424808	0.990991	0.917862	0.853262	0.893093	0.997121	0.620404	0.985924	0.998081	0.918585	0.953572	0.856923
191214	k__Bacteria; p__Firmicutes; c__Clostridia; o__Clostridiales; f__Lachnospiraceae; g__Blautia; s__producta	0.629072	0.997672	0.270706	0.666132	0.70965	0.9989	0.977539	0.993553	0.0607338	0.57898	0.987309	0.997121	0.874721	0.985924	0.606563	0.84615	0.249877	0.675289
350503	k__Bacteria; p__Firmicutes; c__Clostridia; o__Clostridiales; f__Ruminococcaceae; g__; s__	0.123162	0.977022	0.765066	0.70992	0.134956	0.9989	0.0238902	0.990991	0.66162	0.80582	0.347793	0.997121	0.207	0.934955	0.217767	0.805257	0.305972	0.714234
186772	k__Bacteria; p__Firmicutes; c__Clostridia; o__Clostridiales; f__Ruminococcaceae; g__Faecalibacterium; s__prausnitzii	0.657676	0.997672	0.71512	0.701119	0.303695	0.9989	0.366865	0.990991	0.823466	0.850135	0.741567	0.997121	0.681409	0.985924	0.29525	0.805579	0.333925	0.724144
4347652	k__Bacteria; p__Firmicutes; c__Clostridia; o__Clostridiales; f__Lachnospiraceae; g__Blautia; s__	0.823622	0.997672	0.931054	0.74175	0.391451	0.9989	0.590675	0.990991	0.852677	0.853262	0.111707	0.997121	0.132004	0.934955	0.089231	0.79919	0.408024	0.756425
4469576	k__Bacteria; p__Firmicutes; c__Clostridia; o__Clostridiales; f__Lachnospiraceae; g__; s__	0.906108	0.997672	0.959361	0.745801	0.749788	0.9989	0.528216	0.990991	0.177753	0.627127	0.911945	0.997121	0.583615	0.985924	0.750871	0.872947	0.562618	0.788609
176507	k__Bacteria; p__Firmicutes; c__Clostridia; o__Clostridiales; f__Ruminococcaceae; g__; s__	0.798067	0.997672	0.874581	0.728284	0.478922	0.9989	0.381255	0.990991	0.96682	0.863188	0.697225	0.997121	0.772241	0.985924	0.114425	0.79919	0.310997	0.714234
3537197	k__Bacteria; p__Firmicutes; c__Clostridia; o__Clostridiales; f__Lachnospiraceae; g__Anaerostipes; s__	0.845428	0.997672	0.473104	0.680915	0.988913	0.9989	0.697484	0.990991	0.983007	0.864284	0.983367	0.997121	0.9844	0.995355	0.905376	0.906092	0.999304	0.861978
194659	k__Bacteria; p__Firmicutes; c__Clostridia; o__Clostridiales; f__Clostridiaceae; g__; s__	0.228523	0.977022	0.0667971	0.633481	0.218717	0.9989	0.403214	0.990991	0.647973	0.80582	0.750421	0.997121	0.398418	0.958198	0.819238	0.889158	0.792069	0.821355
189828	k__Bacteria; p__Firmicutes; c__Clostridia; o__Clostridiales; f__Ruminococcaceae; g__; s__	0.606668	0.995537	0.549229	0.680915	0.468517	0.9989	0.355306	0.990991	0.131522	0.602134	0.993455	0.997324	0.929109	0.988792	0.131211	0.79919	0.0443204	0.639056
2700883	k__Bacteria; p__Firmicutes; c__Clostridia; o__Clostridiales	0.383952	0.977022	0.132169	0.642724	0.682939	0.9989	0.843618	0.990991	0.50355	0.776184	0.617733	0.997121	0.9825	0.995355	0.786842	0.878825	0.63832	0.805506
187356	k__Bacteria; p__Firmicutes; c__Clostridia; o__Clostridiales; f__Lachnospiraceae; g__Coprococcus; s__	0.799822	0.997672	0.567827	0.680915	0.60799	0.9989	0.912883	0.990991	0.643356	0.80582	0.509888	0.997121	0.258687	0.934955	0.698124	0.854917	0.479107	0.782692
192308	k__Bacteria; p__Firmicutes; c__Clostridia; o__Clostridiales; f__; g__; s__	0.677217	0.997672	0.22394	0.642724	0.734561	0.9989	0.591766	0.990991	0.568049	0.797109	0.81182	0.997121	0.612343	0.985924	0.927425	0.909772	0.854132	0.839141
181560	k__Bacteria; p__Firmicutes; c__Clostridia; o__Clostridiales; f__Lachnospiraceae; g__Coprococcus; s__	0.0828174	0.977022	0.779304	0.710445	0.116239	0.9989	0.0239096	0.990991	0.308819	0.695933	0.0107245	0.836578	0.124772	0.934955	0.0399174	0.79919	0.278996	0.698761
195651	k__Bacteria; p__Firmicutes; c__Clostridia; o__Clostridiales; f__Ruminococcaceae; g__; s__	0.265089	0.977022	0.134159	0.642724	0.975616	0.9989	0.631109	0.990991	0.411467	0.730848	0.729943	0.997121	0.719135	0.985924	0.363873	0.810295	0.813653	0.826892
193551	k__Bacteria; p__Firmicutes; c__Clostridia; o__Clostridiales; f__Lachnospiraceae	0.797793	0.997672	0.371154	0.680915	0.581966	0.9989	0.72348	0.990991	0.0976991	0.602134	0.901837	0.997121	0.865937	0.985924	0.517581	0.826324	0.333646	0.724144
204126	k__Bacteria; p__Firmicutes; c__Clostridia; o__Clostridiales; f__Ruminococcaceae; g__Oscillospira; s__	0.45725	0.995463	0.694377	0.701119	0.666919	0.9989	0.601242	0.990991	0.447214	0.754704	0.150811	0.997121	0.737814	0.985924	0.310997	0.805579	0.87057	0.843882
187882	k__Bacteria; p__Firmicutes; c__Clostridia; o__Clostridiales; f__Ruminococcaceae; g__; s__	0.148142	0.977022	0.143572	0.642724	0.0485887	0.9989	0.189205	0.990991	0.279157	0.690476	0.409179	0.997121	0.271567	0.934955	0.148162	0.79919	0.150682	0.65248
4449427	k__Bacteria; p__Firmicutes; c__Clostridia; o__Clostridiales; f__Lachnospiraceae; g__Dorea; s__	0.0641671	0.977022	0.0562745	0.633481	0.466823	0.9989	0.281341	0.990991	0.00971557	0.57898	0.0433115	0.97871	0.142438	0.934955	0.00747911	0.644967	0.0230782	0.639056
173810	k__Bacteria; p__Firmicutes; c__Clostridia; o__Clostridiales; f__Ruminococcaceae; g__; s__	0.047607	0.977022	0.56098	0.680915	0.10546	0.9989	0.923319	0.990991	0.0451349	0.57898	0.634885	0.997121	0.380751	0.958198	0.0244218	0.741726	0.0388405	0.639056
196957	k__Bacteria; p__Firmicutes; c__Clostridia; o__Clostridiales; f__Ruminococcaceae; g__; s__	0.155601	0.977022	0.0321579	0.596798	0.93998	0.9989	0.988923	0.997632	0.409211	0.730848	0.77568	0.997121	0.59201	0.985924	0.200829	0.805257	0.695852	0.811934
190772	k__Bacteria; p__Firmicutes; c__Clostridia; o__Clostridiales; f__; g__; s__	0.025023	0.977022	0.214825	0.642724	0.497767	0.9989	0.070856	0.990991	0.964625	0.863188	0.0438334	0.97871	0.421846	0.958198	0.0488089	0.79919	0.881332	0.843882
193975	k__Bacteria; p__Firmicutes; c__Clostridia; o__Clostridiales; f__Lachnospiraceae; g__Coprococcus	0.692251	0.997672	0.799395	0.719504	0.600522	0.9989	0.869176	0.990991	0.982823	0.864284	0.853246	0.997121	0.973975	0.994931	0.92188	0.90967	0.937583	0.856923
175336	k__Bacteria; p__Firmicutes; c__Clostridia; o__Clostridiales; f__Ruminococcaceae; g__Oscillospira; s__	0.201262	0.977022	0.6436	0.693571	0.0523162	0.9989	0.284516	0.990991	0.889098	0.853262	0.922956	0.997121	0.790507	0.985924	0.0915623	0.79919	0.0296973	0.639056
178018	k__Bacteria; p__Firmicutes; c__Clostridia; o__Clostridiales; f__Lachnospiraceae; g__; s__	0.543868	0.995463	0.719823	0.701119	0.915989	0.9989	0.463767	0.990991	0.177175	0.627127	0.120658	0.997121	0.82651	0.985924	0.209889	0.805257	0.392052	0.756425
193852	k__Bacteria; p__Firmicutes; c__Clostridia; o__Clostridiales; f__Lachnospiraceae; g__Blautia; s__	0.917774	0.997672	0.725661	0.701119	0.798828	0.9989	0.565499	0.990991	0.626552	0.805279	0.866219	0.997121	0.60945	0.985924	0.994236	0.918585	0.901578	0.848813
178015	k__Bacteria; p__Firmicutes; c__Clostridia; o__Clostridiales; f__Ruminococcaceae; g__; s__	0.99456	0.999631	0.880775	0.728616	0.901004	0.9989	0.99474	0.999588	0.676155	0.809017	0.937842	0.997121	0.866205	0.985924	0.959846	0.918585	0.947019	0.856923
819353	k__Bacteria; p__Firmicutes; c__Clostridia; o__Clostridiales; f__Ruminococcaceae; g__; s__	0.954721	0.998434	0.722358	0.701119	0.76841	0.9989	0.777169	0.990991	0.430397	0.743954	0.585577	0.997121	0.38862	0.958198	0.759832	0.872947	0.659795	0.809726
4477696	k__Bacteria; p__Proteobacteria; c__Gammaproteobacteria; o__Pasteurellales; f__Pasteurellaceae; g__Haemophilus; s__parainfluenzae	0.230622	0.977022	0.363159	0.680915	0.53342	0.9989	0.69677	0.990991	0.101912	0.602134	0.342416	0.997121	0.309961	0.938739	0.279692	0.805257	0.237317	0.660589
19611	k__Bacteria; p__Firmicutes; c__Clostridia; o__Clostridiales; f__Ruminococcaceae; g__; s__	0.647223	0.997672	0.301649	0.675602	0.859284	0.9989	0.760506	0.990991	0.0456569	0.57898	0.541539	0.997121	0.574901	0.985924	0.499804	0.82546	0.228979	0.653149
189548	k__Bacteria; p__Firmicutes; c__Clostridia; o__Clostridiales; f__Lachnospiraceae; g__Blautia; s__	0.191298	0.977022	0.315174	0.677508	0.161473	0.9989	0.157107	0.990991	0.47301	0.762465	0.400221	0.997121	0.291074	0.934955	0.724817	0.868442	0.52647	0.788609
181047	k__Bacteria; p__Firmicutes; c__Clostridia; o__Clostridiales; f__Lachnospiraceae; g__Coprococcus; s__	0.339785	0.977022	0.92677	0.74175	0.517325	0.9989	0.66434	0.990991	0.612972	0.802797	0.483026	0.997121	0.594766	0.985924	0.432959	0.810295	0.534102	0.788609
270094	k__Bacteria; p__Bacteroidetes; c__Bacteroidia; o__Bacteroidales; f__Bacteroidaceae; g__Bacteroides; s__	0.650635	0.997672	0.311168	0.675602	0.301885	0.9989	0.384651	0.990991	0.611574	0.802797	0.652003	0.997121	0.620755	0.985924	0.852315	0.901803	0.693508	0.81037
185814	k__Bacteria; p__Firmicutes; c__Clostridia; o__Clostridiales; f__Ruminococcaceae; g__; s__	0.413284	0.990264	0.893275	0.732141	0.133702	0.9989	0.425685	0.990991	0.552283	0.791433	0.162136	0.997121	0.0915508	0.934955	0.235146	0.805257	0.352955	0.734373
179267	k__Bacteria; p__Firmicutes; c__Clostridia; o__Clostridiales; f__Lachnospiraceae; g__Coprococcus; s__	0.496634	0.995463	0.925655	0.74175	0.175153	0.9989	0.469463	0.990991	0.65551	0.80582	0.329138	0.997121	0.0736502	0.934955	0.563149	0.839235	0.354836	0.734373
4301511	k__Bacteria; p__Firmicutes; c__Clostridia; o__Clostridiales; f__; g__; s__	0.758363	0.997672	0.36044	0.680915	0.725109	0.9989	0.480407	0.990991	0.759164	0.840497	0.82238	0.997121	0.930278	0.989013	0.979965	0.918585	0.943214	0.856923
178242	k__Bacteria; p__Firmicutes; c__Clostridia; o__Clostridiales; f__Ruminococcaceae; g__; s__	0.0672277	0.977022	0.239857	0.657904	0.193172	0.9989	0.95383	0.990991	0.92757	0.856101	0.266958	0.997121	0.434091	0.958198	0.161169	0.805257	0.667411	0.809726
3272632	k__Bacteria; p__Bacteroidetes; c__Bacteroidia; o__Bacteroidales; f__Bacteroidaceae; g__Bacteroides; s__	0.215714	0.977022	0.263977	0.666132	0.205648	0.9989	0.217878	0.990991	0.575268	0.797646	0.010438	0.836578	0.0417571	0.934955	0.0765462	0.79919	0.170972	0.65248
194672	k__Bacteria; p__Firmicutes; c__Clostridia; o__Clostridiales; f__Ruminococcaceae; g__; s__	0.0580614	0.977022	0.378812	0.680915	0.0135602	0.9989	0.16441	0.990991	0.455509	0.758146	0.199901	0.997121	0.0341628	0.934955	0.372985	0.810295	0.120023	0.65248
194670	k__Bacteria; p__Bacteroidetes; c__Bacteroidia; o__Bacteroidales; f__Bacteroidaceae; g__Bacteroides; s__	0.985057	0.999631	0.830884	0.722001	0.960702	0.9989	0.874008	0.990991	0.822477	0.850135	0.76323	0.997121	0.853794	0.985924	0.855626	0.902616	0.967948	0.86148
147085	k__Bacteria; p__Firmicutes; c__Clostridia; o__Clostridiales; f__; g__; s__	0.775867	0.997672	0.71987	0.701119	0.399803	0.9989	0.526064	0.990991	0.419838	0.73134	0.998708	0.999399	0.867689	0.985924	0.590865	0.844571	0.300249	0.711883
232900	k__Bacteria; p__Actinobacteria; c__Coriobacteriia; o__Coriobacteriales; f__Coriobacteriaceae; g__; s__	0.161332	0.977022	0.0893973	0.633481	0.745145	0.9989	0.714592	0.990991	0.160981	0.617169	0.212215	0.997121	0.909197	0.985924	0.368108	0.810295	0.569455	0.788609
4354235	k__Bacteria; p__Firmicutes; c__Clostridia; o__Clostridiales; f__Lachnospiraceae; g__; s__	0.079888	0.977022	0.272432	0.666132	0.0917602	0.9989	0.554047	0.990991	0.215056	0.661756	0.352574	0.997121	0.146091	0.934955	0.221322	0.805257	0.156103	0.65248
185034	k__Bacteria; p__Firmicutes; c__Clostridia; o__Clostridiales; f__Lachnospiraceae; g__; s__	0.47758	0.995463	0.397445	0.680915	0.660222	0.9989	0.234396	0.990991	0.00497155	0.57898	0.583593	0.997121	0.76157	0.985924	0.141692	0.79919	0.0452815	0.639056
177040	k__Bacteria; p__Firmicutes; c__Clostridia; o__Clostridiales; f__Lachnospiraceae; g__; s__	0.273452	0.977022	0.496353	0.680915	0.625963	0.9989	0.585953	0.990991	0.801184	0.844674	0.0320391	0.97871	0.461419	0.958198	0.279818	0.805257	0.794401	0.821355
177047	k__Bacteria; p__Firmicutes; c__Clostridia; o__Clostridiales; f__Lachnospiraceae	0.996673	0.999631	0.822649	0.72079	0.927035	0.9989	0.895374	0.990991	0.919738	0.853262	0.647053	0.997121	0.846597	0.985924	0.758525	0.872947	0.995057	0.861978
4332082	k__Bacteria; p__Firmicutes; c__Clostridia; o__Clostridiales; f__Lachnospiraceae; g__Roseburia	0.348792	0.977022	0.710752	0.701119	0.988075	0.9989	0.341228	0.990991	0.530791	0.78968	0.727015	0.997121	0.688421	0.985924	0.11383	0.79919	0.641264	0.805506
187868	k__Bacteria; p__Firmicutes; c__Clostridia; o__Clostridiales; f__Lachnospiraceae; g__Coprococcus; s__	0.804502	0.997672	0.533723	0.680915	0.653086	0.9989	0.960155	0.990991	0.106711	0.602134	0.616395	0.997121	0.772132	0.985924	0.579863	0.839722	0.375582	0.749953
358781	k__Bacteria; p__Firmicutes; c__Clostridia; o__Clostridiales; f__Ruminococcaceae; g__; s__	0.0819947	0.977022	0.386884	0.680915	0.611445	0.9989	0.0617718	0.990991	0.863362	0.853262	0.017075	0.972977	0.504746	0.983353	0.159953	0.805257	0.931436	0.856923
198183	k__Bacteria; p__Firmicutes; c__Clostridia; o__Clostridiales; f__Lachnospiraceae	0.0489536	0.977022	0.0310299	0.596798	0.0271523	0.9989	0.10233	0.990991	0.705567	0.818607	0.0542828	0.997121	0.0137795	0.934955	0.236169	0.805257	0.0966239	0.65248
1952	k__Bacteria; p__Bacteroidetes; c__Bacteroidia; o__Bacteroidales; f__Porphyromonadaceae; g__Parabacteroides; s__	0.910927	0.997672	0.536723	0.680915	0.846848	0.9989	0.962036	0.990991	0.894489	0.853262	0.901194	0.997121	0.925492	0.988792	0.986876	0.918585	0.990336	0.861978
4412540	k__Bacteria; p__Firmicutes; c__Clostridia; o__Clostridiales; f__Ruminococcaceae; g__; s__	0.552781	0.995463	0.93658	0.742939	0.771001	0.9989	0.584763	0.990991	0.173978	0.627127	0.967117	0.997121	0.780738	0.985924	0.683072	0.854917	0.560123	0.788609
364227	k__Bacteria; p__Firmicutes; c__Clostridia; o__Clostridiales; f__; g__; s__	0.144555	0.977022	0.829849	0.722001	0.0348828	0.9989	0.164271	0.990991	0.044522	0.57898	0.304139	0.997121	0.0765197	0.934955	0.223321	0.805257	0.0344739	0.639056
4451906	k__Bacteria; p__Firmicutes; c__Clostridia; o__Clostridiales; f__Lachnospiraceae; g__; s__	0.878151	0.997672	0.981489	0.750938	0.650497	0.9989	0.983025	0.996717	0.0188929	0.57898	0.753715	0.997121	0.50801	0.983353	0.136631	0.79919	0.0712822	0.65248
183579	k__Bacteria; p__Bacteroidetes; c__Bacteroidia; o__Bacteroidales; f__Bacteroidaceae; g__Bacteroides; s__	0.560628	0.995463	0.274072	0.6675	0.610405	0.9989	0.655732	0.990991	0.0277751	0.57898	0.819468	0.997121	0.993923	0.995578	0.367366	0.810295	0.171228	0.65248
178773	k__Bacteria; p__Firmicutes; c__Clostridia; o__Clostridiales; f__Ruminococcaceae; g__; s__	0.168655	0.977022	0.63996	0.692803	0.559658	0.9989	0.492756	0.990991	0.373476	0.721795	0.211296	0.997121	0.74549	0.985924	0.224271	0.805257	0.211198	0.65248
4483337	k__Bacteria; p__Firmicutes; c__Clostridia; o__Clostridiales; f__Lachnospiraceae; g__; s__	0.220006	0.977022	0.631376	0.690853	0.242342	0.9989	0.987652	0.99762	0.878231	0.853262	0.798579	0.997121	0.775459	0.985924	0.2002	0.805257	0.0906012	0.65248
189524	k__Bacteria; p__Firmicutes; c__Clostridia; o__Clostridiales; f__Ruminococcaceae; g__; s__	0.0276283	0.977022	0.00397524	0.483329	0.103415	0.9989	0.0657291	0.990991	0.13389	0.602134	0.0758178	0.997121	0.146773	0.934955	0.181328	0.805257	0.222681	0.653149
186687	k__Bacteria; p__Firmicutes; c__Clostridia; o__Clostridiales; f__Lachnospiraceae	0.518828	0.995463	0.845359	0.725022	0.171498	0.9989	0.320992	0.990991	0.310412	0.695933	0.596901	0.997121	0.241114	0.934955	0.876464	0.905711	0.504544	0.78513
190980	k__Bacteria; p__Firmicutes; c__Clostridia; o__Clostridiales; f__Lachnospiraceae; g__Blautia; s__	0.391497	0.979692	0.297325	0.675178	0.11584	0.9989	0.246088	0.990991	0.600687	0.802797	0.144646	0.997121	0.130169	0.934955	0.31019	0.805579	0.358356	0.735843
4103317	k__Bacteria; p__Bacteroidetes; c__Bacteroidia; o__Bacteroidales; f__Bacteroidaceae; g__Bacteroides; s__ovatus	0.99789	0.999631	0.851029	0.726547	0.955882	0.9989	0.977488	0.993553	0.0676815	0.579067	0.347409	0.997121	0.470927	0.958198	0.224949	0.805257	0.194479	0.65248
363029	k__Bacteria; p__Firmicutes; c__Clostridia; o__Clostridiales; f__Lachnospiraceae; g__Blautia; s__	0.284931	0.977022	0.521374	0.680915	0.832496	0.9989	0.278692	0.990991	0.405615	0.730848	0.190876	0.997121	0.305941	0.934955	0.401025	0.810295	0.449543	0.763698
180826	k__Bacteria; p__Firmicutes; c__Clostridia; o__Clostridiales; f__Ruminococcaceae; g__Ruminococcus	0.822506	0.997672	0.803545	0.719876	0.48887	0.9989	0.441671	0.990991	0.820233	0.850135	0.732476	0.997121	0.556521	0.985924	0.851112	0.901803	0.850447	0.8383
211706	k__Bacteria; p__Bacteroidetes; c__Bacteroidia; o__Bacteroidales; f__Bacteroidaceae; g__Bacteroides; s__	0.123647	0.977022	0.0286691	0.596798	0.529166	0.9989	0.8351	0.990991	0.585701	0.802797	0.316555	0.997121	0.560936	0.985924	0.191884	0.805257	0.217502	0.653149
197343	k__Bacteria; p__Firmicutes; c__Clostridia; o__Clostridiales; f__Ruminococcaceae; g__; s__	0.43389	0.995419	0.321689	0.677914	0.357666	0.9989	0.832107	0.990991	0.0658512	0.57898	0.664883	0.997121	0.699655	0.985924	0.0968752	0.79919	0.310035	0.714234
4450010	k__Bacteria; p__Firmicutes; c__Clostridia; o__Clostridiales; f__Lachnospiraceae; g__Roseburia; s__	0.817895	0.997672	0.877357	0.728284	0.828965	0.9989	0.737385	0.990991	0.836327	0.850135	0.980161	0.997121	0.89924	0.985924	0.826411	0.892393	0.982321	0.861978
4460021	k__Bacteria; p__Firmicutes; c__Clostridia; o__Clostridiales; f__Ruminococcaceae; g__Ruminococcus; s__	0.369782	0.977022	0.167402	0.642724	0.566582	0.9989	0.978134	0.993553	0.472498	0.762465	0.0891709	0.997121	0.349288	0.948636	0.395778	0.810295	0.674983	0.809726
4427290	k__Bacteria; p__Firmicutes; c__Clostridia; o__Clostridiales; f__Ruminococcaceae; g__; s__	0.951217	0.998434	0.901708	0.735274	0.592769	0.9989	0.568506	0.990991	0.0794771	0.600397	0.650226	0.997121	0.295061	0.934955	0.541715	0.835177	0.144047	0.65248
2250985	k__Bacteria; p__Firmicutes; c__Clostridia; o__Clostridiales; f__Lachnospiraceae; g__; s__	0.401152	0.987084	0.532536	0.680915	0.719523	0.9989	0.300225	0.990991	0.107779	0.602134	0.574733	0.997121	0.70349	0.985924	0.0783285	0.79919	0.155972	0.65248
2835813	k__Bacteria; p__Firmicutes; c__Clostridia; o__Clostridiales; f__Ruminococcaceae; g__; s__	0.77068	0.997672	0.605044	0.684323	0.923197	0.9989	0.710373	0.990991	0.639059	0.80582	0.653855	0.997121	0.538157	0.985924	0.707505	0.858121	0.582339	0.792845
1139021	k__Bacteria; p__Firmicutes; c__Clostridia; o__Clostridiales; f__Christensenellaceae; g__; s__	0.709074	0.997672	0.262374	0.666132	0.993217	0.9989	0.821385	0.990991	0.877957	0.853262	0.736756	0.997121	0.779105	0.985924	0.545868	0.835177	0.903118	0.848813
146564	k__Bacteria; p__Firmicutes; c__Clostridia; o__Clostridiales; f__; g__; s__	0.666776	0.997672	0.763598	0.709403	0.405509	0.9989	0.225937	0.990991	0.624989	0.804527	0.387836	0.997121	0.578532	0.985924	0.763116	0.873205	0.849475	0.8383
179905	k__Bacteria; p__Firmicutes; c__Clostridia; o__Clostridiales; f__Lachnospiraceae; g__; s__	0.795142	0.997672	0.438268	0.680915	0.866515	0.9989	0.75123	0.990991	0.564626	0.793935	0.809628	0.997121	0.822957	0.985924	0.868188	0.904512	0.565385	0.788609
194734	k__Bacteria; p__Firmicutes; c__Clostridia; o__Clostridiales; f__Lachnospiraceae; g__Coprococcus; s__	0.826628	0.997672	0.40661	0.680915	0.693051	0.9989	0.515657	0.990991	0.622255	0.804527	0.999399	0.999399	0.974195	0.994931	0.898719	0.906092	0.781707	0.821355
194733	k__Bacteria; p__Firmicutes; c__Clostridia; o__Clostridiales; f__Lachnospiraceae; g__Blautia; s__	0.264333	0.977022	0.143592	0.642724	0.634011	0.9989	0.844171	0.990991	0.554979	0.791433	0.39011	0.997121	0.571311	0.985924	0.597491	0.844571	0.883666	0.843882
2979308	k__Bacteria; p__Firmicutes; c__Clostridia; o__Clostridiales; f__Ruminococcaceae; g__Ruminococcus; s__	0.465481	0.995463	0.360757	0.680915	0.158899	0.9989	0.351743	0.990991	0.0510674	0.57898	0.463487	0.997121	0.212273	0.934955	0.384049	0.810295	0.0977168	0.65248
4331782	k__Bacteria; p__Firmicutes; c__Clostridia; o__Clostridiales; f__Lachnospiraceae; g__; s__	0.387469	0.977022	0.134098	0.642724	0.742703	0.9989	0.77265	0.990991	0.958868	0.863188	0.853237	0.997121	0.653132	0.985924	0.787909	0.878825	0.950534	0.856923
258099	k__Bacteria; p__Firmicutes; c__Clostridia; o__Clostridiales; f__Ruminococcaceae; g__; s__	0.628235	0.997672	0.808044	0.719876	0.27336	0.9989	0.194441	0.990991	0.644975	0.80582	0.498889	0.997121	0.402881	0.958198	0.59086	0.844571	0.747714	0.819093
199286	k__Bacteria; p__Firmicutes; c__Clostridia; o__Clostridiales; f__; g__; s__	0.803823	0.997672	0.751911	0.708382	0.350959	0.9989	0.334419	0.990991	0.210985	0.657208	0.265447	0.997121	0.0964347	0.934955	0.262862	0.805257	0.197186	0.65248
4396292	k__Bacteria; p__Firmicutes; c__Clostridia; o__Clostridiales; f__Ruminococcaceae; g__; s__	0.977904	0.999631	0.943544	0.745135	0.663295	0.9989	0.755873	0.990991	0.106128	0.602134	0.712514	0.997121	0.421463	0.958198	0.497938	0.82546	0.217469	0.653149
4396297	k__Bacteria; p__Firmicutes; c__Clostridia; o__Clostridiales; f__Lachnospiraceae; g__; s__	0.538306	0.995463	0.221882	0.642724	0.442489	0.9989	0.7134	0.990991	0.177937	0.627127	0.319112	0.997121	0.120473	0.934955	0.145871	0.79919	0.119716	0.65248
4437359	k__Bacteria; p__Firmicutes; c__Clostridia; o__Clostridiales; f__Ruminococcaceae; g__Oscillospira; s__	0.573936	0.995463	0.288515	0.6675	0.753433	0.9989	0.628253	0.990991	0.881845	0.853262	0.939295	0.997121	0.533326	0.985924	0.557814	0.839235	0.945561	0.856923
1504042	k__Bacteria; p__Firmicutes; c__Clostridia; o__Clostridiales; f__Ruminococcaceae; g__Oscillospira; s__	0.436767	0.995419	0.558456	0.680915	0.150917	0.9989	0.435999	0.990991	0.265315	0.683954	0.807374	0.997121	0.330842	0.939712	0.802777	0.883421	0.440279	0.763698
2119695	k__Bacteria; p__Firmicutes; c__Clostridia; o__Clostridiales; f__Lachnospiraceae; g__; s__	0.91879	0.997672	0.695807	0.701119	0.937422	0.9989	0.767149	0.990991	0.156581	0.617169	0.806422	0.997121	0.844058	0.985924	0.635154	0.854917	0.544129	0.788609
193709	k__Bacteria; p__Firmicutes; c__Clostridia; o__Clostridiales; f__Ruminococcaceae; g__Faecalibacterium; s__prausnitzii	0.902274	0.997672	0.818268	0.72079	0.820309	0.9989	0.610338	0.990991	0.686406	0.811775	0.89803	0.997121	0.853606	0.985924	0.382859	0.810295	0.398506	0.756425
162623	k__Bacteria; p__Firmicutes; c__Clostridia; o__Clostridiales; f__Lachnospiraceae; g__Roseburia; s__	0.18192	0.977022	0.0587271	0.633481	0.352257	0.9989	0.706384	0.990991	0.217153	0.661756	0.326986	0.997121	0.155268	0.934955	0.318332	0.806491	0.294719	0.704408
184037	k__Bacteria; p__Firmicutes; c__Clostridia; o__Clostridiales; f__Lachnospiraceae; g__; s__	0.959242	0.998434	0.805821	0.719876	0.698434	0.9989	0.830935	0.990991	0.661561	0.80582	0.809457	0.997121	0.388141	0.958198	0.705154	0.858121	0.320843	0.722194
3236435	k__Bacteria; p__Firmicutes; c__Clostridia; o__Clostridiales; f__Ruminococcaceae; g__; s__	0.439351	0.995419	0.404894	0.680915	0.309893	0.9989	0.684741	0.990991	0.557148	0.791433	0.273374	0.997121	0.356195	0.948636	0.695358	0.854917	0.705715	0.817009
192370	k__Bacteria; p__Firmicutes; c__Clostridia; o__Clostridiales; f__Ruminococcaceae; g__; s__	0.0965149	0.977022	0.0125306	0.483329	0.308124	0.9989	0.270552	0.990991	0.116823	0.602134	0.268295	0.997121	0.681811	0.985924	0.219061	0.805257	0.364342	0.742988
180421	k__Bacteria; p__Bacteroidetes; c__Bacteroidia; o__Bacteroidales; f__Bacteroidaceae; g__Bacteroides; s__	0.784235	0.997672	0.447457	0.680915	0.940692	0.9989	0.821049	0.990991	0.582394	0.802566	0.648749	0.997121	0.364222	0.956492	0.613824	0.854007	0.35351	0.734373
72820	k__Bacteria; p__Actinobacteria; c__Actinobacteria; o__Bifidobacteriales; f__Bifidobacteriaceae; g__Bifidobacterium; s__longum	0.0459765	0.977022	0.246169	0.660407	0.00690562	0.9989	0.00728506	0.990991	0.657756	0.80582	0.321997	0.997121	0.100834	0.934955	0.0659796	0.79919	0.0138479	0.639056
197364	k__Bacteria; p__Firmicutes; c__Clostridia; o__Clostridiales; f__; g__; s__	0.0773825	0.977022	0.0609124	0.633481	0.0320944	0.9989	0.129173	0.990991	0.628048	0.80582	0.0749113	0.997121	0.0129788	0.934955	0.277045	0.805257	0.097882	0.65248
188044	k__Bacteria; p__Firmicutes; c__Clostridia; o__Clostridiales; f__Ruminococcaceae; g__; s__	0.237942	0.977022	0.550346	0.680915	0.0406199	0.9989	0.11631	0.990991	0.84636	0.853035	0.125822	0.997121	0.0438968	0.934955	0.242768	0.805257	0.220498	0.653149
188047	k__Bacteria; p__Firmicutes; c__Clostridia; o__Clostridiales; f__Lachnospiraceae; g__[Ruminococcus]; s__gnavus	0.528646	0.995463	0.223922	0.642724	0.296686	0.9989	0.47597	0.990991	0.44381	0.754028	0.2832	0.997121	0.223539	0.934955	0.628169	0.854917	0.569148	0.788609
186997	k__Bacteria; p__Firmicutes; c__Clostridia; o__Clostridiales; f__Lachnospiraceae	0.579988	0.995463	0.704828	0.701119	0.602328	0.9989	0.243803	0.990991	0.850537	0.853262	0.0305078	0.97871	0.726986	0.985924	0.212488	0.805257	0.971858	0.861978
1508541	k__Bacteria; p__Bacteroidetes; c__Bacteroidia; o__Bacteroidales; f__Bacteroidaceae; g__Bacteroides; s__	0.359065	0.977022	0.132295	0.642724	0.867074	0.9989	0.41398	0.990991	0.992764	0.865092	0.398249	0.997121	0.444597	0.958198	0.581595	0.839722	0.540577	0.788609
192625	k__Bacteria; p__Firmicutes; c__Clostridia; o__Clostridiales; f__Lachnospiraceae; g__; s__	0.857074	0.997672	0.544367	0.680915	0.441074	0.9989	0.451197	0.990991	0.000990649	0.44436	0.627198	0.997121	0.225641	0.934955	0.0734757	0.79919	0.00607317	0.639056
167373	k__Bacteria; p__Firmicutes; c__Clostridia; o__Clostridiales; f__Lachnospiraceae; g__; s__	0.799562	0.997672	0.583341	0.68296	0.647425	0.9989	0.993928	0.999588	0.668579	0.808339	0.84039	0.997121	0.984351	0.995355	0.849845	0.901803	0.639708	0.805506
538322	k__Bacteria; p__Firmicutes; c__Clostridia; o__Clostridiales; f__Ruminococcaceae; g__Oscillospira; s__	0.347366	0.977022	0.38333	0.680915	0.50312	0.9989	0.13752	0.990991	0.13458	0.602134	0.455859	0.997121	0.239425	0.934955	0.125614	0.79919	0.303098	0.714234
44151	k__Bacteria; p__Firmicutes; c__Clostridia; o__Clostridiales; f__Ruminococcaceae; g__; s__	0.289518	0.977022	0.414318	0.680915	0.192705	0.9989	0.589704	0.990991	0.320575	0.695933	0.0450198	0.97871	0.0741656	0.934955	0.197391	0.805257	0.219221	0.653149
352747	k__Bacteria; p__Firmicutes; c__Clostridia; o__Clostridiales; f__Lachnospiraceae; g__Coprococcus; s__	0.0741692	0.977022	0.231836	0.64769	0.74214	0.9989	0.090135	0.990991	0.561943	0.793895	0.140877	0.997121	0.331659	0.939712	0.150831	0.79919	0.740612	0.819093
179695	k__Bacteria; p__Firmicutes; c__Clostridia; o__Clostridiales; f__Lachnospiraceae; g__Coprococcus; s__	0.820415	0.997672	0.949627	0.745486	0.563658	0.9989	0.39525	0.990991	0.0195528	0.57898	0.674906	0.997121	0.969757	0.994931	0.318823	0.806491	0.130435	0.65248
196382	k__Bacteria; p__Firmicutes; c__Clostridia; o__Clostridiales; f__; g__; s__	0.7209	0.997672	0.799215	0.719504	0.869779	0.9989	0.642449	0.990991	0.694378	0.814347	0.676555	0.997121	0.695984	0.985924	0.805987	0.884217	0.852792	0.839141
184209	k__Bacteria; p__Bacteroidetes; c__Bacteroidia; o__Bacteroidales; f__Bacteroidaceae; g__Bacteroides; s__	0.112324	0.977022	0.134256	0.642724	0.041215	0.9989	0.208906	0.990991	0.836119	0.850135	0.242377	0.997121	0.53793	0.985924	0.0985951	0.79919	0.0684794	0.65248
180042	k__Bacteria; p__Firmicutes; c__Clostridia; o__Clostridiales; f__Lachnospiraceae; g__; s__	0.87548	0.997672	0.456821	0.680915	0.901472	0.9989	0.960163	0.990991	0.0399129	0.57898	0.283249	0.997121	0.208666	0.934955	0.162056	0.805257	0.0557707	0.65248
3756485	k__Bacteria; p__Firmicutes; c__Clostridia; o__Clostridiales; f__Lachnospiraceae; g__; s__	0.494502	0.995463	0.270617	0.666132	0.861275	0.9989	0.746539	0.990991	0.846394	0.853035	0.889543	0.997121	0.912316	0.985924	0.847422	0.901187	0.960777	0.858536
192015	k__Bacteria; p__Firmicutes; c__Clostridia; o__Clostridiales; f__Ruminococcaceae; g__Oscillospira; s__	0.508257	0.995463	0.645118	0.693571	0.209931	0.9989	0.319783	0.990991	0.36834	0.721795	0.302075	0.997121	0.0593442	0.934955	0.372092	0.810295	0.186209	0.65248
2943548	k__Bacteria; p__Firmicutes; c__Clostridia; o__Clostridiales; f__Ruminococcaceae; g__Ruminococcus; s__	0.295803	0.977022	0.346641	0.680915	0.156062	0.9989	0.556142	0.990991	0.434345	0.746465	0.408827	0.997121	0.180124	0.934955	0.639209	0.854917	0.396193	0.756425
194151	k__Bacteria; p__Firmicutes; c__Clostridia; o__Clostridiales; f__; g__; s__	0.107328	0.977022	0.124947	0.642724	0.499749	0.9989	0.233666	0.990991	0.413122	0.730848	0.317326	0.997121	0.909265	0.985924	0.29624	0.805579	0.355988	0.734373
195548	k__Bacteria; p__Firmicutes; c__Clostridia; o__Clostridiales; f__; g__; s__	0.994892	0.999631	0.857694	0.728248	0.970545	0.9989	0.915549	0.990991	0.00448724	0.57898	0.962363	0.997121	0.882859	0.985924	0.263574	0.805257	0.042895	0.639056
182036	k__Bacteria; p__Firmicutes; c__Clostridia; o__Clostridiales; f__Ruminococcaceae; g__; s__	0.363478	0.977022	0.879608	0.7286	0.361141	0.9989	0.905548	0.990991	0.0398285	0.57898	0.390241	0.997121	0.465876	0.958198	0.306071	0.805579	0.182792	0.65248
4481195	k__Bacteria; p__Firmicutes; c__Clostridia; o__Clostridiales; f__Lachnospiraceae; g__; s__	0.776086	0.997672	0.548142	0.680915	0.51579	0.9989	0.661309	0.990991	0.0415912	0.57898	0.737752	0.997121	0.657114	0.985924	0.527195	0.830481	0.223303	0.653149
265871	k__Bacteria; p__Firmicutes; c__Clostridia; o__Clostridiales; f__Ruminococcaceae; g__Faecalibacterium; s__prausnitzii	0.100565	0.977022	0.601198	0.684323	0.0294774	0.9989	0.0812586	0.990991	0.257912	0.678519	0.27389	0.997121	0.0752601	0.934955	0.43215	0.810295	0.157512	0.65248
157338	k__Bacteria; p__Firmicutes; c__Clostridia; o__Clostridiales; f__; g__; s__	0.296218	0.977022	0.669754	0.700727	0.114887	0.9989	0.38461	0.990991	0.602323	0.802797	0.661913	0.997121	0.606529	0.985924	0.11916	0.79919	0.058435	0.65248
4377149	k__Bacteria; p__Firmicutes; c__Clostridia; o__Clostridiales; f__; g__; s__	0.570637	0.995463	0.894699	0.732538	0.194109	0.9989	0.259306	0.990991	0.11974	0.602134	0.770912	0.997121	0.777786	0.985924	0.441645	0.810295	0.137857	0.65248
179201	k__Bacteria; p__Firmicutes; c__Clostridia; o__Clostridiales; f__Ruminococcaceae; g__; s__	0.655298	0.997672	0.510117	0.680915	0.593225	0.9989	0.947689	0.990991	0.0411567	0.57898	0.263749	0.997121	0.286825	0.934955	0.109678	0.79919	0.139574	0.65248
179200	k__Bacteria; p__Firmicutes; c__Clostridia; o__Clostridiales; f__Ruminococcaceae; g__; s__	0.334188	0.977022	0.115308	0.642724	0.170642	0.9989	0.217843	0.990991	0.160038	0.617169	0.575434	0.997121	0.166679	0.934955	0.123657	0.79919	0.267095	0.692251
178151	k__Bacteria; p__Firmicutes; c__Clostridia; o__Clostridiales; f__Ruminococcaceae; g__Ruminococcus; s__	0.286209	0.977022	0.390054	0.680915	0.0710371	0.9989	0.0608379	0.990991	0.301772	0.69416	0.432494	0.997121	0.127725	0.934955	0.243106	0.805257	0.17811	0.65248
192383	k__Bacteria; p__Firmicutes; c__Clostridia; o__Clostridiales; f__Ruminococcaceae; g__Ruminococcus; s__	0.246076	0.977022	0.226262	0.642724	0.298451	0.9989	0.798182	0.990991	0.453415	0.757968	0.237322	0.997121	0.708341	0.985924	0.597274	0.844571	0.683115	0.809726
189150	k__Bacteria; p__Firmicutes; c__Clostridia; o__Clostridiales; f__Ruminococcaceae; g__Ruminococcus; s__	0.191907	0.977022	0.985937	0.750938	0.0815261	0.9989	0.0413557	0.990991	0.581081	0.801988	0.592126	0.997121	0.433726	0.958198	0.338493	0.810295	0.153239	0.65248
337511	k__Bacteria; p__Firmicutes; c__Clostridia; o__Clostridiales; f__Clostridiaceae; g__; s__	0.713847	0.997672	0.287077	0.6675	0.606853	0.9989	0.443952	0.990991	0.469768	0.762465	0.311167	0.997121	0.906575	0.985924	0.511252	0.826324	0.849792	0.8383
193129	k__Bacteria; p__Firmicutes; c__Clostridia; o__Clostridiales; f__Lachnospiraceae; g__; s__	0.827503	0.997672	0.55536	0.680915	0.631287	0.9989	0.637055	0.990991	0.317031	0.695933	0.760715	0.997121	0.402457	0.958198	0.943506	0.917013	0.633772	0.805506
3393191	k__Bacteria; p__Firmicutes; c__Clostridia; o__Clostridiales; f__Lachnospiraceae; g__Roseburia; s__	0.916886	0.997672	0.841073	0.724626	0.567512	0.9989	0.59738	0.990991	0.177647	0.627127	0.824228	0.997121	0.362077	0.956492	0.173458	0.805257	0.0203416	0.639056
4323124	k__Bacteria; p__Bacteroidetes; c__Bacteroidia; o__Bacteroidales; f__[Barnesiellaceae]; g__; s__	0.60833	0.995537	0.184047	0.642724	0.627005	0.9989	0.675716	0.990991	0.318596	0.695933	0.355475	0.997121	0.969991	0.994931	0.546751	0.835177	0.550789	0.788609
177754	k__Bacteria; p__Firmicutes; c__Clostridia; o__Clostridiales; f__Lachnospiraceae; g__Coprococcus; s__	0.387486	0.977022	0.420548	0.680915	0.56189	0.9989	0.283331	0.990991	0.0789876	0.600397	0.341006	0.997121	0.433555	0.958198	0.37826	0.810295	0.271202	0.69427
177758	k__Bacteria; p__Firmicutes; c__Clostridia; o__Clostridiales; f__Lachnospiraceae; g__Dorea; s__	0.67504	0.997672	0.457896	0.680915	0.945781	0.9989	0.626029	0.990991	0.925984	0.855517	0.545174	0.997121	0.98741	0.995355	0.808262	0.884562	0.999301	0.861978
180529	k__Bacteria; p__Firmicutes; c__Clostridia; o__Clostridiales; f__Lachnospiraceae	0.820763	0.997672	0.490272	0.680915	0.455021	0.9989	0.628945	0.990991	0.449235	0.754704	0.758182	0.997121	0.322281	0.939712	0.95058	0.918585	0.683645	0.809726
2442706	k__Bacteria; p__Firmicutes; c__Clostridia; o__Clostridiales; f__Christensenellaceae; g__; s__	0.154663	0.977022	0.549915	0.680915	0.427863	0.9989	0.626376	0.990991	0.0882993	0.600397	0.220358	0.997121	0.834664	0.985924	0.11825	0.79919	0.0885128	0.65248
4356080	k__Bacteria; p__Bacteroidetes; c__Bacteroidia; o__Bacteroidales; f__[Barnesiellaceae]; g__; s__	0.70656	0.997672	0.250805	0.662917	0.626516	0.9989	0.688926	0.990991	0.294356	0.693875	0.804236	0.997121	0.76489	0.985924	0.892289	0.906092	0.738238	0.819093
198626	k__Bacteria; p__Firmicutes; c__Clostridia; o__Clostridiales; f__Lachnospiraceae; g__Blautia; s__	0.436488	0.995419	0.889465	0.730555	0.13781	0.9989	0.35916	0.990991	0.465678	0.759571	0.148491	0.997121	0.0220226	0.934955	0.506939	0.826324	0.135785	0.65248
163494	k__Bacteria; p__Firmicutes; c__Clostridia; o__Clostridiales; f__Lachnospiraceae; g__; s__	0.671975	0.997672	0.281887	0.6675	0.890754	0.9989	0.843033	0.990991	0.714674	0.824642	0.44581	0.997121	0.867289	0.985924	0.88859	0.906092	0.966716	0.861246
189924	k__Bacteria; p__Firmicutes; c__Clostridia; o__Clostridiales; f__Ruminococcaceae; g__; s__	0.151484	0.977022	0.677289	0.701119	0.0609148	0.9989	0.34669	0.990991	0.0478157	0.57898	0.490886	0.997121	0.277272	0.934955	0.157722	0.805257	0.0940427	0.65248
189920	k__Bacteria; p__Bacteroidetes; c__Bacteroidia; o__Bacteroidales; f__Bacteroidaceae; g__Bacteroides; s__	0.938657	0.998434	0.698509	0.701119	0.70962	0.9989	0.781674	0.990991	0.285963	0.693875	0.681985	0.997121	0.352802	0.948636	0.87841	0.905711	0.503604	0.78513
190639	k__Bacteria; p__Bacteroidetes; c__Bacteroidia; o__Bacteroidales; f__[Odoribacteraceae]; g__Butyricimonas; s__	0.116715	0.977022	0.45174	0.680915	0.897003	0.9989	0.209954	0.990991	0.647538	0.80582	0.50424	0.997121	0.681607	0.985924	0.346503	0.810295	0.931086	0.856923
4438983	k__Archaea; p__Euryarchaeota; c__Methanobacteria; o__Methanobacteriales; f__Methanobacteriaceae; g__Methanobrevibacter; s__	0.129015	0.977022	0.539546	0.680915	0.995947	0.9989	0.239826	0.990991	0.185317	0.627127	0.409867	0.997121	0.838428	0.985924	0.439049	0.810295	0.583187	0.792845
3138798	k__Bacteria; p__Firmicutes; c__Clostridia; o__Clostridiales; f__Veillonellaceae; g__Phascolarctobacterium; s__	0.897306	0.997672	0.80812	0.719876	0.717074	0.9989	0.9545	0.990991	0.624746	0.804527	0.465317	0.997121	0.450187	0.958198	0.243875	0.805257	0.715636	0.817834
176306	k__Bacteria; p__Firmicutes; c__Clostridia; o__Clostridiales; f__Lachnospiraceae; g__; s__	0.142478	0.977022	0.0767512	0.633481	0.0869738	0.9989	0.276182	0.990991	0.643818	0.80582	0.187904	0.997121	0.0531881	0.934955	0.532997	0.830481	0.272501	0.69427
198909	k__Bacteria; p__Firmicutes; c__Clostridia; o__Clostridiales; f__Lachnospiraceae; g__Lachnospira; s__	0.591443	0.995537	0.487733	0.680915	0.737849	0.9989	0.445165	0.990991	0.870128	0.853262	0.974835	0.997121	0.759014	0.985924	0.448727	0.810295	0.415136	0.756425
4405423	k__Bacteria; p__Firmicutes; c__Clostridia; o__Clostridiales; f__; g__; s__	0.21139	0.977022	0.702512	0.701119	0.23863	0.9989	0.077787	0.990991	0.244467	0.67068	0.531252	0.997121	0.140698	0.934955	0.135491	0.79919	0.296946	0.707828
348304	k__Bacteria; p__Bacteroidetes; c__Bacteroidia; o__Bacteroidales; f__Bacteroidaceae; g__Bacteroides; s__	0.654562	0.997672	0.317417	0.677914	0.940058	0.9989	0.543543	0.990991	0.932915	0.857167	0.156909	0.997121	0.645374	0.985924	0.498493	0.82546	0.91446	0.853768
191412	k__Bacteria; p__Firmicutes; c__Clostridia; o__Clostridiales; f__Lachnospiraceae; g__; s__	0.274994	0.977022	0.386181	0.680915	0.602004	0.9989	0.654221	0.990991	0.377858	0.721795	0.522726	0.997121	0.746033	0.985924	0.599328	0.844571	0.828096	0.833987
194177	k__Bacteria; p__Firmicutes; c__Clostridia; o__Clostridiales; f__Lachnospiraceae; g__; s__	0.354827	0.977022	0.717797	0.701119	0.95729	0.9989	0.281479	0.990991	0.0642984	0.57898	0.160935	0.997121	0.526484	0.985924	0.201196	0.805257	0.178092	0.65248
571642	k__Bacteria; p__Firmicutes; c__Clostridia; o__Clostridiales; f__Ruminococcaceae; g__; s__	0.363478	0.977022	0.430041	0.680915	0.958828	0.9989	0.412846	0.990991	0.0295557	0.57898	0.884536	0.997121	0.694436	0.985924	0.280344	0.805257	0.164768	0.65248
308544	k__Bacteria; p__Firmicutes; c__Clostridia; o__Clostridiales; f__Lachnospiraceae; g__Blautia; s__	0.821404	0.997672	0.712951	0.701119	0.343447	0.9989	0.459321	0.990991	0.68247	0.810926	0.648076	0.997121	0.374507	0.958198	0.846393	0.901187	0.801142	0.822382
4232045	k__Bacteria; p__Bacteroidetes; c__Bacteroidia; o__Bacteroidales; f__Bacteroidaceae; g__Bacteroides; s__	0.27017	0.977022	0.293116	0.670001	0.393156	0.9989	0.939032	0.990991	0.761875	0.840694	0.0475047	0.986295	0.934522	0.990173	0.0344347	0.79919	0.193383	0.65248
190100	k__Bacteria; p__Firmicutes; c__Clostridia; o__Clostridiales; f__Lachnospiraceae; g__Blautia; s__	0.748461	0.997672	0.50421	0.680915	0.693723	0.9989	0.906331	0.990991	0.865867	0.853262	0.895259	0.997121	0.758042	0.985924	0.896276	0.906092	0.955118	0.856923
295485	k__Bacteria; p__Firmicutes; c__Clostridia; o__Clostridiales; f__Ruminococcaceae; g__Faecalibacterium; s__prausnitzii	0.128262	0.977022	0.76323	0.709403	0.309789	0.9989	0.0412268	0.990991	0.522057	0.787129	0.207313	0.997121	0.343894	0.948636	0.277177	0.805257	0.589423	0.794895
4300690	k__Bacteria; p__Firmicutes; c__Clostridia; o__Clostridiales; f__Ruminococcaceae; g__; s__	0.795803	0.997672	0.810441	0.720298	0.336742	0.9989	0.334564	0.990991	0.910825	0.853262	0.288013	0.997121	0.138142	0.934955	0.376755	0.810295	0.546265	0.788609
288651	k__Bacteria; p__Firmicutes; c__Clostridia; o__Clostridiales; f__Ruminococcaceae; g__; s__	0.0594286	0.977022	0.542105	0.680915	0.0343205	0.9989	0.0255194	0.990991	0.148959	0.61278	0.00325414	0.7885	0.000521735	0.386742	0.0051455	0.644967	0.00114314	0.518925
48084	k__Bacteria; p__Firmicutes; c__Clostridia; o__Clostridiales; f__Ruminococcaceae	0.244601	0.977022	0.410748	0.680915	0.054975	0.9989	0.20289	0.990991	0.162497	0.618303	0.315928	0.997121	0.21505	0.934955	0.256997	0.805257	0.181553	0.65248
212532	k__Bacteria; p__Firmicutes; c__Clostridia; o__Clostridiales; f__Ruminococcaceae; g__; s__	0.991971	0.999631	0.844141	0.725022	0.899696	0.9989	0.99473	0.999588	0.285131	0.693875	0.770059	0.997121	0.535466	0.985924	0.866812	0.904512	0.55357	0.788609
2740950	k__Bacteria; p__Firmicutes; c__Clostridia; o__Clostridiales; f__Lachnospiraceae	0.0946767	0.977022	0.134095	0.642724	0.0231864	0.9989	0.108748	0.990991	0.116886	0.602134	0.331607	0.997121	0.236387	0.934955	0.066665	0.79919	0.019927	0.639056
177515	k__Bacteria; p__Firmicutes; c__Clostridia; o__Clostridiales; f__Lachnospiraceae; g__Roseburia; s__	0.627196	0.997672	0.313026	0.677508	0.887115	0.9989	0.696684	0.990991	0.906945	0.853262	0.787693	0.997121	0.541689	0.985924	0.571893	0.839722	0.484022	0.78513
311820	k__Bacteria; p__Firmicutes; c__Clostridia; o__Clostridiales; f__Lachnospiraceae; g__; s__	0.309627	0.977022	0.116131	0.642724	0.726519	0.9989	0.909828	0.990991	0.303305	0.6959	0.077986	0.997121	0.222536	0.934955	0.176639	0.805257	0.187448	0.65248
12574	k__Bacteria; p__Actinobacteria; c__Actinobacteria; o__Actinomycetales; f__Actinomycetaceae; g__Actinomyces; s__	0.75435	0.997672	0.607686	0.685474	0.474169	0.9989	0.489979	0.990991	0.147766	0.612678	0.37755	0.997121	0.554019	0.985924	0.0863666	0.79919	0.452468	0.763698
187196	k__Bacteria; p__Firmicutes; c__Clostridia; o__Clostridiales; f__Lachnospiraceae; g__Blautia; s__	0.8018	0.997672	0.623445	0.689901	0.698842	0.9989	0.891604	0.990991	0.554373	0.791433	0.662502	0.997121	0.299661	0.934955	0.497099	0.82546	0.598517	0.796489
196054	k__Bacteria; p__Firmicutes; c__Clostridia; o__Clostridiales; f__Lachnospiraceae; g__Blautia; s__	0.242522	0.977022	0.241928	0.657904	0.210054	0.9989	0.375211	0.990991	0.413088	0.730848	0.388307	0.997121	0.26876	0.934955	0.595729	0.844571	0.433059	0.763698
182656	k__Bacteria; p__Firmicutes; c__Clostridia; o__Clostridiales; f__Lachnospiraceae; g__Dorea; s__	0.845626	0.997672	0.477664	0.680915	0.743337	0.9989	0.965941	0.990991	0.19627	0.628781	0.936827	0.997121	0.946707	0.99468	0.779007	0.877711	0.529816	0.788609
4364405	k__Bacteria; p__Firmicutes; c__Clostridia; o__Clostridiales; f__Ruminococcaceae; g__; s__	0.919321	0.997672	0.707885	0.701119	0.712679	0.9989	0.669837	0.990991	0.536432	0.791215	0.551717	0.997121	0.300041	0.934955	0.773756	0.877711	0.617131	0.805506
180509	k__Bacteria; p__Firmicutes; c__Clostridia; o__Clostridiales; f__Ruminococcaceae; g__Ruminococcus; s__	0.778319	0.997672	0.721039	0.701119	0.59417	0.9989	0.436981	0.990991	0.182972	0.627127	0.450582	0.997121	0.841289	0.985924	0.437715	0.810295	0.495072	0.78513
292758	k__Bacteria; p__Firmicutes; c__Clostridia; o__Clostridiales; f__; g__; s__	0.815546	0.997672	0.822348	0.72079	0.985681	0.9989	0.601756	0.990991	0.672694	0.809017	0.800288	0.997121	0.610935	0.985924	0.423199	0.810295	0.850066	0.8383
199677	k__Bacteria; p__Firmicutes; c__Clostridia; o__Clostridiales; f__Lachnospiraceae; g__; s__	0.319327	0.977022	0.0809144	0.633481	0.594687	0.9989	0.797195	0.990991	0.651217	0.80582	0.659045	0.997121	0.295475	0.934955	0.440902	0.810295	0.556206	0.788609
191081	k__Bacteria; p__Firmicutes; c__Clostridia; o__Clostridiales; f__Lachnospiraceae; g__Coprococcus; s__	0.664072	0.997672	0.389221	0.680915	0.554181	0.9989	0.829586	0.990991	0.485991	0.76641	0.706183	0.997121	0.546776	0.985924	0.905525	0.906092	0.761575	0.821062
718358	k__Bacteria; p__Firmicutes; c__Clostridia; o__Clostridiales; f__Ruminococcaceae; g__; s__	0.889647	0.997672	0.567403	0.680915	0.530443	0.9989	0.678207	0.990991	0.458659	0.759571	0.897057	0.997121	0.7339	0.985924	0.863692	0.9033	0.563001	0.788609
2388617	k__Bacteria; p__Bacteroidetes; c__Bacteroidia; o__Bacteroidales; f__Bacteroidaceae; g__Bacteroides	0.614173	0.997672	0.368503	0.680915	0.812171	0.9989	0.797178	0.990991	0.308792	0.695933	0.663096	0.997121	0.79186	0.985924	0.498353	0.82546	0.503645	0.78513
129692	k__Bacteria; p__Firmicutes; c__Clostridia; o__Clostridiales; f__Lachnospiraceae; g__[Ruminococcus]; s__	0.127599	0.977022	0.391515	0.680915	0.074942	0.9989	0.0976223	0.990991	0.726776	0.832639	0.0946507	0.997121	0.874798	0.985924	0.010276	0.696269	0.0303297	0.639056
194110	k__Bacteria; p__Firmicutes; c__Clostridia; o__Clostridiales; f__Lachnospiraceae	0.638684	0.997672	0.19613	0.642724	0.666903	0.9989	0.56533	0.990991	0.337924	0.706927	0.873949	0.997121	0.790716	0.985924	0.839511	0.901187	0.794078	0.821355
195508	k__Bacteria; p__Bacteroidetes; c__Bacteroidia; o__Bacteroidales; f__Bacteroidaceae; g__Bacteroides; s__caccae	0.714805	0.997672	0.5429	0.680915	0.259475	0.9989	0.324348	0.990991	0.0291747	0.57898	0.45328	0.997121	0.127352	0.934955	0.357852	0.810295	0.0679195	0.65248
193763	k__Bacteria; p__Firmicutes; c__Clostridia; o__Clostridiales; f__Lachnospiraceae; g__; s__	0.290268	0.977022	0.167926	0.642724	0.146686	0.9989	0.0794089	0.990991	0.941007	0.857167	0.0690987	0.997121	0.00840328	0.934955	0.110335	0.79919	0.0350829	0.639056
193769	k__Bacteria; p__Firmicutes; c__Clostridia; o__Clostridiales; f__Lachnospiraceae; g__; s__	0.407668	0.989821	0.837814	0.724626	0.473799	0.9989	0.798074	0.990991	0.155634	0.617169	0.251429	0.997121	0.737562	0.985924	0.421922	0.810295	0.521684	0.788609
182073	k__Bacteria; p__Firmicutes; c__Clostridia; o__Clostridiales; f__; g__; s__	0.46643	0.995463	0.753411	0.708382	0.546368	0.9989	0.183406	0.990991	0.444278	0.754028	0.704172	0.997121	0.419659	0.958198	0.797633	0.879892	0.724247	0.819093
4447072	k__Bacteria; p__Bacteroidetes; c__Bacteroidia; o__Bacteroidales; f__Bacteroidaceae; g__Bacteroides; s__uniformis	0.562783	0.995463	0.324598	0.680915	0.87305	0.9989	0.605341	0.990991	0.0610278	0.57898	0.66452	0.997121	0.964349	0.994931	0.501457	0.82546	0.19878	0.65248
327218	k__Bacteria; p__Firmicutes; c__Clostridia; o__Clostridiales; f__Ruminococcaceae; g__; s__	0.641288	0.997672	0.672972	0.701119	0.336947	0.9989	0.335229	0.990991	0.06194	0.57898	0.913659	0.997121	0.490856	0.977032	0.312598	0.805579	0.0577505	0.65248
4153054	k__Bacteria; p__Firmicutes; c__Clostridia; o__Clostridiales; f__Ruminococcaceae; g__; s__	0.95736	0.998434	0.78675	0.713893	0.713927	0.9989	0.864989	0.990991	0.186155	0.627127	0.785412	0.997121	0.490095	0.977032	0.556034	0.839235	0.239753	0.662013
578016	k__Bacteria; p__Bacteroidetes; c__Bacteroidia; o__Bacteroidales; f__Porphyromonadaceae; g__Parabacteroides; s__distasonis	0.900222	0.997672	0.541163	0.680915	0.935208	0.9989	0.824493	0.990991	0.190979	0.627127	0.607408	0.997121	0.692128	0.985924	0.667706	0.854917	0.55029	0.788609
324894	k__Bacteria; p__Firmicutes; c__Clostridia; o__Clostridiales; f__Ruminococcaceae; g__; s__	0.0173435	0.977022	0.142605	0.642724	0.00454593	0.964445	0.0915542	0.990991	0.759823	0.840497	0.488851	0.997121	0.129616	0.934955	0.045177	0.79919	0.0198439	0.639056
178117	k__Bacteria; p__Firmicutes; c__Clostridia; o__Clostridiales; f__Ruminococcaceae; g__Ruminococcus; s__	0.590748	0.995537	0.848054	0.725597	0.215467	0.9989	0.286289	0.990991	0.507324	0.77799	0.879938	0.997121	0.997384	0.995578	0.432284	0.810295	0.114559	0.65248
177828	k__Bacteria; p__Firmicutes; c__Clostridia; o__Clostridiales; f__Lachnospiraceae; g__Anaerostipes; s__	0.347256	0.977022	0.580435	0.68296	0.212159	0.9989	0.683112	0.990991	0.961584	0.863188	0.774551	0.997121	0.675531	0.985924	0.547805	0.835441	0.324062	0.723452
177792	k__Bacteria; p__Firmicutes; c__Clostridia; o__Clostridiales; f__; g__; s__	0.123919	0.977022	0.0179825	0.483329	0.574722	0.9989	0.349869	0.990991	0.145496	0.612678	0.207016	0.997121	0.977783	0.99526	0.307189	0.805579	0.492081	0.78513
191052	k__Bacteria; p__Firmicutes; c__Clostridia; o__Clostridiales; f__Lachnospiraceae; g__; s__	0.388534	0.977022	0.7765	0.710445	0.852627	0.9989	0.443217	0.990991	0.987153	0.865092	0.891222	0.997121	0.799544	0.985924	0.726129	0.868442	0.995491	0.861978
4306262	k__Bacteria; p__Verrucomicrobia; c__Verrucomicrobiae; o__Verrucomicrobiales; f__Verrucomicrobiaceae; g__Akkermansia; s__muciniphila	0.276058	0.977022	0.206259	0.642724	0.117326	0.9989	0.353036	0.990991	0.68488	0.811775	0.419502	0.997121	0.0984434	0.934955	0.647274	0.854917	0.437547	0.763698
3903651	k__Bacteria; p__Firmicutes; c__Clostridia; o__Clostridiales; f__Ruminococcaceae; g__Oscillospira; s__	0.194253	0.977022	0.990103	0.750938	0.468529	0.9989	0.580264	0.990991	0.0592482	0.57898	0.915648	0.997121	0.996106	0.995578	0.249176	0.805257	0.292244	0.702267
180563	k__Bacteria; p__Firmicutes; c__Clostridia; o__Clostridiales; f__Ruminococcaceae; g__; s__	0.721369	0.997672	0.604207	0.684323	0.290583	0.9989	0.261504	0.990991	0.556898	0.791433	0.649133	0.997121	0.216773	0.934955	0.921032	0.90967	0.572229	0.788609
181167	k__Bacteria; p__Firmicutes; c__Clostridia; o__Clostridiales; f__Lachnospiraceae; g__Dorea; s__	0.0975038	0.977022	0.581441	0.68296	0.0358819	0.9989	0.0513594	0.990991	0.418548	0.73134	0.15581	0.997121	0.122429	0.934955	0.199712	0.805257	0.273299	0.69427
4414476	k__Bacteria; p__Firmicutes; c__Clostridia; o__Clostridiales; f__Ruminococcaceae; g__; s__	0.768575	0.997672	0.29798	0.675178	0.930458	0.9989	0.858035	0.990991	0.19224	0.627127	0.901425	0.997121	0.597	0.985924	0.617597	0.854007	0.479765	0.782692
555547	k__Bacteria; p__Firmicutes; c__Clostridia; o__Clostridiales; f__Christensenellaceae; g__; s__	0.350682	0.977022	0.404496	0.680915	0.0761358	0.9989	0.117882	0.990991	0.660443	0.80582	0.396009	0.997121	0.142985	0.934955	0.811855	0.88585	0.488929	0.78513
292735	k__Bacteria; p__Firmicutes; c__Clostridia; o__Clostridiales; f__Lachnospiraceae; g__Blautia; s__	0.954719	0.998434	0.804512	0.719876	0.673913	0.9989	0.784027	0.990991	0.607612	0.802797	0.759719	0.997121	0.576032	0.985924	0.905241	0.906092	0.868869	0.843882
730906	k__Bacteria; p__Firmicutes; c__Clostridia; o__Clostridiales; f__Ruminococcaceae; g__; s__	0.068888	0.977022	0.0315156	0.596798	0.805346	0.9989	0.531908	0.990991	0.55795	0.791433	0.224853	0.997121	0.95798	0.994931	0.420812	0.810295	0.812178	0.826892
198127	k__Bacteria; p__Firmicutes; c__Clostridia; o__Clostridiales; f__Lachnospiraceae; g__Blautia; s__	0.603556	0.995537	0.556457	0.680915	0.47016	0.9989	0.347339	0.990991	0.38678	0.726185	0.540424	0.997121	0.179137	0.934955	0.645153	0.854917	0.50166	0.78513
194320	k__Bacteria; p__Firmicutes; c__Clostridia; o__Clostridiales; f__Ruminococcaceae; g__; s__	0.0994036	0.977022	0.0136981	0.483329	0.548769	0.9989	0.588921	0.990991	0.128776	0.602134	0.0863859	0.997121	0.969439	0.994931	0.0953248	0.79919	0.205659	0.65248
4331364	k__Bacteria; p__Firmicutes; c__Clostridia; o__Clostridiales; f__Lachnospiraceae; g__; s__	0.761555	0.997672	0.864732	0.728284	0.978167	0.9989	0.527555	0.990991	0.598474	0.802797	0.799378	0.997121	0.722641	0.985924	0.955721	0.918585	0.869999	0.843882
4331360	k__Bacteria; p__Firmicutes; c__Clostridia; o__Clostridiales; f__Lachnospiraceae; g__; s__	0.820231	0.997672	0.734961	0.705028	0.447621	0.9989	0.602608	0.990991	0.970354	0.864284	0.553773	0.997121	0.916002	0.986597	0.314217	0.805579	0.33406	0.724144
4381553	k__Bacteria; p__Bacteroidetes; c__Bacteroidia; o__Bacteroidales; f__Bacteroidaceae; g__Bacteroides; s__	0.667106	0.997672	0.631954	0.690853	0.513872	0.9989	0.252931	0.990991	0.82151	0.850135	0.580414	0.997121	0.887386	0.985924	0.824596	0.892242	0.671591	0.809726
365621	k__Bacteria; p__Firmicutes; c__Clostridia; o__Clostridiales; f__; g__; s__	0.650562	0.997672	0.206245	0.642724	0.805654	0.9989	0.793716	0.990991	0.425815	0.738882	0.603832	0.997121	0.573752	0.985924	0.412329	0.810295	0.810325	0.826892
368490	k__Bacteria; p__Firmicutes; c__Bacilli; o__Turicibacterales; f__Turicibacteraceae; g__Turicibacter; s__	0.552797	0.995463	0.222001	0.642724	0.286927	0.9989	0.370608	0.990991	0.292682	0.693875	0.396483	0.997121	0.0865261	0.934955	0.256632	0.805257	0.134296	0.65248
178852	k__Bacteria; p__Firmicutes; c__Clostridia; o__Clostridiales; f__Ruminococcaceae; g__Oscillospira; s__	0.620501	0.997672	0.73462	0.705028	0.482784	0.9989	0.291457	0.990991	0.493006	0.76641	0.565119	0.997121	0.183242	0.934955	0.696116	0.854917	0.325724	0.723452
180171	k__Bacteria; p__Firmicutes; c__Clostridia; o__Clostridiales; f__Lachnospiraceae	0.427251	0.995419	0.384392	0.680915	0.670695	0.9989	0.734996	0.990991	0.916021	0.853262	0.57039	0.997121	0.313848	0.938775	0.403531	0.810295	0.592391	0.794895
2875735	k__Bacteria; p__Bacteroidetes; c__Bacteroidia; o__Bacteroidales; f__Bacteroidaceae; g__Bacteroides; s__	0.155499	0.977022	0.135545	0.642724	0.311428	0.9989	0.280137	0.990991	0.415275	0.730848	0.0187543	0.972977	0.0567948	0.934955	0.0597491	0.79919	0.0825609	0.65248
2137906	k__Bacteria; p__Firmicutes; c__Clostridia; o__Clostridiales; f__Lachnospiraceae; g__Blautia; s__	0.988485	0.999631	0.760459	0.709403	0.983339	0.9989	0.881372	0.990991	0.389467	0.726185	0.544514	0.997121	0.874016	0.985924	0.695372	0.854917	0.755178	0.819093
189588	k__Bacteria; p__Firmicutes; c__Clostridia; o__Clostridiales; f__Lachnospiraceae; g__Blautia; s__	0.99935	0.999631	0.911953	0.73737	0.926304	0.9989	0.951043	0.990991	0.819884	0.850135	0.697057	0.997121	0.829357	0.985924	0.902951	0.906092	0.95433	0.856923
198947	k__Bacteria; p__Firmicutes; c__Clostridia; o__Clostridiales; f__Ruminococcaceae; g__; s__	0.602155	0.995537	0.376558	0.680915	0.754889	0.9989	0.824547	0.990991	0.404411	0.730848	0.658515	0.997121	0.350503	0.948636	0.30031	0.805579	0.603465	0.798438
168071	k__Bacteria; p__Firmicutes; c__Clostridia; o__Clostridiales; f__Lachnospiraceae; g__; s__	0.893804	0.997672	0.784534	0.713545	0.606959	0.9989	0.556467	0.990991	0.289586	0.693875	0.579404	0.997121	0.470747	0.958198	0.819001	0.889158	0.642056	0.805506
182054	k__Bacteria; p__Firmicutes; c__Clostridia; o__Clostridiales; f__Lachnospiraceae; g__; s__	0.244188	0.977022	0.0525022	0.633481	0.968803	0.9989	0.867538	0.990991	0.185978	0.627127	0.544839	0.997121	0.634785	0.985924	0.359074	0.810295	0.318038	0.721626
192438	k__Bacteria; p__Firmicutes; c__Clostridia; o__Clostridiales; f__Ruminococcaceae; g__; s__	0.0655146	0.977022	0.871785	0.728284	0.013865	0.9989	0.0261192	0.990991	0.229493	0.66961	0.0071705	0.795968	0.00652629	0.934955	0.041276	0.79919	0.0279404	0.639056
332185	k__Bacteria; p__Firmicutes; c__Clostridia; o__Clostridiales; f__Ruminococcaceae; g__; s__	0.560907	0.995463	0.569112	0.680947	0.277229	0.9989	0.389661	0.990991	0.922194	0.854656	0.679355	0.997121	0.222148	0.934955	0.872512	0.904512	0.629719	0.805506
175520	k__Bacteria; p__Firmicutes; c__Clostridia; o__Clostridiales; f__Ruminococcaceae; g__; s__	0.594654	0.995537	0.461295	0.680915	0.529871	0.9989	0.977739	0.993553	0.847227	0.853035	0.725028	0.997121	0.693041	0.985924	0.575429	0.839722	0.977689	0.861978
4439603	k__Bacteria; p__Firmicutes; c__Bacilli; o__Lactobacillales; f__Streptococcaceae; g__Streptococcus; s__	0.406809	0.989821	0.360416	0.680915	0.829648	0.9989	0.489665	0.990991	0.448632	0.754704	0.448903	0.997121	0.876558	0.985924	0.804822	0.884217	0.889706	0.844385
179847	k__Bacteria; p__Firmicutes; c__Clostridia; o__Clostridiales; f__Lachnospiraceae; g__Blautia; s__	0.161083	0.977022	0.0878278	0.633481	0.548986	0.9989	0.778276	0.990991	0.785714	0.844674	0.52769	0.997121	0.78696	0.985924	0.720208	0.866986	0.985671	0.861978
193148	k__Bacteria; p__Firmicutes; c__Clostridia; o__Clostridiales; f__; g__; s__	0.586731	0.995463	0.944679	0.745277	0.285158	0.9989	0.70884	0.990991	0.570797	0.797109	0.232692	0.997121	0.455519	0.958198	0.577308	0.839722	0.786316	0.821355
174695	k__Bacteria; p__Firmicutes; c__Clostridia; o__Clostridiales; f__Lachnospiraceae; g__; s__	0.477202	0.995463	0.676064	0.701119	0.335899	0.9989	0.204653	0.990991	0.171802	0.627127	0.65697	0.997121	0.285882	0.934955	0.655064	0.854917	0.381292	0.749953
178462	k__Bacteria; p__Firmicutes; c__Clostridia; o__Clostridiales; f__Lachnospiraceae; g__Blautia; s__	0.147722	0.977022	0.158259	0.642724	0.157567	0.9989	0.646298	0.990991	0.896712	0.853262	0.253402	0.997121	0.439192	0.958198	0.431827	0.810295	0.500372	0.78513
334336	k__Bacteria; p__Firmicutes; c__Clostridia; o__Clostridiales	0.0750804	0.977022	0.518122	0.680915	0.847517	0.9989	0.236273	0.990991	0.255291	0.673598	0.223685	0.997121	0.518506	0.985924	0.0171942	0.741726	0.414018	0.756425
189176	k__Bacteria; p__Firmicutes; c__Clostridia; o__Clostridiales; f__Lachnospiraceae; g__[Ruminococcus]; s__gnavus	0.901156	0.997672	0.530885	0.680915	0.574926	0.9989	0.673183	0.990991	0.143233	0.612678	0.468785	0.997121	0.465612	0.958198	0.103358	0.79919	0.0757075	0.65248
2318497	k__Bacteria; p__Firmicutes; c__Clostridia; o__Clostridiales; f__Clostridiaceae; g__; s__	0.570685	0.995463	0.601347	0.684323	0.173846	0.9989	0.346516	0.990991	0.121427	0.602134	0.293789	0.997121	0.249932	0.934955	0.291799	0.805579	0.226226	0.653149
4368216	k__Bacteria; p__Bacteroidetes; c__Bacteroidia; o__Bacteroidales; f__Bacteroidaceae; g__Bacteroides; s__plebeius	0.312015	0.977022	0.909634	0.737274	0.217428	0.9989	0.0772214	0.990991	0.0879818	0.600397	0.065222	0.997121	0.0718966	0.934955	0.177373	0.805257	0.107686	0.65248
177111	k__Bacteria; p__Firmicutes; c__Clostridia; o__Clostridiales; f__Lachnospiraceae; g__Coprococcus; s__	0.123137	0.977022	0.106894	0.633481	0.276703	0.9989	0.777891	0.990991	0.0468127	0.57898	0.0634572	0.997121	0.0928289	0.934955	0.0756884	0.79919	0.0477474	0.65248
4405104	k__Bacteria; p__Firmicutes; c__Clostridia; o__Clostridiales; f__; g__; s__	0.569574	0.995463	0.288494	0.6675	0.319951	0.9989	0.55967	0.990991	0.131814	0.602134	0.992285	0.997121	0.928221	0.988792	0.412846	0.810295	0.304813	0.714234
199761	k__Bacteria; p__Firmicutes; c__Clostridia; o__Clostridiales; f__Ruminococcaceae; g__; s__	0.477331	0.995463	0.215539	0.642724	0.613242	0.9989	0.658215	0.990991	0.712199	0.823349	0.742901	0.997121	0.371893	0.958198	0.318467	0.806491	0.193699	0.65248
191153	k__Bacteria; p__Firmicutes; c__Clostridia; o__Clostridiales; f__Ruminococcaceae; g__; s__	0.0732699	0.977022	0.0120869	0.483329	0.71376	0.9989	0.323483	0.990991	0.463849	0.759571	0.0641152	0.997121	0.837238	0.985924	0.280984	0.805257	0.889661	0.844385
173965	k__Bacteria; p__Actinobacteria; c__Coriobacteriia; o__Coriobacteriales; f__Coriobacteriaceae; g__; s__	0.314589	0.977022	0.0745778	0.633481	0.557222	0.9989	0.308486	0.990991	0.613973	0.802797	0.131866	0.997121	0.235246	0.934955	0.163206	0.805257	0.502486	0.78513
211935	k__Bacteria; p__Firmicutes; c__Clostridia; o__Clostridiales; f__Lachnospiraceae; g__; s__	0.0764481	0.977022	0.246556	0.660407	0.0819457	0.9989	0.624583	0.990991	0.754949	0.839245	0.18863	0.997121	0.0893269	0.934955	0.449312	0.810295	0.373738	0.748417
4453304	k__Bacteria; p__Firmicutes; c__Clostridia; o__Clostridiales; f__Lachnospiraceae; g__; s__	0.21923	0.977022	0.760207	0.709403	0.131177	0.9989	0.642575	0.990991	0.535022	0.791215	0.46707	0.997121	0.261866	0.934955	0.434813	0.810295	0.490694	0.78513
207487	k__Bacteria; p__Firmicutes; c__Clostridia; o__Clostridiales; f__Lachnospiraceae; g__Lachnospira; s__	0.414351	0.990264	0.18986	0.642724	0.383659	0.9989	0.169979	0.990991	0.135693	0.602134	0.727089	0.997121	0.880246	0.985924	0.534761	0.831369	0.286888	0.702267
186416	k__Bacteria; p__Firmicutes; c__Clostridia; o__Clostridiales; f__Lachnospiraceae; g__; s__	0.328729	0.977022	0.857007	0.728248	0.121266	0.9989	0.473624	0.990991	0.29839	0.693875	0.269224	0.997121	0.0994322	0.934955	0.43639	0.810295	0.286275	0.702267
181826	k__Bacteria; p__Firmicutes; c__Clostridia; o__Clostridiales; f__Ruminococcaceae; g__; s__	0.524049	0.995463	0.819265	0.72079	0.674507	0.9989	0.281724	0.990991	0.315796	0.695933	0.0642279	0.997121	0.242259	0.934955	0.138074	0.79919	0.384627	0.749953
194686	k__Bacteria; p__Firmicutes; c__Clostridia; o__Clostridiales; f__Ruminococcaceae; g__; s__	0.38717	0.977022	0.424626	0.680915	0.32888	0.9989	0.243964	0.990991	0.990079	0.865092	0.670729	0.997121	0.451017	0.958198	0.844591	0.901187	0.74145	0.819093
2407149	k__Bacteria; p__Firmicutes; c__Clostridia; o__Clostridiales; f__Lachnospiraceae; g__; s__	0.0815823	0.977022	0.0156851	0.483329	0.852532	0.9989	0.911603	0.990991	0.243895	0.67068	0.120161	0.997121	0.740153	0.985924	0.20278	0.805257	0.430155	0.763698
190301	k__Bacteria; p__Firmicutes; c__Clostridia; o__Clostridiales; f__Ruminococcaceae; g__; s__	0.348094	0.977022	0.503393	0.680915	0.778331	0.9989	0.524643	0.990991	0.288399	0.693875	0.192431	0.997121	0.904332	0.985924	0.252216	0.805257	0.523486	0.788609
197460	k__Bacteria; p__Firmicutes; c__Clostridia; o__Clostridiales; f__Lachnospiraceae; g__; s__	0.303628	0.977022	0.0797172	0.633481	0.303458	0.9989	0.463923	0.990991	0.319263	0.695933	0.182966	0.997121	0.223446	0.934955	0.235534	0.805257	0.503863	0.78513
190162	k__Bacteria; p__Firmicutes; c__Clostridia; o__Clostridiales; f__Lachnospiraceae; g__Blautia; s__	0.921915	0.997672	0.512205	0.680915	0.970936	0.9989	0.943652	0.990991	0.983426	0.864284	0.927732	0.997121	0.623998	0.985924	0.980018	0.918585	0.928143	0.856923
190169	k__Bacteria; p__Firmicutes; c__Clostridia; o__Clostridiales; f__Ruminococcaceae; g__Faecalibacterium; s__prausnitzii	0.290027	0.977022	0.184611	0.642724	0.159848	0.9989	0.44067	0.990991	0.14335	0.612678	0.3642	0.997121	0.0993696	0.934955	0.0693736	0.79919	0.176004	0.65248
198422	k__Bacteria; p__Firmicutes; c__Clostridia; o__Clostridiales; f__; g__; s__	0.248809	0.977022	0.198404	0.642724	0.17714	0.9989	0.576707	0.990991	0.154646	0.617169	0.158229	0.997121	0.0500785	0.934955	0.21729	0.805257	0.0904393	0.65248
107044	k__Bacteria; p__Bacteroidetes; c__Bacteroidia; o__Bacteroidales; f__Rikenellaceae; g__; s__	0.896592	0.997672	0.903038	0.735502	0.6409	0.9989	0.508084	0.990991	0.151682	0.617169	0.956988	0.997121	0.989822	0.995355	0.640312	0.854917	0.365642	0.743147
110192	k__Bacteria; p__Firmicutes; c__Clostridia; o__Clostridiales; f__Ruminococcaceae; g__Oscillospira; s__	0.107858	0.977022	0.0176763	0.483329	0.457194	0.9989	0.214235	0.990991	0.882406	0.853262	0.464697	0.997121	0.96221	0.994931	0.309247	0.805579	0.517128	0.788609
174818	k__Bacteria; p__Firmicutes; c__Clostridia; o__Clostridiales; f__Ruminococcaceae; g__; s__	0.524753	0.995463	0.369016	0.680915	0.576631	0.9989	0.934623	0.990991	0.37933	0.721795	0.674061	0.997121	0.29556	0.934955	0.526282	0.830481	0.325616	0.723452
177134	k__Bacteria; p__Firmicutes; c__Clostridia; o__Clostridiales; f__Ruminococcaceae; g__; s__	0.517695	0.995463	0.868772	0.728284	0.547593	0.9989	0.234341	0.990991	0.13854	0.602134	0.366682	0.997121	0.114349	0.934955	0.0918705	0.79919	0.139649	0.65248
192684	k__Bacteria; p__Bacteroidetes; c__Bacteroidia; o__Bacteroidales; f__Bacteroidaceae; g__Bacteroides; s__	0.89354	0.997672	0.540417	0.680915	0.765196	0.9989	0.56472	0.990991	0.398899	0.728035	0.756351	0.997121	0.999383	0.996526	0.923593	0.90967	0.743571	0.819093
191792	k__Bacteria; p__Firmicutes; c__Clostridia; o__Clostridiales; f__Ruminococcaceae; g__; s__	0.0604201	0.977022	0.0134512	0.483329	0.977595	0.9989	0.471749	0.990991	0.223731	0.662413	0.0909124	0.997121	0.555143	0.985924	0.191228	0.805257	0.443563	0.763698
187917	k__Bacteria; p__Firmicutes; c__Clostridia; o__Clostridiales; f__Ruminococcaceae; g__; s__	0.1212	0.977022	0.541317	0.680915	0.229824	0.9989	0.0297581	0.990991	0.0524679	0.57898	0.0784655	0.997121	0.0267157	0.934955	0.0613342	0.79919	0.0256095	0.639056
187447	k__Bacteria; p__Firmicutes; c__Clostridia; o__Clostridiales; f__Lachnospiraceae; g__Roseburia; s__	0.777368	0.997672	0.523382	0.680915	0.916045	0.9989	0.663442	0.990991	0.480923	0.76641	0.716595	0.997121	0.309868	0.938739	0.187319	0.805257	0.120326	0.65248
187702	k__Bacteria; p__Firmicutes; c__Clostridia; o__Clostridiales; f__Lachnospiraceae; g__Blautia; s__	0.203081	0.977022	0.361845	0.680915	0.112596	0.9989	0.223325	0.990991	0.185391	0.627127	0.108521	0.997121	0.134216	0.934955	0.120686	0.79919	0.276865	0.697685
3943182	k__Bacteria; p__Bacteroidetes; c__Bacteroidia; o__Bacteroidales; f__Bacteroidaceae; g__Bacteroides; s__	0.843677	0.997672	0.77099	0.710445	0.84147	0.9989	0.504503	0.990991	0.40888	0.730848	0.872907	0.997121	0.95032	0.994887	0.934519	0.914253	0.818442	0.82975
3943186	k__Bacteria; p__Firmicutes; c__Clostridia; o__Clostridiales; f__Lachnospiraceae; g__Lachnobacterium; s__	0.259206	0.977022	0.131975	0.642724	0.836931	0.9989	0.545031	0.990991	0.991262	0.865092	0.76995	0.997121	0.541852	0.985924	0.659003	0.854917	0.942196	0.856923
232828	k__Bacteria; p__Firmicutes; c__Clostridia; o__Clostridiales; f__Ruminococcaceae; g__; s__	0.818428	0.997672	0.525684	0.680915	0.787095	0.9989	0.920526	0.990991	0.148082	0.612678	0.860974	0.997121	0.856314	0.985924	0.796561	0.879892	0.516056	0.788609
190961	k__Bacteria; p__Firmicutes; c__Clostridia; o__Clostridiales; f__Lachnospiraceae; g__; s__	0.065427	0.977022	0.363431	0.680915	0.11256	0.9989	0.849332	0.990991	0.993242	0.865092	0.0863975	0.997121	0.0555053	0.934955	0.317073	0.806491	0.328961	0.723452
147702	k__Bacteria; p__Firmicutes; c__Clostridia; o__Clostridiales; f__Ruminococcaceae; g__Faecalibacterium; s__prausnitzii	0.610777	0.997672	0.959697	0.745801	0.55173	0.9989	0.838774	0.990991	0.733395	0.83357	0.537943	0.997121	0.494681	0.978248	0.496339	0.82546	0.888522	0.844385
180136	k__Bacteria; p__Firmicutes; c__Clostridia; o__Clostridiales; f__Ruminococcaceae; g__Oscillospira; s__	0.383246	0.977022	0.725169	0.701119	0.181965	0.9989	0.0853832	0.990991	0.0913366	0.602134	0.492674	0.997121	0.156964	0.934955	0.10304	0.79919	0.113935	0.65248
4278525	k__Bacteria; p__Bacteroidetes; c__Bacteroidia; o__Bacteroidales; f__Bacteroidaceae; g__Bacteroides; s__	0.846841	0.997672	0.372506	0.680915	0.72221	0.9989	0.665839	0.990991	0.0527502	0.57898	0.759986	0.997121	0.59082	0.985924	0.509842	0.826324	0.254998	0.678812
319275	k__Bacteria; p__Firmicutes; c__Clostridia; o__Clostridiales; f__Ruminococcaceae; g__Faecalibacterium; s__prausnitzii	0.171625	0.977022	0.684851	0.701119	0.102739	0.9989	0.637033	0.990991	0.571326	0.797109	0.290757	0.997121	0.0700087	0.934955	0.212396	0.805257	0.231697	0.656068
189450	k__Bacteria; p__Firmicutes; c__Clostridia; o__Clostridiales; f__Lachnospiraceae; g__Coprococcus; s__	0.165787	0.977022	0.153232	0.642724	0.554861	0.9989	0.291016	0.990991	0.00636093	0.57898	0.193152	0.997121	0.20286	0.934955	0.04475	0.79919	0.0213164	0.639056
189459	k__Bacteria; p__Firmicutes; c__Clostridia; o__Clostridiales; f__Lachnospiraceae; g__Coprococcus; s__	0.2725	0.977022	0.64489	0.693571	0.957061	0.9989	0.330335	0.990991	0.0869374	0.600397	0.10961	0.997121	0.372694	0.958198	0.120941	0.79919	0.126032	0.65248
1105984	k__Bacteria; p__Bacteroidetes; c__Bacteroidia; o__Bacteroidales; f__Bacteroidaceae; g__Bacteroides; s__	0.352529	0.977022	0.838112	0.724626	0.163043	0.9989	0.571663	0.990991	0.441611	0.75318	0.234683	0.997121	0.119116	0.934955	0.498018	0.82546	0.381596	0.749953
191361	k__Bacteria; p__Firmicutes; c__Clostridia; o__Clostridiales; f__Lachnospiraceae; g__; s__	0.61529	0.997672	0.3315	0.680915	0.764853	0.9989	0.77912	0.990991	0.491938	0.76641	0.97235	0.997121	0.972454	0.994931	0.847211	0.901187	0.907244	0.849823
195294	k__Bacteria; p__Firmicutes; c__Clostridia; o__Clostridiales; f__Ruminococcaceae; g__; s__	0.0616511	0.977022	0.00955648	0.483329	0.994424	0.9989	0.687424	0.990991	0.0663101	0.57898	0.0188744	0.972977	0.306482	0.934955	0.0258034	0.741726	0.104825	0.65248
182188	k__Bacteria; p__Firmicutes; c__Clostridia; o__Clostridiales; f__; g__; s__	0.492913	0.995463	0.395019	0.680915	0.657878	0.9989	0.244644	0.990991	0.0217138	0.57898	0.221037	0.997121	0.134271	0.934955	0.134809	0.79919	0.0451489	0.639056
180721	k__Bacteria; p__Firmicutes; c__Clostridia; o__Clostridiales; f__Ruminococcaceae; g__; s__	0.154414	0.977022	0.183076	0.642724	0.0732054	0.9989	0.346521	0.990991	0.00865862	0.57898	0.390554	0.997121	0.137608	0.934955	0.00506015	0.644967	0.021334	0.639056
197988	k__Bacteria; p__Firmicutes; c__Clostridia; o__Clostridiales; f__Ruminococcaceae; g__Oscillospira; s__	0.586977	0.995463	0.304296	0.675602	0.727344	0.9989	0.905112	0.990991	0.574817	0.797646	0.0852486	0.997121	0.378353	0.958198	0.266223	0.805257	0.729183	0.819093
4256470	k__Bacteria; p__Bacteroidetes; c__Bacteroidia; o__Bacteroidales; f__Bacteroidaceae; g__Bacteroides; s__ovatus	0.302627	0.977022	0.216804	0.642724	0.303906	0.9989	0.476087	0.990991	0.0556512	0.57898	0.0284132	0.97871	0.275267	0.934955	0.0395037	0.79919	0.173313	0.65248
181452	k__Bacteria; p__Firmicutes; c__Clostridia; o__Clostridiales; f__Lachnospiraceae; g__; s__	0.998745	0.999631	0.982939	0.750938	0.929506	0.9989	0.88729	0.990991	0.99015	0.865092	0.892661	0.997121	0.753332	0.985924	0.993365	0.918585	0.991698	0.861978
3014082	k__Bacteria; p__Firmicutes; c__Clostridia; o__Clostridiales; f__Lachnospiraceae	0.283912	0.977022	0.0682811	0.633481	0.482542	0.9989	0.684124	0.990991	0.757976	0.840497	0.290099	0.997121	0.449155	0.958198	0.687375	0.854917	0.878365	0.843882
332929	k__Bacteria; p__Firmicutes; c__Clostridia; o__Clostridiales; f__Ruminococcaceae; g__; s__	0.351682	0.977022	0.130967	0.642724	0.695166	0.9989	0.955784	0.990991	0.767668	0.844674	0.482718	0.997121	0.826403	0.985924	0.630905	0.854917	0.983982	0.861978
4436552	k__Bacteria; p__Bacteroidetes; c__Bacteroidia; o__Bacteroidales; f__Prevotellaceae; g__Prevotella; s__copri	0.963619	0.998434	0.73642	0.705092	0.877055	0.9989	0.951833	0.990991	0.91051	0.853262	0.969866	0.997121	0.720417	0.985924	0.993862	0.918585	0.965086	0.860656
191779	k__Bacteria; p__Firmicutes; c__Clostridia; o__Clostridiales; f__Lachnospiraceae; g__Blautia; s__	0.81991	0.997672	0.357093	0.680915	0.835812	0.9989	0.896955	0.990991	0.815223	0.850135	0.474791	0.997121	0.316241	0.939712	0.581023	0.839722	0.499826	0.78513
185607	k__Bacteria; p__Firmicutes; c__Clostridia; o__Clostridiales; f__Lachnospiraceae; g__; s__	0.484678	0.995463	0.483306	0.680915	0.291263	0.9989	0.617904	0.990991	0.3087	0.695933	0.500979	0.997121	0.13577	0.934955	0.49702	0.82546	0.237751	0.660589
195465	k__Bacteria; p__Firmicutes; c__Clostridia; o__Clostridiales; f__Lachnospiraceae; g__; s__	0.44471	0.995463	0.309384	0.675602	0.960855	0.9989	0.551774	0.990991	0.176044	0.627127	0.453881	0.997121	0.312394	0.938775	0.28905	0.805579	0.119987	0.65248
4405146	k__Bacteria; p__Firmicutes; c__Clostridia; o__Clostridiales; f__; g__; s__	0.883522	0.997672	0.7464	0.708382	0.433071	0.9989	0.449983	0.990991	0.0660959	0.57898	0.795376	0.997121	0.898968	0.985924	0.297715	0.805579	0.243253	0.665479
389371	k__Bacteria; p__Firmicutes; c__Clostridia; o__Clostridiales; f__; g__; s__	0.543147	0.995463	0.702371	0.701119	0.238347	0.9989	0.51717	0.990991	0.197508	0.628781	0.175129	0.997121	0.083191	0.934955	0.438053	0.810295	0.19248	0.65248
231952	k__Bacteria; p__Firmicutes; c__Clostridia; o__Clostridiales; f__Christensenellaceae; g__; s__	0.921733	0.997672	0.834865	0.724626	0.663734	0.9989	0.93517	0.990991	0.945024	0.858955	0.375514	0.997121	0.862675	0.985924	0.550593	0.836881	0.707819	0.817834
173927	k__Bacteria; p__Firmicutes; c__Clostridia; o__Clostridiales; f__; g__; s__	0.504704	0.995463	0.984598	0.750938	0.144257	0.9989	0.298014	0.990991	0.129287	0.602134	0.918517	0.997121	0.824436	0.985924	0.433277	0.810295	0.106946	0.65248
4433823	k__Bacteria; p__Bacteroidetes; c__Bacteroidia; o__Bacteroidales; f__Bacteroidaceae; g__Bacteroides; s__fragilis	0.00431148	0.977022	0.255756	0.666004	0.217479	0.9989	0.395065	0.990991	0.308084	0.695933	0.00772035	0.795968	0.204378	0.934955	0.0161924	0.741726	0.42937	0.763698
195081	k__Bacteria; p__Firmicutes; c__Clostridia; o__Clostridiales; f__Lachnospiraceae; g__Dorea; s__	0.52986	0.995463	0.638795	0.692803	0.505994	0.9989	0.273286	0.990991	0.660712	0.80582	0.402611	0.997121	0.491342	0.977032	0.546395	0.835177	0.880689	0.843882
4425669	k__Bacteria; p__Firmicutes; c__Clostridia; o__Clostridiales; f__Lachnospiraceae; g__Coprococcus; s__	0.817232	0.997672	0.539538	0.680915	0.466842	0.9989	0.361123	0.990991	0.78829	0.844674	0.949291	0.997121	0.551525	0.985924	0.977099	0.918585	0.879574	0.843882
4425663	k__Bacteria; p__Firmicutes; c__Clostridia; o__Clostridiales; f__; g__; s__	0.912681	0.997672	0.553366	0.680915	0.568811	0.9989	0.626351	0.990991	0.933041	0.857167	0.781335	0.997121	0.304678	0.934955	0.905128	0.906092	0.685135	0.809726
190649	k__Bacteria; p__Firmicutes; c__Clostridia; o__Clostridiales; f__Ruminococcaceae; g__; s__	0.191359	0.977022	0.161198	0.642724	0.294612	0.9989	0.789358	0.990991	0.614435	0.802797	0.0491138	0.99287	0.207733	0.934955	0.245256	0.805257	0.55539	0.788609
688923	k__Bacteria; p__Firmicutes; c__Clostridia; o__Clostridiales; f__Ruminococcaceae; g__; s__	0.64451	0.997672	0.766402	0.710314	0.774547	0.9989	0.669261	0.990991	0.752421	0.839245	0.122943	0.997121	0.174436	0.934955	0.145554	0.79919	0.08507	0.65248
4336943	k__Bacteria; p__Bacteroidetes; c__Bacteroidia; o__Bacteroidales; f__Rikenellaceae; g__; s__	0.0266459	0.977022	0.554004	0.680915	0.00865234	0.9989	0.0930661	0.990991	0.996692	0.867256	0.173745	0.997121	0.042246	0.934955	0.283234	0.805579	0.0749292	0.65248
188127	k__Bacteria; p__Firmicutes; c__Clostridia; o__Clostridiales; f__; g__; s__	0.715998	0.997672	0.505075	0.680915	0.485568	0.9989	0.728479	0.990991	0.359156	0.716004	0.551498	0.997121	0.546707	0.985924	0.254328	0.805257	0.717466	0.817834
2724175	k__Bacteria; p__Firmicutes; c__Clostridia; o__Clostridiales; f__Lachnospiraceae	0.29675	0.977022	0.644421	0.693571	0.151847	0.9989	0.115793	0.990991	0.0320395	0.57898	0.0817361	0.997121	0.0133306	0.934955	0.0747942	0.79919	0.00870921	0.639056
352347	k__Bacteria; p__Firmicutes; c__Clostridia; o__Clostridiales; f__Lachnospiraceae	0.271435	0.977022	0.0492095	0.633481	0.508163	0.9989	0.503985	0.990991	0.0591916	0.57898	0.788833	0.997121	0.605859	0.985924	0.101745	0.79919	0.287511	0.702267
206574	k__Bacteria; p__Firmicutes; c__Clostridia; o__Clostridiales; f__Ruminococcaceae; g__; s__	0.894931	0.997672	0.487199	0.680915	0.898961	0.9989	0.955588	0.990991	0.731727	0.833043	0.664178	0.997121	0.295805	0.934955	0.138493	0.79919	0.0725404	0.65248
189478	k__Bacteria; p__Firmicutes; c__Clostridia; o__Clostridiales; f__Lachnospiraceae; g__Coprococcus; s__	0.6138	0.997672	0.275084	0.6675	0.801815	0.9989	0.919791	0.990991	0.0757495	0.599537	0.605966	0.997121	0.823157	0.985924	0.460934	0.818021	0.34667	0.734373
328544	k__Bacteria; p__Firmicutes; c__Clostridia; o__Clostridiales; f__Ruminococcaceae; g__; s__	0.353443	0.977022	0.420275	0.680915	0.747527	0.9989	0.591712	0.990991	0.0486669	0.57898	0.607842	0.997121	0.371861	0.958198	0.0999175	0.79919	0.0864173	0.65248
299302	k__Bacteria; p__Firmicutes; c__Clostridia; o__Clostridiales; f__Lachnospiraceae; g__Blautia; s__	0.0325474	0.977022	0.0405981	0.633481	0.0352424	0.9989	0.264884	0.990991	0.184407	0.627127	0.00284009	0.7885	0.0115146	0.934955	0.0232445	0.741726	0.0644756	0.65248
4391262	k__Bacteria; p__Proteobacteria; c__Gammaproteobacteria; o__Enterobacteriales; f__Enterobacteriaceae; g__; s__	0.960953	0.998434	0.820679	0.72079	0.769261	0.9989	0.618498	0.990991	0.663938	0.80582	0.943283	0.997121	0.938041	0.990173	0.990789	0.918585	0.931549	0.856923
3265161	k__Bacteria; p__Firmicutes; c__Clostridia; o__Clostridiales; f__Lachnospiraceae; g__; s__	0.801733	0.997672	0.937819	0.742939	0.86257	0.9989	0.687508	0.990991	0.312958	0.695933	0.576423	0.997121	0.425847	0.958198	0.135197	0.79919	0.311683	0.714234
300374	k__Bacteria; p__Firmicutes; c__Clostridia; o__Clostridiales; f__Ruminococcaceae; g__Oscillospira; s__	0.491343	0.995463	0.970385	0.750686	0.151163	0.9989	0.348113	0.990991	0.0872908	0.600397	0.8746	0.997121	0.591694	0.985924	0.484717	0.82546	0.130089	0.65248
4458576	k__Bacteria; p__Firmicutes; c__Clostridia; o__Clostridiales; f__Lachnospiraceae; g__; s__	0.377035	0.977022	0.793282	0.718148	0.303027	0.9989	0.952366	0.990991	0.310065	0.695933	0.0904018	0.997121	0.166024	0.934955	0.329177	0.810295	0.397666	0.756425
4020502	k__Bacteria; p__Bacteroidetes; c__Bacteroidia; o__Bacteroidales; f__Bacteroidaceae; g__Bacteroides; s__	0.331523	0.977022	0.120995	0.642724	0.925073	0.9989	0.732537	0.990991	0.791126	0.844674	0.0113599	0.836578	0.654512	0.985924	0.0406097	0.79919	0.831619	0.835488
344525	k__Bacteria; p__Bacteroidetes; c__Bacteroidia; o__Bacteroidales; f__Bacteroidaceae; g__Bacteroides; s__	0.597034	0.995537	0.34123	0.680915	0.225386	0.9989	0.248298	0.990991	0.379309	0.721795	0.587889	0.997121	0.445732	0.958198	0.725624	0.868442	0.6936	0.81037
4372003	k__Bacteria; p__Bacteroidetes; c__Bacteroidia; o__Bacteroidales; f__Porphyromonadaceae; g__Parabacteroides; s__	0.422043	0.991177	0.499155	0.680915	0.239456	0.9989	0.258821	0.990991	0.01243	0.57898	0.318441	0.997121	0.311866	0.938775	0.0795836	0.79919	0.0498382	0.65248
185763	k__Bacteria; p__Firmicutes; c__Clostridia; o__Clostridiales; f__Ruminococcaceae; g__Faecalibacterium; s__prausnitzii	0.633107	0.997672	0.472523	0.680915	0.580862	0.9989	0.444908	0.990991	0.587872	0.802797	0.949602	0.997121	0.719156	0.985924	0.133788	0.79919	0.0755505	0.65248
177172	k__Bacteria; p__Firmicutes; c__Clostridia; o__Clostridiales; f__Lachnospiraceae; g__Coprococcus; s__	0.643347	0.997672	0.49437	0.680915	0.550315	0.9989	0.432402	0.990991	0.222772	0.661756	0.653304	0.997121	0.337139	0.947727	0.63476	0.854917	0.487223	0.78513
193667	k__Bacteria; p__Firmicutes; c__Clostridia; o__Clostridiales; f__Ruminococcaceae; g__Faecalibacterium	0.345263	0.977022	0.0778182	0.633481	0.935328	0.9989	0.749025	0.990991	0.521636	0.787129	0.906203	0.997121	0.507452	0.983353	0.185937	0.805257	0.671888	0.809726
193666	k__Bacteria; p__Firmicutes; c__Clostridia; o__Clostridiales; f__Lachnospiraceae; g__Blautia; s__	0.539305	0.995463	0.709698	0.701119	0.142894	0.9989	0.257469	0.990991	0.240422	0.67068	0.678107	0.997121	0.275749	0.934955	0.797714	0.879892	0.378285	0.749953
4470870	k__Bacteria; p__Bacteroidetes; c__Bacteroidia; o__Bacteroidales; f__[Barnesiellaceae]; g__; s__	0.303993	0.977022	0.969405	0.750686	0.0788512	0.9989	0.0990671	0.990991	0.521116	0.787129	0.414895	0.997121	0.179312	0.934955	0.640385	0.854917	0.453762	0.763698
147969	k__Bacteria; p__Firmicutes; c__Clostridia; o__Clostridiales; f__Ruminococcaceae; g__Ruminococcus; s__	0.456637	0.995463	0.193428	0.642724	0.99778	0.9989	0.742169	0.990991	0.269974	0.684168	0.331405	0.997121	0.495398	0.978248	0.195738	0.805257	0.176966	0.65248
199702	k__Bacteria; p__Firmicutes; c__Clostridia; o__Clostridiales; f__Ruminococcaceae; g__Faecalibacterium; s__prausnitzii	0.719113	0.997672	0.382235	0.680915	0.763814	0.9989	0.937953	0.990991	0.953785	0.862549	0.885925	0.997121	0.563776	0.985924	0.576279	0.839722	0.932591	0.856923
198071	k__Bacteria; p__Firmicutes; c__Clostridia; o__Clostridiales; f__Lachnospiraceae; g__; s__	0.118737	0.977022	0.0650052	0.633481	0.0463094	0.9989	0.11004	0.990991	0.865908	0.853262	0.0672802	0.997121	0.0118842	0.934955	0.306866	0.805579	0.0858518	0.65248
175485	k__Bacteria; p__Bacteroidetes; c__Bacteroidia; o__Bacteroidales; f__Bacteroidaceae; g__Bacteroides; s__	0.871089	0.997672	0.496571	0.680915	0.773611	0.9989	0.91572	0.990991	0.37144	0.721795	0.50699	0.997121	0.357104	0.948636	0.797229	0.879892	0.557482	0.788609
306499	k__Bacteria; p__Firmicutes; c__Clostridia; o__Clostridiales; f__Lachnospiraceae; g__; s__	0.924299	0.997672	0.819133	0.72079	0.589969	0.9989	0.752762	0.990991	0.245222	0.67068	0.422585	0.997121	0.169874	0.934955	0.19188	0.805257	0.209392	0.65248
174288	k__Bacteria; p__Firmicutes; c__Clostridia; o__Clostridiales; f__Ruminococcaceae; g__; s__	0.83924	0.997672	0.70752	0.701119	0.977877	0.9989	0.6625	0.990991	0.977239	0.864284	0.930269	0.997121	0.883358	0.985924	0.985007	0.918585	0.953096	0.856923
195937	k__Bacteria; p__Firmicutes; c__Clostridia; o__Clostridiales; f__Lachnospiraceae; g__Blautia; s__	0.348571	0.977022	0.3218	0.677914	0.269631	0.9989	0.590483	0.990991	0.34485	0.706927	0.501867	0.997121	0.201615	0.934955	0.445132	0.810295	0.506512	0.785147
178760	k__Bacteria; p__Firmicutes; c__Clostridia; o__Clostridiales; f__Ruminococcaceae; g__Ruminococcus; s__	0.0374845	0.977022	0.128686	0.642724	0.0103159	0.9989	0.111274	0.990991	0.630668	0.80582	0.096093	0.997121	0.0567323	0.934955	0.136989	0.79919	0.095072	0.65248
193477	k__Bacteria; p__Firmicutes; c__Clostridia; o__Clostridiales; f__Lachnospiraceae; g__; s__	0.905157	0.997672	0.473481	0.680915	0.953278	0.9989	0.82492	0.990991	0.319083	0.695933	0.975846	0.997121	0.911299	0.985924	0.89144	0.906092	0.732217	0.819093
180468	k__Bacteria; p__Firmicutes; c__Clostridia; o__Clostridiales; f__Ruminococcaceae; g__Oscillospira; s__	0.236906	0.977022	0.438916	0.680915	0.79785	0.9989	0.369668	0.990991	0.837622	0.850135	0.321117	0.997121	0.975061	0.994931	0.715213	0.863164	0.997641	0.861978
180462	k__Bacteria; p__Firmicutes; c__Clostridia; o__Clostridiales; f__Ruminococcaceae; g__; s__	0.685494	0.997672	0.459153	0.680915	0.797367	0.9989	0.803244	0.990991	0.808985	0.846846	0.35195	0.997121	0.651581	0.985924	0.838731	0.901187	0.929364	0.856923
197397	k__Bacteria; p__Firmicutes; c__Clostridia; o__Clostridiales; f__Lachnospiraceae; g__Blautia; s__	0.348391	0.977022	0.370875	0.680915	0.215942	0.9989	0.415653	0.990991	0.701196	0.818008	0.446182	0.997121	0.186636	0.934955	0.781965	0.877711	0.606523	0.800058
184760	k__Bacteria; p__Firmicutes; c__Clostridia; o__Clostridiales; f__Ruminococcaceae; g__; s__	0.21941	0.977022	0.0658271	0.633481	0.361241	0.9989	0.671039	0.990991	0.221715	0.661756	0.623127	0.997121	0.368686	0.957143	0.181815	0.805257	0.519992	0.788609
317677	k__Bacteria; p__Firmicutes; c__Clostridia; o__Clostridiales; f__Ruminococcaceae; g__; s__	0.774854	0.997672	0.616366	0.689355	0.937601	0.9989	0.525854	0.990991	0.870855	0.853262	0.903839	0.997121	0.857513	0.985924	0.962757	0.918585	0.97283	0.861978
352529	k__Bacteria; p__Firmicutes; c__Clostridia; o__Clostridiales; f__Lachnospiraceae; g__[Ruminococcus]; s__	0.0622022	0.977022	0.235613	0.653556	0.0996083	0.9989	0.0636224	0.990991	0.131437	0.602134	0.0277809	0.97871	0.0434029	0.934955	0.0555642	0.79919	0.0809623	0.65248
185411	k__Bacteria; p__Firmicutes; c__Clostridia; o__Clostridiales; f__Lachnospiraceae; g__Roseburia; s__	0.509287	0.995463	0.302211	0.675602	0.947191	0.9989	0.669462	0.990991	0.576253	0.79778	0.554072	0.997121	0.38272	0.958198	0.510945	0.826324	0.431424	0.763698
3973322	k__Bacteria; p__Firmicutes; c__Clostridia; o__Clostridiales; f__; g__; s__	0.125436	0.977022	0.669631	0.700727	0.0232405	0.9989	0.151619	0.990991	0.241904	0.67068	0.545276	0.997121	0.193492	0.934955	0.244735	0.805257	0.0725505	0.65248
4473509	k__Bacteria; p__Firmicutes; c__Clostridia; o__Clostridiales; f__Lachnospiraceae; g__; s__	0.11573	0.977022	0.280709	0.6675	0.197542	0.9989	0.91832	0.990991	0.941146	0.857167	0.177942	0.997121	0.757042	0.985924	0.0559826	0.79919	0.383089	0.749953
4217963	k__Bacteria; p__Firmicutes; c__Clostridia; o__Clostridiales; f__Lachnospiraceae; g__; s__	0.0165754	0.977022	0.154039	0.642724	0.320389	0.9989	0.552859	0.990991	0.339128	0.706927	0.0645116	0.997121	0.0519566	0.934955	0.00123318	0.644967	0.0424103	0.639056
163243	k__Bacteria; p__Firmicutes; c__Clostridia; o__Clostridiales; f__Ruminococcaceae; g__Ruminococcus; s__	0.341481	0.977022	0.124385	0.642724	0.503726	0.9989	0.212549	0.990991	0.707184	0.818607	0.479433	0.997121	0.459584	0.958198	0.566226	0.839235	0.841408	0.835676
198449	k__Bacteria; p__Bacteroidetes; c__Bacteroidia; o__Bacteroidales; f__Bacteroidaceae; g__Bacteroides; s__	0.849595	0.997672	0.646266	0.693849	0.417362	0.9989	0.39055	0.990991	0.114698	0.602134	0.851961	0.997121	0.55934	0.985924	0.683282	0.854917	0.335801	0.724144
174611	k__Bacteria; p__Firmicutes; c__Clostridia; o__Clostridiales; f__Ruminococcaceae; g__Faecalibacterium; s__prausnitzii	0.650674	0.997672	0.300496	0.675602	0.578591	0.9989	0.858669	0.990991	0.2479	0.67068	0.917563	0.997121	0.857858	0.985924	0.89839	0.906092	0.674682	0.809726
4469007	k__Bacteria; p__Firmicutes; c__Clostridia; o__Clostridiales; f__; g__; s__	0.27792	0.977022	0.899618	0.735021	0.0903557	0.9989	0.0817323	0.990991	0.191849	0.627127	0.34584	0.997121	0.083336	0.934955	0.499	0.82546	0.169471	0.65248
4408801	k__Bacteria; p__Firmicutes; c__Clostridia; o__Clostridiales; f__Ruminococcaceae; g__Oscillospira; s__	0.414931	0.990264	0.517157	0.680915	0.204224	0.9989	0.26383	0.990991	0.127463	0.602134	0.0753367	0.997121	0.10929	0.934955	0.0511502	0.79919	0.183951	0.65248
317814	k__Bacteria; p__Firmicutes; c__Clostridia; o__Clostridiales; f__Ruminococcaceae; g__; s__	0.626495	0.997672	0.869317	0.728284	0.22826	0.9989	0.362184	0.990991	0.866785	0.853262	0.359604	0.997121	0.326352	0.939712	0.562269	0.839235	0.677844	0.809726
189647	k__Bacteria; p__Firmicutes; c__Clostridia; o__Clostridiales; f__; g__; s__	0.505995	0.995463	0.629088	0.690853	0.251582	0.9989	0.585573	0.990991	0.215622	0.661756	0.690979	0.997121	0.229442	0.934955	0.531902	0.830481	0.36391	0.742988
1102370	k__Bacteria; p__Firmicutes; c__Clostridia; o__Clostridiales; f__Ruminococcaceae; g__; s__	0.277063	0.977022	0.135596	0.642724	0.66055	0.9989	0.865069	0.990991	0.652106	0.80582	0.547394	0.997121	0.937314	0.990173	0.21109	0.805257	0.89939	0.847998
4375889	k__Bacteria; p__Firmicutes; c__Clostridia; o__Clostridiales; f__Ruminococcaceae; g__; s__	0.585149	0.995463	0.292889	0.670001	0.61088	0.9989	0.307733	0.990991	0.0268949	0.57898	0.604424	0.997121	0.317976	0.939712	0.325949	0.810295	0.113878	0.65248
1751298	k__Bacteria; p__Firmicutes; c__Clostridia; o__Clostridiales; f__Lachnospiraceae; g__Roseburia; s__	0.884878	0.997672	0.624887	0.689901	0.985638	0.9989	0.785075	0.990991	0.406535	0.730848	0.621855	0.997121	0.221296	0.934955	0.47224	0.82546	0.115538	0.65248
322835	k__Bacteria; p__Firmicutes; c__Clostridia; o__Clostridiales; f__Lachnospiraceae; g__Lachnospira; s__	0.232704	0.977022	0.0945799	0.633481	0.212125	0.9989	0.493877	0.990991	0.146344	0.612678	0.438037	0.997121	0.255631	0.934955	0.520481	0.82701	0.311573	0.714234
191734	k__Bacteria; p__Firmicutes; c__Clostridia; o__Clostridiales; f__Lachnospiraceae; g__Blautia; s__	0.976571	0.999631	0.725898	0.701119	0.895508	0.9989	0.760352	0.990991	0.774939	0.844674	0.344121	0.997121	0.222457	0.934955	0.399866	0.810295	0.200847	0.65248
3530697	k__Bacteria; p__Firmicutes; c__Clostridia; o__Clostridiales; f__Ruminococcaceae; g__; s__	0.0346164	0.977022	0.594554	0.684323	0.0405401	0.9989	0.596421	0.990991	0.320925	0.695933	0.206216	0.997121	0.0612733	0.934955	0.0931881	0.79919	0.182532	0.65248
193644	k__Bacteria; p__Firmicutes; c__Clostridia; o__Clostridiales; f__Ruminococcaceae; g__; s__	0.884649	0.997672	0.509372	0.680915	0.578735	0.9989	0.505518	0.990991	0.883486	0.853262	0.517187	0.997121	0.674873	0.985924	0.277859	0.805257	0.176429	0.65248
336559	k__Bacteria; p__Bacteroidetes; c__Bacteroidia; o__Bacteroidales; f__Bacteroidaceae; g__Bacteroides; s__	0.923717	0.997672	0.493991	0.680915	0.880596	0.9989	0.879058	0.990991	0.309508	0.695933	0.915485	0.997121	0.760281	0.985924	0.738644	0.872947	0.759201	0.821062
227565	k__Bacteria; p__Firmicutes; c__Clostridia; o__Clostridiales; f__Ruminococcaceae; g__; s__	0.270893	0.977022	0.510083	0.680915	0.156528	0.9989	0.652716	0.990991	0.265019	0.683954	0.599833	0.997121	0.540372	0.985924	0.50108	0.82546	0.307045	0.714234
176113	k__Bacteria; p__Firmicutes; c__Clostridia; o__Clostridiales; f__; g__; s__	0.386324	0.977022	0.197188	0.642724	0.422927	0.9989	0.847488	0.990991	0.656086	0.80582	0.584565	0.997121	0.384237	0.958198	0.84243	0.901187	0.785446	0.821355
182255	k__Bacteria; p__Bacteroidetes; c__Bacteroidia; o__Bacteroidales; f__Bacteroidaceae; g__Bacteroides; s__	0.15744	0.977022	0.494776	0.680915	0.862284	0.9989	0.328654	0.990991	0.738694	0.83357	0.0805386	0.997121	0.31889	0.939712	0.29443	0.805579	0.566117	0.788609
199279	k__Bacteria; p__Firmicutes; c__Clostridia; o__Clostridiales; f__Lachnospiraceae; g__; s__	0.551261	0.995463	0.331624	0.680915	0.204755	0.9989	0.345834	0.990991	0.103366	0.602134	0.633366	0.997121	0.206836	0.934955	0.497328	0.82546	0.229197	0.653149
177697	k__Bacteria; p__Firmicutes; c__Clostridia; o__Clostridiales; f__Ruminococcaceae; g__; s__	0.188968	0.977022	0.135593	0.642724	0.227174	0.9989	0.711775	0.990991	0.128262	0.602134	0.646249	0.997121	0.62762	0.985924	0.406209	0.810295	0.318156	0.721626
180401	k__Bacteria; p__Firmicutes; c__Clostridia; o__Clostridiales; f__Lachnospiraceae; g__Blautia	0.307267	0.977022	0.869169	0.728284	0.504925	0.9989	0.140383	0.990991	0.939916	0.857167	0.873064	0.997121	0.643452	0.985924	0.488496	0.82546	0.679735	0.809726
782953	k__Bacteria; p__Proteobacteria; c__Gammaproteobacteria; o__Enterobacteriales; f__Enterobacteriaceae; g__; s__	0.956353	0.998434	0.946173	0.745486	0.704174	0.9989	0.617768	0.990991	0.789982	0.844674	0.979601	0.997121	0.83758	0.985924	0.995378	0.918585	0.865314	0.842678
186735	k__Bacteria; p__Firmicutes; c__Clostridia; o__Clostridiales; f__Lachnospiraceae; g__; s__	0.00390482	0.977022	0.928637	0.74175	0.00308475	0.964445	0.225607	0.990991	0.0883421	0.600397	0.137684	0.997121	0.0397994	0.934955	0.0249123	0.741726	0.03109	0.639056
177037	k__Bacteria; p__Firmicutes; c__Clostridia; o__Clostridiales; f__Lachnospiraceae; g__Blautia; s__	0.270604	0.977022	0.161774	0.642724	0.370911	0.9989	0.879041	0.990991	0.851455	0.853262	0.25219	0.997121	0.99581	0.995578	0.40564	0.810295	0.743395	0.819093
177032	k__Bacteria; p__Firmicutes; c__Clostridia; o__Clostridiales; f__Lachnospiraceae; g__; s__	0.351779	0.977022	0.237713	0.654841	0.341121	0.9989	0.443328	0.990991	0.280841	0.690476	0.274751	0.997121	0.15042	0.934955	0.571357	0.839722	0.316515	0.721586
192720	k__Bacteria; p__Firmicutes; c__Clostridia; o__Clostridiales; f__Ruminococcaceae; g__; s__	0.891499	0.997672	0.710899	0.701119	0.725263	0.9989	0.608236	0.990991	0.092058	0.602134	0.883777	0.997121	0.453125	0.958198	0.633159	0.854917	0.32792	0.723452
181756	k__Bacteria; p__Firmicutes; c__Clostridia; o__Clostridiales; f__Lachnospiraceae	0.153001	0.977022	0.0928343	0.633481	0.294459	0.9989	0.817653	0.990991	0.378706	0.721795	0.120051	0.997121	0.292684	0.934955	0.32349	0.810295	0.600167	0.796489
181754	k__Bacteria; p__Firmicutes; c__Clostridia; o__Clostridiales; f__Ruminococcaceae; g__; s__	0.181759	0.977022	0.0411707	0.633481	0.842102	0.9989	0.86861	0.990991	0.2904	0.693875	0.768373	0.997121	0.813079	0.985924	0.268197	0.805257	0.688995	0.809726
178485	k__Bacteria; p__Firmicutes; c__Clostridia; o__Clostridiales; f__Ruminococcaceae; g__; s__	0.324426	0.977022	0.859322	0.728284	0.0859588	0.9989	0.155482	0.990991	0.294439	0.693875	0.0430125	0.97871	0.00560517	0.934955	0.126305	0.79919	0.0244553	0.639056
173863	k__Bacteria; p__Firmicutes; c__Clostridia; o__Clostridiales; f__Ruminococcaceae; g__Faecalibacterium; s__prausnitzii	0.215792	0.977022	0.0370059	0.627051	0.628196	0.9989	0.415722	0.990991	0.197653	0.628781	0.566134	0.997121	0.367505	0.956492	0.06978	0.79919	0.457965	0.766406
194597	k__Bacteria; p__Firmicutes; c__Clostridia; o__Clostridiales; f__; g__; s__	0.651331	0.997672	0.315523	0.677508	0.637315	0.9989	0.821768	0.990991	0.913097	0.853262	0.945429	0.997121	0.966361	0.994931	0.846215	0.901187	0.715067	0.817834
187569	k__Bacteria; p__Firmicutes; c__Clostridia; o__Clostridiales; f__Lachnospiraceae; g__Coprococcus; s__	0.516913	0.995463	0.309054	0.675602	0.589026	0.9989	0.932596	0.990991	0.200673	0.63198	0.742646	0.997121	0.436666	0.958198	0.554247	0.838526	0.402044	0.756425
4395096	k__Bacteria; p__Bacteroidetes; c__Bacteroidia; o__Bacteroidales; f__Bacteroidaceae; g__Bacteroides; s__ovatus	0.776456	0.997672	0.621495	0.689901	0.97359	0.9989	0.589199	0.990991	0.0054898	0.57898	0.294618	0.997121	0.63306	0.985924	0.0897772	0.79919	0.04374	0.639056
179319	k__Bacteria; p__Firmicutes; c__Clostridia; o__Clostridiales; f__Lachnospiraceae; g__; s__	0.83404	0.997672	0.366238	0.680915	0.955711	0.9989	0.858981	0.990991	0.319221	0.695933	0.377205	0.997121	0.531338	0.985924	0.321752	0.809582	0.224067	0.653149
4390319	k__Bacteria; p__Bacteroidetes; c__Bacteroidia; o__Bacteroidales; f__Bacteroidaceae; g__Bacteroides; s__ovatus	0.866185	0.997672	0.990611	0.750938	0.873311	0.9989	0.732564	0.990991	0.0290534	0.57898	0.605602	0.997121	0.56901	0.985924	0.0849431	0.79919	0.126624	0.65248
313593	k__Bacteria; p__Firmicutes; c__Clostridia; o__Clostridiales; f__Lachnospiraceae; g__Blautia; s__producta	0.931973	0.997672	0.986207	0.750938	0.668514	0.9989	0.53966	0.990991	0.937221	0.857167	0.892003	0.997121	0.608472	0.985924	0.972039	0.918585	0.946608	0.856923
197022	k__Bacteria; p__Firmicutes; c__Clostridia; o__Clostridiales; f__Lachnospiraceae; g__Coprococcus; s__	0.820602	0.997672	0.35898	0.680915	0.998252	0.9989	0.881538	0.990991	0.0637065	0.57898	0.849006	0.997121	0.553146	0.985924	0.56695	0.839235	0.159665	0.65248
188316	k__Bacteria; p__Firmicutes; c__Clostridia; o__Clostridiales; f__Ruminococcaceae; g__Oscillospira; s__	0.526053	0.995463	0.53501	0.680915	0.269657	0.9989	0.364715	0.990991	0.0684211	0.579067	0.69696	0.997121	0.396501	0.958198	0.436321	0.810295	0.20192	0.65248
183698	k__Bacteria; p__Firmicutes; c__Clostridia; o__Clostridiales; f__Lachnospiraceae; g__; s__	0.038356	0.977022	0.0134155	0.483329	0.172951	0.9989	0.527717	0.990991	0.423276	0.735899	0.0182643	0.972977	0.0718301	0.934955	0.121104	0.79919	0.272718	0.69427
177207	k__Bacteria; p__Firmicutes; c__Clostridia; o__Clostridiales	0.778326	0.997672	0.601564	0.684323	0.332014	0.9989	0.50884	0.990991	0.574687	0.797646	0.858454	0.997121	0.535541	0.985924	0.922577	0.90967	0.684865	0.809726
194287	k__Bacteria; p__Firmicutes; c__Clostridia; o__Clostridiales; f__Ruminococcaceae; g__; s__	0.124063	0.977022	0.280503	0.6675	0.0878175	0.9989	0.548544	0.990991	0.489837	0.76641	0.155482	0.997121	0.355201	0.948636	0.3603	0.810295	0.436769	0.763698
177062	k__Bacteria; p__Firmicutes; c__Clostridia; o__Clostridiales; f__Lachnospiraceae; g__Blautia; s__	0.120834	0.977022	0.0361408	0.626002	0.966204	0.9989	0.751933	0.990991	0.972553	0.864284	0.382059	0.997121	0.577532	0.985924	0.19118	0.805257	0.944761	0.856923
176862	k__Bacteria; p__Firmicutes; c__Clostridia; o__Clostridiales; f__; g__; s__	0.829145	0.997672	0.456963	0.680915	0.47978	0.9989	0.616548	0.990991	0.296128	0.693875	0.508855	0.997121	0.278379	0.934955	0.305575	0.805579	0.400323	0.756425
176865	k__Bacteria; p__Firmicutes; c__Clostridia; o__Clostridiales; f__Ruminococcaceae	0.168704	0.977022	0.35191	0.680915	0.110742	0.9989	0.140052	0.990991	0.236638	0.670177	0.289153	0.997121	0.443647	0.958198	0.110372	0.79919	0.0824756	0.65248
332732	k__Bacteria; p__Bacteroidetes; c__Bacteroidia; o__Bacteroidales; f__Bacteroidaceae; g__Bacteroides; s__	0.552679	0.995463	0.211192	0.642724	0.631219	0.9989	0.352814	0.990991	0.301614	0.69416	0.485853	0.997121	0.975746	0.994931	0.675301	0.854917	0.569137	0.788609
182864	k__Bacteria; p__Firmicutes; c__Clostridia; o__Clostridiales; f__Lachnospiraceae; g__Blautia; s__	0.813676	0.997672	0.771493	0.710445	0.330749	0.9989	0.436092	0.990991	0.0957661	0.602134	0.321629	0.997121	0.174883	0.934955	0.218444	0.805257	0.184885	0.65248
191874	k__Bacteria; p__Firmicutes; c__Clostridia; o__Clostridiales; f__Ruminococcaceae; g__; s__	0.603989	0.995537	0.687834	0.701119	0.276637	0.9989	0.324718	0.990991	0.100889	0.602134	0.564887	0.997121	0.989728	0.995355	0.244991	0.805257	0.0770385	0.65248
191872	k__Bacteria; p__Firmicutes; c__Clostridia; o__Clostridiales; f__Ruminococcaceae; g__; s__	0.331078	0.977022	0.304203	0.675602	0.140716	0.9989	0.445	0.990991	0.790973	0.844674	0.242184	0.997121	0.0881701	0.934955	0.734428	0.871932	0.401408	0.756425
178238	k__Bacteria; p__Firmicutes; c__Clostridia; o__Clostridiales; f__Lachnospiraceae; g__Coprococcus; s__	0.413044	0.990264	0.221538	0.642724	0.625618	0.9989	0.510198	0.990991	0.0870078	0.600397	0.754743	0.997121	0.446419	0.958198	0.513796	0.826324	0.275131	0.696934
174792	k__Bacteria; p__Firmicutes; c__Clostridia; o__Clostridiales; f__Lachnospiraceae; g__; s__	0.202561	0.977022	0.186509	0.642724	0.209472	0.9989	0.717668	0.990991	0.537115	0.791215	0.333157	0.997121	0.119947	0.934955	0.560484	0.839235	0.405892	0.756425
307238	k__Bacteria; p__Firmicutes; c__Clostridia; o__Clostridiales; f__Ruminococcaceae; g__; s__	0.818915	0.997672	0.467591	0.680915	0.419735	0.9989	0.507186	0.990991	0.71559	0.824642	0.813902	0.997121	0.892384	0.985924	0.842582	0.901187	0.762878	0.821062
330469	k__Bacteria; p__Firmicutes; c__Clostridia; o__Clostridiales; f__Ruminococcaceae; g__; s__	0.231367	0.977022	0.0468828	0.633481	0.257772	0.9989	0.26873	0.990991	0.192135	0.627127	0.53546	0.997121	0.476926	0.965167	0.270902	0.805257	0.370998	0.748417
4453501	k__Bacteria; p__Firmicutes; c__Clostridia; o__Clostridiales; f__Veillonellaceae; g__Veillonella; s__dispar	0.332117	0.977022	0.876999	0.728284	0.762314	0.9989	0.459013	0.990991	0.280662	0.690476	0.156811	0.997121	0.49128	0.977032	0.421876	0.810295	0.620019	0.805506
192741	k__Bacteria; p__Firmicutes; c__Clostridia; o__Clostridiales; f__; g__; s__	0.593899	0.995537	0.906591	0.736089	0.200483	0.9989	0.346715	0.990991	0.169234	0.627127	0.892282	0.997121	0.858033	0.985924	0.575463	0.839722	0.210014	0.65248
3600504	k__Bacteria; p__Bacteroidetes; c__Bacteroidia; o__Bacteroidales; f__Bacteroidaceae; g__Bacteroides; s__	0.52618	0.995463	0.445707	0.680915	0.500416	0.9989	0.355566	0.990991	0.618203	0.803604	0.131033	0.997121	0.194518	0.934955	0.410358	0.810295	0.40384	0.756425
3797933	k__Bacteria; p__Firmicutes; c__Clostridia; o__Clostridiales; f__Lachnospiraceae; g__; s__	0.727806	0.997672	0.885894	0.729471	0.377475	0.9989	0.266443	0.990991	0.590124	0.802797	0.878401	0.997121	0.50839	0.983353	0.917174	0.908169	0.549472	0.788609
199534	k__Bacteria; p__Bacteroidetes; c__Bacteroidia; o__Bacteroidales; f__Rikenellaceae; g__; s__	0.336353	0.977022	0.193041	0.642724	0.966933	0.9989	0.619016	0.990991	0.839829	0.850358	0.954238	0.997121	0.919508	0.986747	0.448241	0.810295	0.987919	0.861978
187504	k__Bacteria; p__Firmicutes; c__Clostridia; o__Clostridiales; f__Ruminococcaceae; g__; s__	0.20857	0.977022	0.599391	0.684323	0.0794879	0.9989	0.437521	0.990991	0.19049	0.627127	0.371047	0.997121	0.202083	0.934955	0.141152	0.79919	0.21309	0.65248
4094259	k__Bacteria; p__Firmicutes; c__Clostridia; o__Clostridiales; f__Lachnospiraceae; g__; s__	0.425195	0.994051	0.267385	0.666132	0.314931	0.9989	0.719158	0.990991	0.65539	0.80582	0.350145	0.997121	0.0833867	0.934955	0.077044	0.79919	0.143837	0.65248
2415144	k__Bacteria; p__Bacteroidetes; c__Bacteroidia; o__Bacteroidales; f__Bacteroidaceae; g__Bacteroides; s__	0.712549	0.997672	0.662339	0.699137	0.6414	0.9989	0.321197	0.990991	0.524831	0.789652	0.507452	0.997121	0.65425	0.985924	0.692386	0.854917	0.445048	0.763698
208739	k__Bacteria; p__Firmicutes; c__Clostridia; o__Clostridiales; f__Ruminococcaceae; g__Faecalibacterium; s__prausnitzii	0.376374	0.977022	0.192057	0.642724	0.637477	0.9989	0.523775	0.990991	0.445046	0.754028	0.988002	0.997121	0.95966	0.994931	0.606069	0.84615	0.828249	0.833987
188333	k__Bacteria; p__Firmicutes; c__Clostridia; o__Clostridiales; f__Lachnospiraceae; g__[Ruminococcus]	0.337976	0.977022	0.237756	0.654841	0.342575	0.9989	0.838087	0.990991	0.505544	0.776965	0.519207	0.997121	0.465577	0.958198	0.756656	0.872947	0.671653	0.809726
196315	k__Bacteria; p__Firmicutes; c__Clostridia; o__Clostridiales; f__Clostridiaceae; g__; s__	0.715098	0.997672	0.257884	0.666132	0.824704	0.9989	0.864978	0.990991	0.916927	0.853262	0.861592	0.997121	0.58972	0.985924	0.90891	0.90661	0.659077	0.809726
177222	k__Bacteria; p__Bacteroidetes; c__Bacteroidia; o__Bacteroidales; f__Bacteroidaceae; g__Bacteroides; s__	0.560135	0.995463	0.175395	0.642724	0.97184	0.9989	0.718509	0.990991	0.133239	0.602134	0.396924	0.997121	0.281296	0.934955	0.311546	0.805579	0.108694	0.65248
288810	k__Bacteria; p__Firmicutes; c__Clostridia; o__Clostridiales; f__Ruminococcaceae; g__; s__	0.585182	0.995463	0.664669	0.700105	0.970955	0.9989	0.481301	0.990991	0.668378	0.808339	0.364612	0.997121	0.444969	0.958198	0.524754	0.830481	0.642327	0.805506
326482	k__Bacteria; p__Bacteroidetes; c__Bacteroidia; o__Bacteroidales; f__Prevotellaceae; g__Prevotella; s__copri	0.974152	0.999631	0.986541	0.750938	0.661794	0.9989	0.765386	0.990991	0.243184	0.67068	0.905779	0.997121	0.465918	0.958198	0.94763	0.918585	0.565495	0.788609
172777	k__Bacteria; p__Bacteroidetes; c__Bacteroidia; o__Bacteroidales; f__Bacteroidaceae; g__Bacteroides; s__	0.645383	0.997672	0.255306	0.666004	0.977063	0.9989	0.652444	0.990991	0.409975	0.730848	0.179895	0.997121	0.366205	0.956492	0.345594	0.810295	0.344649	0.734373
199054	k__Bacteria; p__Firmicutes; c__Clostridia; o__Clostridiales; f__Lachnospiraceae; g__; s__	0.169772	0.977022	0.0796324	0.633481	0.19282	0.9989	0.536187	0.990991	0.296219	0.693875	0.562266	0.997121	0.290048	0.934955	0.606412	0.84615	0.524413	0.788609
184990	k__Bacteria; p__Firmicutes; c__Clostridia; o__Clostridiales; f__Ruminococcaceae; g__; s__	0.508205	0.995463	0.198386	0.642724	0.679616	0.9989	0.909885	0.990991	0.0539661	0.57898	0.599747	0.997121	0.52048	0.985924	0.293294	0.805579	0.0974682	0.65248
4476780	k__Bacteria; p__Bacteroidetes; c__Bacteroidia; o__Bacteroidales; f__Rikenellaceae; g__; s__	0.1911	0.977022	0.535756	0.680915	0.0741322	0.9989	0.122532	0.990991	0.136784	0.602134	0.545409	0.997121	0.295784	0.934955	0.167319	0.805257	0.138334	0.65248
197698	k__Bacteria; p__Firmicutes; c__Clostridia; o__Clostridiales; f__Lachnospiraceae; g__Coprococcus; s__	0.966022	0.998434	0.720107	0.701119	0.645094	0.9989	0.685555	0.990991	0.853079	0.853262	0.926277	0.997121	0.627444	0.985924	0.983377	0.918585	0.958539	0.858261
185861	k__Bacteria; p__Firmicutes; c__Clostridia; o__Clostridiales; f__Lachnospiraceae	0.748623	0.997672	0.681555	0.701119	0.496762	0.9989	0.883779	0.990991	0.14959	0.61278	0.293524	0.997121	0.355271	0.948636	0.0659549	0.79919	0.0295698	0.639056
4428714	k__Bacteria; p__Tenericutes; c__Mollicutes; o__RF39; f__; g__; s__	0.76585	0.997672	0.487721	0.680915	0.88144	0.9989	0.71066	0.990991	0.389054	0.726185	0.120568	0.997121	0.97137	0.994931	0.35313	0.810295	0.858571	0.840715
4468384	k__Bacteria; p__Firmicutes; c__Clostridia; o__Clostridiales; f__Lachnospiraceae; g__Blautia; s__	0.404649	0.989821	0.538859	0.680915	0.184934	0.9989	0.0884601	0.990991	0.633072	0.80582	0.404941	0.997121	0.185638	0.934955	0.35118	0.810295	0.565821	0.788609
365536	k__Bacteria; p__Firmicutes; c__Clostridia; o__Clostridiales; f__Ruminococcaceae; g__Oscillospira; s__	0.197599	0.977022	0.634941	0.692167	0.398602	0.9989	0.68604	0.990991	0.106863	0.602134	0.555705	0.997121	0.472683	0.958469	0.122332	0.79919	0.16539	0.65248
180999	k__Bacteria; p__Firmicutes; c__Clostridia; o__Clostridiales; f__Lachnospiraceae; g__; s__	0.596225	0.995537	0.380619	0.680915	0.525067	0.9989	0.909399	0.990991	0.91928	0.853262	0.438712	0.997121	0.457299	0.958198	0.647129	0.854917	0.890809	0.844385
2256425	k__Bacteria; p__Firmicutes; c__Clostridia; o__Clostridiales; f__Christensenellaceae; g__; s__	0.980062	0.999631	0.743476	0.707576	0.745043	0.9989	0.707448	0.990991	0.695696	0.814347	0.998885	0.999399	0.963108	0.994931	0.998384	0.918585	0.977995	0.861978
3426658	k__Bacteria; p__Bacteroidetes; c__Bacteroidia; o__Bacteroidales; f__Bacteroidaceae; g__Bacteroides; s__	0.474095	0.995463	0.149442	0.642724	0.808912	0.9989	0.983183	0.996717	0.757519	0.840497	0.146681	0.997121	0.595397	0.985924	0.313333	0.805579	0.444259	0.763698
4401580	k__Bacteria; p__Bacteroidetes; c__Bacteroidia; o__Bacteroidales; f__Bacteroidaceae; g__Bacteroides; s__	0.898988	0.997672	0.980925	0.750938	0.731855	0.9989	0.520207	0.990991	0.0400624	0.57898	0.71329	0.997121	0.913907	0.985924	0.518699	0.826324	0.186265	0.65248
174911	k__Bacteria; p__Firmicutes; c__Clostridia; o__Clostridiales; f__Lachnospiraceae; g__; s__	0.469515	0.995463	0.288597	0.6675	0.48212	0.9989	0.466857	0.990991	0.0706082	0.586527	0.951575	0.997121	0.782393	0.985924	0.244245	0.805257	0.212983	0.65248
287790	k__Bacteria; p__Firmicutes; c__Clostridia; o__Clostridiales; f__Ruminococcaceae; g__; s__	0.93824	0.998434	0.922144	0.74175	0.527813	0.9989	0.585104	0.990991	0.902204	0.853262	0.341222	0.997121	0.202353	0.934955	0.483933	0.82546	0.517742	0.788609
318970	k__Bacteria; p__Firmicutes; c__Clostridia; o__Clostridiales; f__Lachnospiraceae; g__Blautia; s__	0.783628	0.997672	0.680387	0.701119	0.881608	0.9989	0.570195	0.990991	0.65028	0.80582	0.480403	0.997121	0.530684	0.985924	0.749935	0.872947	0.561611	0.788609
194001	k__Bacteria; p__Firmicutes; c__Clostridia; o__Clostridiales; f__Lachnospiraceae; g__Coprococcus; s__	0.824205	0.997672	0.378657	0.680915	0.821616	0.9989	0.632891	0.990991	0.0163006	0.57898	0.282067	0.997121	0.352924	0.948636	0.159117	0.805257	0.0655249	0.65248
4425214	k__Bacteria; p__Firmicutes; c__Bacilli; o__Lactobacillales; f__Streptococcaceae; g__Streptococcus; s__	0.185006	0.977022	0.573145	0.68296	0.752112	0.9989	0.332345	0.990991	0.243251	0.67068	0.261522	0.997121	0.667734	0.985924	0.184407	0.805257	0.201873	0.65248
179508	k__Bacteria; p__Firmicutes; c__Clostridia; o__Clostridiales; f__Lachnospiraceae; g__[Ruminococcus]; s__	0.255647	0.977022	0.0538709	0.633481	0.996556	0.9989	0.761593	0.990991	0.49964	0.772286	0.276893	0.997121	0.903592	0.985924	0.696418	0.854917	0.88244	0.843882
193968	k__Bacteria; p__Firmicutes; c__Clostridia; o__Clostridiales; f__Ruminococcaceae; g__; s__	0.122342	0.977022	0.0514685	0.633481	0.248463	0.9989	0.659878	0.990991	0.0390784	0.57898	0.635148	0.997121	0.195184	0.934955	0.0488181	0.79919	0.104252	0.65248
193969	k__Bacteria; p__Firmicutes; c__Clostridia; o__Clostridiales; f__Lachnospiraceae; g__Coprococcus; s__	0.0525819	0.977022	0.00626159	0.483329	0.223798	0.9989	0.161903	0.990991	0.492543	0.76641	0.0840133	0.997121	0.418337	0.958198	0.309793	0.805579	0.669495	0.809726
186732	k__Bacteria; p__Firmicutes; c__Clostridia; o__Clostridiales; f__Ruminococcaceae; g__; s__	0.508875	0.995463	0.432852	0.680915	0.275449	0.9989	0.139151	0.990991	0.491107	0.76641	0.0241458	0.97871	0.445813	0.958198	0.0760806	0.79919	0.741874	0.819093
4370941	k__Bacteria; p__Firmicutes; c__Clostridia; o__Clostridiales; f__Ruminococcaceae; g__; s__	0.131641	0.977022	0.541414	0.680915	0.135072	0.9989	0.765797	0.990991	0.0268927	0.57898	0.255843	0.997121	0.427299	0.958198	0.132901	0.79919	0.0663951	0.65248
368236	k__Bacteria; p__Firmicutes; c__Clostridia; o__Clostridiales; f__Ruminococcaceae; g__; s__	0.48897	0.995463	0.173323	0.642724	0.968527	0.9989	0.568196	0.990991	0.355087	0.715396	0.642354	0.997121	0.446416	0.958198	0.670056	0.854917	0.531992	0.788609
3486634	k__Bacteria; p__Bacteroidetes; c__Bacteroidia; o__Bacteroidales; f__Bacteroidaceae; g__Bacteroides; s__	0.787066	0.997672	0.339518	0.680915	0.678627	0.9989	0.804771	0.990991	0.235914	0.670177	0.850842	0.997121	0.44715	0.958198	0.677873	0.854917	0.267175	0.692251
185802	k__Bacteria; p__Firmicutes; c__Clostridia; o__Clostridiales; f__Ruminococcaceae; g__; s__	0.637237	0.997672	0.846452	0.725022	0.25095	0.9989	0.472792	0.990991	0.0468754	0.57898	0.622544	0.997121	0.398822	0.958198	0.361034	0.810295	0.122365	0.65248
304973	k__Bacteria; p__Firmicutes; c__Clostridia; o__Clostridiales; f__Ruminococcaceae; g__Oscillospira; s__	0.50102	0.995463	0.566565	0.680915	0.620347	0.9989	0.753733	0.990991	0.0861885	0.600397	0.238088	0.997121	0.553321	0.985924	0.33867	0.810295	0.261332	0.689479
1135084	k__Bacteria; p__Bacteroidetes; c__Bacteroidia; o__Bacteroidales; f__Bacteroidaceae; g__Bacteroides; s__	0.966334	0.998434	0.621401	0.689901	0.950033	0.9989	0.965714	0.990991	0.615874	0.80306	0.498018	0.997121	0.841535	0.985924	0.477895	0.82546	0.949816	0.856923
195004	k__Bacteria; p__Firmicutes; c__Clostridia; o__Clostridiales; f__; g__; s__	0.0324037	0.977022	0.0167794	0.483329	0.0250433	0.9989	0.0900246	0.990991	0.102093	0.602134	0.00450525	0.7885	0.000752378	0.386742	0.00451453	0.644967	0.00116728	0.518925
174752	k__Bacteria; p__Firmicutes; c__Clostridia; o__Clostridiales; f__Ruminococcaceae; g__; s__	0.678627	0.997672	0.553338	0.680915	0.973454	0.9989	0.589491	0.990991	0.433737	0.746465	0.294974	0.997121	0.22202	0.934955	0.259737	0.805257	0.145127	0.65248
4309301	k__Bacteria; p__Firmicutes; c__Bacilli; o__Lactobacillales; f__Streptococcaceae; g__Streptococcus; s__	0.29115	0.977022	0.531326	0.680915	0.21808	0.9989	0.75231	0.990991	0.53537	0.791215	0.257413	0.997121	0.162254	0.934955	0.580344	0.839722	0.514222	0.788609
4435400	k__Bacteria; p__Firmicutes; c__Clostridia; o__Clostridiales; f__Lachnospiraceae; g__; s__	0.0360039	0.977022	0.0782288	0.633481	0.935018	0.9989	0.274949	0.990991	0.074039	0.599537	0.229314	0.997121	0.773053	0.985924	0.0626605	0.79919	0.347136	0.734373
194660	k__Bacteria; p__Firmicutes; c__Clostridia; o__Clostridiales; f__Lachnospiraceae; g__Blautia; s__	0.327945	0.977022	0.0940017	0.633481	0.376613	0.9989	0.600106	0.990991	0.61363	0.802797	0.279788	0.997121	0.130513	0.934955	0.394419	0.810295	0.319617	0.721919
180606	k__Bacteria; p__Bacteroidetes; c__Bacteroidia; o__Bacteroidales; f__Bacteroidaceae; g__Bacteroides; s__ovatus	0.466911	0.995463	0.713762	0.701119	0.53635	0.9989	0.754424	0.990991	0.229894	0.66961	0.678142	0.997121	0.238804	0.934955	0.200084	0.805257	0.299633	0.711883
187384	k__Bacteria; p__Firmicutes; c__Clostridia; o__Clostridiales; f__Lachnospiraceae; g__; s__	0.581942	0.995463	0.603776	0.684323	0.166156	0.9989	0.215963	0.990991	0.488082	0.76641	0.212589	0.997121	0.0636691	0.934955	0.51556	0.826324	0.235256	0.660047
307113	k__Bacteria; p__Firmicutes; c__Clostridia; o__Clostridiales; f__Lachnospiraceae; g__; s__	0.846956	0.997672	0.953441	0.745486	0.509244	0.9989	0.841112	0.990991	0.74927	0.838552	0.596435	0.997121	0.511507	0.983353	0.93967	0.917013	0.920678	0.855109
177581	k__Bacteria; p__Firmicutes; c__Clostridia; o__Clostridiales; f__Lachnospiraceae; g__; s__	0.309976	0.977022	0.0681821	0.633481	0.397184	0.9989	0.497803	0.990991	0.974512	0.864284	0.540895	0.997121	0.208307	0.934955	0.634238	0.854917	0.669679	0.809726
197864	k__Bacteria; p__Firmicutes; c__Clostridia; o__Clostridiales; f__Ruminococcaceae; g__; s__	0.281594	0.977022	0.121709	0.642724	0.212699	0.9989	0.485308	0.990991	0.67503	0.809017	0.328132	0.997121	0.135074	0.934955	0.709226	0.858121	0.497876	0.78513
304779	k__Bacteria; p__Firmicutes; c__Clostridia; o__Clostridiales; f__Clostridiaceae; g__Clostridium; s__perfringens	0.228122	0.977022	0.188402	0.642724	0.154499	0.9989	0.523093	0.990991	0.889228	0.853262	0.461506	0.997121	0.190276	0.934955	0.356909	0.810295	0.686826	0.809726
2210028	k__Bacteria; p__Firmicutes; c__Clostridia; o__Clostridiales; f__Lachnospiraceae; g__[Ruminococcus]; s__	0.012463	0.977022	0.00250078	0.483329	0.32751	0.9989	0.671642	0.990991	0.83781	0.850135	0.253716	0.997121	0.896883	0.985924	0.0974467	0.79919	0.623428	0.805506
193528	k__Bacteria; p__Bacteroidetes; c__Bacteroidia; o__Bacteroidales; f__Bacteroidaceae; g__Bacteroides; s__caccae	0.532202	0.995463	0.266587	0.666132	0.241267	0.9989	0.19812	0.990991	0.0850248	0.600397	0.413973	0.997121	0.273634	0.934955	0.452079	0.812701	0.185224	0.65248
328617	k__Bacteria; p__Bacteroidetes; c__Bacteroidia; o__Bacteroidales; f__Bacteroidaceae; g__Bacteroides; s__uniformis	0.405805	0.989821	0.280345	0.6675	0.474188	0.9989	0.392286	0.990991	0.045221	0.57898	0.708373	0.997121	0.917412	0.986597	0.238223	0.805257	0.0744893	0.65248
358798	k__Bacteria; p__Firmicutes; c__Clostridia; o__Clostridiales; f__Lachnospiraceae	0.0668108	0.977022	0.319347	0.677914	0.0135294	0.9989	0.127912	0.990991	0.584005	0.802797	0.191755	0.997121	0.0337428	0.934955	0.312907	0.805579	0.114006	0.65248
198198	k__Bacteria; p__Firmicutes; c__Clostridia; o__Clostridiales; f__Ruminococcaceae; g__; s__	0.239963	0.977022	0.219321	0.642724	0.949085	0.9989	0.440383	0.990991	0.0445671	0.57898	0.889637	0.997121	0.811237	0.985924	0.0817678	0.79919	0.184441	0.65248
179512	k__Bacteria; p__Firmicutes; c__Clostridia; o__Clostridiales; f__Clostridiaceae; g__SMB53; s__	0.350741	0.977022	0.165005	0.642724	0.622632	0.9989	0.549988	0.990991	0.896856	0.853262	0.632953	0.997121	0.328202	0.939712	0.778843	0.877711	0.801925	0.822382
193946	k__Bacteria; p__Firmicutes; c__Clostridia; o__Clostridiales; f__Lachnospiraceae; g__Blautia; s__	0.066543	0.977022	0.253825	0.666004	0.0103198	0.9989	0.0705587	0.990991	0.801261	0.844674	0.204674	0.997121	0.0333603	0.934955	0.3666	0.810295	0.147857	0.65248
198221	k__Bacteria; p__Firmicutes; c__Clostridia; o__Clostridiales; f__Ruminococcaceae; g__; s__	0.501295	0.995463	0.164405	0.642724	0.398321	0.9989	0.272714	0.990991	0.253843	0.673598	0.861664	0.997121	0.684937	0.985924	0.442965	0.810295	0.450912	0.763698
4448492	k__Bacteria; p__Firmicutes; c__Clostridia; o__Clostridiales; f__Lachnospiraceae; g__; s__	0.802817	0.997672	0.762142	0.709403	0.416632	0.9989	0.602542	0.990991	0.0571318	0.57898	0.3001	0.997121	0.196178	0.934955	0.121156	0.79919	0.072791	0.65248
1740283	k__Bacteria; p__Firmicutes; c__Clostridia; o__Clostridiales; f__Lachnospiraceae; g__Roseburia; s__	0.835221	0.997672	0.728813	0.702194	0.946716	0.9989	0.70049	0.990991	0.377857	0.721795	0.942477	0.997121	0.640053	0.985924	0.914953	0.906917	0.723038	0.819093
1602805	k__Bacteria; p__Firmicutes; c__Clostridia; o__Clostridiales; f__Lachnospiraceae; g__; s__	0.439882	0.995419	0.569601	0.680947	0.625108	0.9989	0.702381	0.990991	0.313691	0.695933	0.37232	0.997121	0.213834	0.934955	0.0352068	0.79919	0.311027	0.714234
166689	k__Bacteria; p__Firmicutes; c__Clostridia; o__Clostridiales; f__Ruminococcaceae; g__; s__	0.503063	0.995463	0.437778	0.680915	0.384176	0.9989	0.875005	0.990991	0.343459	0.706927	0.962607	0.997121	0.741209	0.985924	0.873104	0.904512	0.717342	0.817834
190991	k__Bacteria; p__Firmicutes; c__Clostridia; o__Clostridiales; f__Lachnospiraceae; g__Blautia; s__	0.974444	0.999631	0.735371	0.705028	0.724024	0.9989	0.673184	0.990991	0.180809	0.627127	0.117822	0.997121	0.525853	0.985924	0.0672588	0.79919	0.433179	0.763698
181059	k__Bacteria; p__Firmicutes; c__Clostridia; o__Clostridiales; f__; g__; s__	0.578586	0.995463	0.813604	0.72079	0.21304	0.9989	0.285097	0.990991	0.41873	0.73134	0.788608	0.997121	0.698505	0.985924	0.753232	0.872947	0.414238	0.756425
4202174	k__Bacteria; p__Firmicutes; c__Clostridia; o__Clostridiales; f__Clostridiaceae; g__; s__	0.0935138	0.977022	0.014685	0.483329	0.690095	0.9989	0.755713	0.990991	0.333761	0.704517	0.361547	0.997121	0.722186	0.985924	0.144871	0.79919	0.651614	0.809726
348642	k__Bacteria; p__Firmicutes; c__Clostridia; o__Clostridiales; f__Lachnospiraceae; g__[Ruminococcus]; s__gnavus	0.0705005	0.977022	0.132779	0.642724	0.151744	0.9989	0.134176	0.990991	0.673675	0.809017	0.0270564	0.97871	0.0146707	0.934955	0.0754568	0.79919	0.0399711	0.639056
191483	k__Bacteria; p__Bacteroidetes; c__Bacteroidia; o__Bacteroidales; f__Bacteroidaceae; g__Bacteroides; s__	0.41873	0.991177	0.10134	0.633481	0.799156	0.9989	0.817165	0.990991	0.969553	0.864284	0.72782	0.997121	0.610678	0.985924	0.705778	0.858121	0.833922	0.835676
340474	k__Bacteria; p__Bacteroidetes; c__Bacteroidia; o__Bacteroidales; f__Bacteroidaceae; g__Bacteroides; s__	0.724731	0.997672	0.500998	0.680915	0.713718	0.9989	0.377408	0.990991	0.754935	0.839245	0.638025	0.997121	0.664584	0.985924	0.748493	0.872947	0.539573	0.788609
216599	k__Bacteria; p__Bacteroidetes; c__Bacteroidia; o__Bacteroidales; f__Rikenellaceae; g__; s__	0.793019	0.997672	0.341084	0.680915	0.946003	0.9989	0.742312	0.990991	0.879383	0.853262	0.838419	0.997121	0.749093	0.985924	0.909906	0.906651	0.861277	0.842437
178253	k__Bacteria; p__Bacteroidetes; c__Bacteroidia; o__Bacteroidales; f__Bacteroidaceae; g__Bacteroides; s__	0.413594	0.990264	0.0983538	0.633481	0.68451	0.9989	0.471306	0.990991	0.371992	0.721795	0.322379	0.997121	0.767363	0.985924	0.243817	0.805257	0.678296	0.809726
182089	k__Bacteria; p__Firmicutes; c__Clostridia; o__Clostridiales; f__Ruminococcaceae; g__; s__	0.00605647	0.977022	0.000607237	0.473313	0.770734	0.9989	0.389152	0.990991	0.197164	0.628781	0.0387594	0.97871	0.610616	0.985924	0.00918541	0.670248	0.455032	0.763698
3588390	k__Bacteria; p__Bacteroidetes; c__Bacteroidia; o__Bacteroidales; f__Bacteroidaceae; g__Bacteroides; s__	0.496229	0.995463	0.267098	0.666132	0.645516	0.9989	0.540749	0.990991	0.731654	0.833043	0.0859928	0.997121	0.288358	0.934955	0.312344	0.805579	0.560659	0.788609
302160	k__Bacteria; p__Firmicutes; c__Clostridia; o__Clostridiales; f__Ruminococcaceae; g__; s__	0.782058	0.997672	0.789072	0.715169	0.911513	0.9989	0.623645	0.990991	0.193936	0.628781	0.965241	0.997121	0.818097	0.985924	0.834662	0.899722	0.605048	0.799344
197334	k__Bacteria; p__Firmicutes; c__Clostridia; o__Clostridiales; f__Lachnospiraceae; g__; s__	0.363104	0.977022	0.0986973	0.633481	0.276201	0.9989	0.233431	0.990991	0.206232	0.646897	0.741055	0.997121	0.38638	0.958198	0.683118	0.854917	0.492083	0.78513
2066056	k__Bacteria; p__Firmicutes; c__Clostridia; o__Clostridiales; f__Ruminococcaceae; g__; s__	0.984217	0.999631	0.869673	0.728284	0.737803	0.9989	0.863131	0.990991	0.357014	0.715396	0.853727	0.997121	0.834363	0.985924	0.924965	0.90967	0.821538	0.830339
563572	k__Bacteria; p__Firmicutes; c__Clostridia; o__Clostridiales; f__Lachnospiraceae; g__; s__	0.442641	0.995463	0.456189	0.680915	0.128009	0.9989	0.114951	0.990991	0.915416	0.853262	0.508217	0.997121	0.298318	0.934955	0.860647	0.9033	0.663879	0.809726
3327894	k__Bacteria; p__Bacteroidetes; c__Bacteroidia; o__Bacteroidales; f__Bacteroidaceae; g__Bacteroides; s__uniformis	0.439789	0.995419	0.384279	0.680915	0.154665	0.9989	0.110226	0.990991	0.188182	0.627127	0.788754	0.997121	0.429754	0.958198	0.697868	0.854917	0.306191	0.714234
182577	k__Bacteria; p__Firmicutes; c__Clostridia; o__Clostridiales; f__Ruminococcaceae; g__; s__	0.86414	0.997672	0.538044	0.680915	0.928812	0.9989	0.774328	0.990991	0.104909	0.602134	0.880944	0.997121	0.427601	0.958198	0.120934	0.79919	0.0324022	0.639056
2056702	k__Bacteria; p__Firmicutes; c__Clostridia; o__Clostridiales; f__Ruminococcaceae; g__; s__	0.711987	0.997672	0.554557	0.680915	0.714657	0.9989	0.854338	0.990991	0.778001	0.844674	0.555108	0.997121	0.68251	0.985924	0.669281	0.854917	0.465041	0.769083
192676	k__Bacteria; p__Firmicutes; c__Clostridia; o__Clostridiales; f__; g__; s__	0.302498	0.977022	0.0565449	0.633481	0.641033	0.9989	0.547428	0.990991	0.745832	0.838552	0.710215	0.997121	0.873092	0.985924	0.644451	0.854917	0.983754	0.861978
4383953	k__Bacteria; p__Firmicutes; c__Clostridia; o__Clostridiales; f__Clostridiaceae; g__; s__	0.289425	0.977022	0.21055	0.642724	0.15375	0.9989	0.451903	0.990991	0.280929	0.690476	0.515272	0.997121	0.138732	0.934955	0.472565	0.82546	0.373611	0.748417
146554	k__Bacteria; p__Firmicutes; c__Clostridia; o__Clostridiales; f__Ruminococcaceae; g__Ruminococcus; s__bromii	0.824092	0.997672	0.795896	0.719504	0.452468	0.9989	0.467308	0.990991	0.276849	0.690476	0.626596	0.997121	0.42923	0.958198	0.749125	0.872947	0.591408	0.794895
319687	k__Bacteria; p__Firmicutes; c__Clostridia; o__Clostridiales; f__Ruminococcaceae; g__; s__	0.289796	0.977022	0.26283	0.666132	0.784807	0.9989	0.602281	0.990991	0.137295	0.602134	0.138307	0.997121	0.479736	0.965749	0.149508	0.79919	0.415171	0.756425
196371	k__Bacteria; p__Firmicutes; c__Clostridia; o__Clostridiales; f__; g__; s__	0.252253	0.977022	0.121583	0.642724	0.472174	0.9989	0.954339	0.990991	0.1599	0.617169	0.331159	0.997121	0.330071	0.939712	0.461923	0.818021	0.402052	0.756425
174019	k__Bacteria; p__Firmicutes; c__Clostridia; o__Clostridiales; f__Lachnospiraceae; g__Coprococcus; s__	0.793621	0.997672	0.929279	0.74175	0.968833	0.9989	0.564695	0.990991	0.821187	0.850135	0.887588	0.997121	0.89164	0.985924	0.985886	0.918585	0.983761	0.861978
174010	k__Bacteria; p__Firmicutes; c__Clostridia; o__Clostridiales; f__Lachnospiraceae; g__Blautia; s__	0.386709	0.977022	0.248949	0.662266	0.164039	0.9989	0.392332	0.990991	0.145852	0.612678	0.918156	0.997121	0.570239	0.985924	0.424315	0.810295	0.10918	0.65248
196219	k__Bacteria; p__Bacteroidetes; c__Bacteroidia; o__Bacteroidales; f__Bacteroidaceae; g__Bacteroides	0.932606	0.997672	0.584856	0.683459	0.953189	0.9989	0.93296	0.990991	0.699239	0.816787	0.881459	0.997121	0.616231	0.985924	0.970706	0.918585	0.812888	0.826892
184238	k__Bacteria; p__Firmicutes; c__Clostridia; o__Clostridiales; f__Lachnospiraceae; g__Blautia; s__	0.344942	0.977022	0.939811	0.742939	0.115733	0.9989	0.438323	0.990991	0.120124	0.602134	0.689636	0.997121	0.508368	0.983353	0.178685	0.805257	0.291959	0.702267
180037	k__Bacteria; p__Firmicutes; c__Clostridia; o__Clostridiales; f__Lachnospiraceae	0.843294	0.997672	0.829367	0.722001	0.372202	0.9989	0.410955	0.990991	0.135	0.602134	0.499937	0.997121	0.153401	0.934955	0.496041	0.82546	0.131427	0.65248
176269	k__Bacteria; p__Firmicutes; c__Clostridia; o__Clostridiales; f__Lachnospiraceae; g__Lachnospira; s__	0.725741	0.997672	0.661717	0.699137	0.358516	0.9989	0.252155	0.990991	0.609757	0.802797	0.837666	0.997121	0.769265	0.985924	0.92167	0.90967	0.751003	0.819093
199293	k__Bacteria; p__Firmicutes; c__Clostridia; o__Clostridiales; f__Ruminococcaceae; g__Faecalibacterium; s__prausnitzii	0.175429	0.977022	0.0455334	0.633481	0.860189	0.9989	0.919948	0.990991	0.727659	0.832639	0.603276	0.997121	0.670068	0.985924	0.539885	0.834091	0.960628	0.858536
2920309	k__Bacteria; p__Bacteroidetes; c__Bacteroidia; o__Bacteroidales; f__Bacteroidaceae; g__Bacteroides; s__	0.446448	0.995463	0.885705	0.729471	0.775339	0.9989	0.512833	0.990991	0.0122021	0.57898	0.0993875	0.997121	0.67884	0.985924	0.0613093	0.79919	0.0901786	0.65248
181074	k__Bacteria; p__Firmicutes; c__Erysipelotrichi; o__Erysipelotrichales; f__Erysipelotrichaceae; g__cc_115; s__	0.0176755	0.977022	0.617626	0.6897	0.00165912	0.964445	0.0088077	0.990991	0.676351	0.809017	0.0428959	0.97871	0.0103024	0.934955	0.0697607	0.79919	0.0159042	0.639056
295258	k__Bacteria; p__Firmicutes; c__Clostridia; o__Clostridiales; f__Ruminococcaceae; g__; s__	0.434189	0.995419	0.909943	0.737274	0.956574	0.9989	0.346476	0.990991	0.799317	0.844674	0.619595	0.997121	0.299785	0.934955	0.50639	0.826324	0.354001	0.734373
194236	k__Bacteria; p__Firmicutes; c__Clostridia; o__Clostridiales; f__; g__; s__	0.250911	0.977022	0.190194	0.642724	0.596618	0.9989	0.353252	0.990991	0.0309831	0.57898	0.0992038	0.997121	0.288237	0.934955	0.105268	0.79919	0.0869727	0.65248
4340358	k__Bacteria; p__Bacteroidetes; c__Bacteroidia; o__Bacteroidales; f__Bacteroidaceae; g__Bacteroides; s__	0.495184	0.995463	0.447597	0.680915	0.157265	0.9989	0.352774	0.990991	0.296947	0.693875	0.0383668	0.97871	0.0807186	0.934955	0.0891032	0.79919	0.223878	0.653149
189877	k__Bacteria; p__Firmicutes; c__Clostridia; o__Clostridiales; f__Lachnospiraceae; g__Blautia; s__	0.359986	0.977022	0.371285	0.680915	0.246805	0.9989	0.292623	0.990991	0.610781	0.802797	0.114495	0.997121	0.114499	0.934955	0.199349	0.805257	0.451664	0.763698
4326080	k__Bacteria; p__Firmicutes; c__Clostridia; o__Clostridiales; f__Clostridiaceae; g__Clostridium; s__	0.0463218	0.977022	0.172063	0.642724	0.158063	0.9989	0.0113707	0.990991	0.965526	0.863188	0.165206	0.997121	0.104636	0.934955	0.229296	0.805257	0.414327	0.756425
4437814	k__Bacteria; p__Bacteroidetes; c__Bacteroidia; o__Bacteroidales; f__Bacteroidaceae; g__Bacteroides; s__	0.765243	0.997672	0.707792	0.701119	0.429813	0.9989	0.28823	0.990991	0.544438	0.791433	0.390063	0.997121	0.540297	0.985924	0.682169	0.854917	0.845049	0.837623
1736067	k__Bacteria; p__Bacteroidetes; c__Bacteroidia; o__Bacteroidales; f__Bacteroidaceae; g__Bacteroides; s__uniformis	0.372445	0.977022	0.0975255	0.633481	0.285401	0.9989	0.278501	0.990991	0.0965902	0.602134	0.35729	0.997121	0.762266	0.985924	0.34331	0.810295	0.227674	0.653149
355510	k__Bacteria; p__Firmicutes; c__Clostridia; o__Clostridiales; f__Ruminococcaceae; g__; s__	0.216416	0.977022	0.0551651	0.633481	0.72177	0.9989	0.325406	0.990991	0.0963507	0.602134	0.415561	0.997121	0.687719	0.985924	0.303706	0.805579	0.404448	0.756425
3211875	k__Bacteria; p__Bacteroidetes; c__Bacteroidia; o__Bacteroidales; f__Bacteroidaceae; g__Bacteroides; s__	0.703235	0.997672	0.804809	0.719876	0.336271	0.9989	0.336275	0.990991	0.0598763	0.57898	0.0717781	0.997121	0.19828	0.934955	0.0348911	0.79919	0.142813	0.65248
197970	k__Bacteria; p__Firmicutes; c__Clostridia; o__Clostridiales; f__Ruminococcaceae; g__; s__	0.243581	0.977022	0.0813352	0.633481	0.969829	0.9989	0.778547	0.990991	0.321965	0.695933	0.888505	0.997121	0.598198	0.985924	0.181648	0.805257	0.629481	0.805506
4357811	k__Bacteria; p__Bacteroidetes; c__Bacteroidia; o__Bacteroidales; f__Bacteroidaceae; g__Bacteroides; s__	0.0678086	0.977022	0.746906	0.708382	0.459531	0.9989	0.0533249	0.990991	0.26964	0.684168	0.0303557	0.97871	0.191256	0.934955	0.109465	0.79919	0.366092	0.743147
186981	k__Bacteria; p__Bacteroidetes; c__Bacteroidia; o__Bacteroidales; f__[Barnesiellaceae]; g__; s__	0.855122	0.997672	0.410843	0.680915	0.892776	0.9989	0.965051	0.990991	0.895223	0.853262	0.870194	0.997121	0.896762	0.985924	0.98361	0.918585	0.997139	0.861978
4472130	k__Bacteria; p__Firmicutes; c__Clostridia; o__Clostridiales; f__Lachnospiraceae; g__; s__	0.747547	0.997672	0.411825	0.680915	0.657148	0.9989	0.717742	0.990991	0.98013	0.864284	0.368592	0.997121	0.621787	0.985924	0.0905467	0.79919	0.195455	0.65248
176381	k__Bacteria; p__Firmicutes; c__Clostridia; o__Clostridiales; f__Lachnospiraceae; g__Blautia; s__	0.879033	0.997672	0.560741	0.680915	0.857368	0.9989	0.91346	0.990991	0.545832	0.791433	0.343067	0.997121	0.9	0.985924	0.310729	0.805579	0.659096	0.809726
230232	k__Bacteria; p__Firmicutes; c__Clostridia; o__Clostridiales; f__Lachnospiraceae; g__Dorea; s__	0.462714	0.995463	0.551565	0.680915	0.321612	0.9989	0.821804	0.990991	0.958712	0.863188	0.514844	0.997121	0.244733	0.934955	0.773021	0.877711	0.644836	0.807514
2565100	k__Bacteria; p__Firmicutes; c__Clostridia; o__Clostridiales; f__Lachnospiraceae; g__; s__	0.125026	0.977022	0.244881	0.660407	0.102575	0.9989	0.588242	0.990991	0.62507	0.804527	0.237684	0.997121	0.203492	0.934955	0.584879	0.841901	0.455238	0.763698
332588	k__Bacteria; p__Bacteroidetes; c__Bacteroidia; o__Bacteroidales; f__Bacteroidaceae; g__Bacteroides; s__	0.823406	0.997672	0.748881	0.708382	0.675839	0.9989	0.923846	0.990991	0.915764	0.853262	0.808847	0.997121	0.366883	0.956492	0.958993	0.918585	0.779106	0.821355
4419650	k__Bacteria; p__Firmicutes; c__Clostridia; o__Clostridiales; f__Lachnospiraceae; g__Coprococcus; s__	0.784615	0.997672	0.724597	0.701119	0.431398	0.9989	0.676617	0.990991	0.913496	0.853262	0.867053	0.997121	0.452019	0.958198	0.795845	0.879892	0.771619	0.821355
189067	k__Bacteria; p__Firmicutes; c__Clostridia; o__Clostridiales; f__Lachnospiraceae; g__Blautia; s__	0.909421	0.997672	0.881496	0.728616	0.70178	0.9989	0.503432	0.990991	0.0664747	0.57898	0.473453	0.997121	0.581375	0.985924	0.332428	0.810295	0.251735	0.676199
185164	k__Bacteria; p__Firmicutes; c__Clostridia; o__Clostridiales; f__Ruminococcaceae; g__; s__	0.00791232	0.977022	0.109993	0.638442	0.0680085	0.9989	0.879241	0.990991	0.795067	0.844674	0.0760339	0.997121	0.120352	0.934955	0.154573	0.805257	0.435568	0.763698
366794	k__Bacteria; p__Firmicutes; c__Clostridia; o__Clostridiales; f__Ruminococcaceae; g__; s__	0.24513	0.977022	0.796877	0.719504	0.146666	0.9989	0.683537	0.990991	0.770297	0.844674	0.700274	0.997121	0.264039	0.934955	0.777562	0.877711	0.679759	0.809726
185575	k__Bacteria; p__Firmicutes; c__Clostridia; o__Clostridiales; f__Ruminococcaceae; g__; s__	0.534377	0.995463	0.78617	0.713893	0.232222	0.9989	0.630137	0.990991	0.527873	0.789652	0.360997	0.997121	0.144128	0.934955	0.476359	0.82546	0.454215	0.763698
360890	k__Bacteria; p__Firmicutes; c__Clostridia; o__Clostridiales; f__; g__; s__	0.315792	0.977022	0.886741	0.729471	0.120827	0.9989	0.495914	0.990991	0.170828	0.627127	0.38172	0.997121	0.152243	0.934955	0.602982	0.845481	0.235329	0.660047
180874	k__Bacteria; p__Firmicutes; c__Clostridia; o__Clostridiales; f__Lachnospiraceae; g__Roseburia; s__	0.861794	0.997672	0.624684	0.689901	0.694395	0.9989	0.619694	0.990991	0.884378	0.853262	0.566326	0.997121	0.300541	0.934955	0.360021	0.810295	0.0855976	0.65248
157327	k__Bacteria; p__Bacteroidetes; c__Bacteroidia; o__Bacteroidales; f__Bacteroidaceae; g__Bacteroides; s__	0.39889	0.983864	0.224594	0.642724	0.907552	0.9989	0.576349	0.990991	0.871536	0.853262	0.0723252	0.997121	0.131135	0.934955	0.192211	0.805257	0.188238	0.65248
4484075	k__Bacteria; p__Firmicutes; c__Clostridia; o__Clostridiales; f__Ruminococcaceae; g__; s__	0.689395	0.997672	0.820074	0.72079	0.995408	0.9989	0.48731	0.990991	0.735925	0.83357	0.950364	0.997121	0.950162	0.994887	0.869709	0.904512	0.884584	0.843882
4372382	k__Bacteria; p__Firmicutes; c__Clostridia; o__Clostridiales; f__Lachnospiraceae; g__; s__	0.626794	0.997672	0.272622	0.666132	0.414041	0.9989	0.285233	0.990991	0.471854	0.762465	0.324865	0.997121	0.416731	0.958198	0.67128	0.854917	0.731758	0.819093
188079	k__Bacteria; p__Firmicutes; c__Clostridia; o__Clostridiales; f__Lachnospiraceae; g__Coprococcus; s__	0.832804	0.997672	0.760976	0.709403	0.356341	0.9989	0.403659	0.990991	0.194661	0.628781	0.706594	0.997121	0.452244	0.958198	0.683579	0.854917	0.449006	0.763698
360636	k__Bacteria; p__Firmicutes; c__Erysipelotrichi; o__Erysipelotrichales; f__Erysipelotrichaceae; g__; s__	0.965911	0.998434	0.696988	0.701119	0.78422	0.9989	0.920503	0.990991	0.663288	0.80582	0.862909	0.997121	0.821686	0.985924	0.986264	0.918585	0.908015	0.849823
192536	k__Bacteria; p__Firmicutes; c__Clostridia; o__Clostridiales; f__Lachnospiraceae; g__; s__	0.94145	0.998434	0.576495	0.68296	0.830439	0.9989	0.935502	0.990991	0.0187955	0.57898	0.979896	0.997121	0.879076	0.985924	0.433678	0.810295	0.133546	0.65248
177567	k__Bacteria; p__Firmicutes; c__Clostridia; o__Clostridiales; f__Ruminococcaceae; g__; s__	0.491577	0.995463	0.19636	0.642724	0.231946	0.9989	0.278722	0.990991	0.220914	0.661756	0.631049	0.997121	0.212205	0.934955	0.695811	0.854917	0.357201	0.735169
4372528	k__Bacteria; p__Firmicutes; c__Clostridia; o__Clostridiales; f__; g__; s__	0.488641	0.995463	0.4235	0.680915	0.224824	0.9989	0.547699	0.990991	0.928821	0.856375	0.445133	0.997121	0.185267	0.934955	0.381731	0.810295	0.557933	0.788609
4409280	k__Bacteria; p__Firmicutes; c__Clostridia; o__Clostridiales; f__Ruminococcaceae; g__; s__	0.826994	0.997672	0.545374	0.680915	0.871292	0.9989	0.684525	0.990991	0.463621	0.759571	0.970474	0.997121	0.988339	0.995355	0.882898	0.906092	0.53019	0.788609
181139	k__Bacteria; p__Firmicutes; c__Clostridia; o__Clostridiales; f__Ruminococcaceae; g__Faecalibacterium; s__prausnitzii	0.0591591	0.977022	0.00787589	0.483329	0.256395	0.9989	0.341124	0.990991	0.0560031	0.57898	0.404088	0.997121	0.147479	0.934955	0.0174148	0.741726	0.120891	0.65248
553080	k__Bacteria; p__Firmicutes; c__Clostridia; o__Clostridiales; f__; g__; s__	0.490018	0.995463	0.828674	0.722001	0.814376	0.9989	0.524597	0.990991	0.0303055	0.57898	0.935402	0.997121	0.658423	0.985924	0.327753	0.810295	0.163794	0.65248
1614788	k__Bacteria; p__Firmicutes; c__Clostridia; o__Clostridiales; f__Lachnospiraceae; g__Coprococcus; s__	0.573197	0.995463	0.531463	0.680915	0.77488	0.9989	0.611419	0.990991	0.878524	0.853262	0.673275	0.997121	0.903019	0.985924	0.943278	0.917013	0.996047	0.861978
194372	k__Bacteria; p__Firmicutes; c__Clostridia; o__Clostridiales; f__Ruminococcaceae; g__; s__	0.634992	0.997672	0.937527	0.742939	0.326955	0.9989	0.212036	0.990991	0.189199	0.627127	0.185778	0.997121	0.0294881	0.934955	0.344501	0.810295	0.0786925	0.65248
194371	k__Bacteria; p__Firmicutes; c__Clostridia; o__Clostridiales; f__Lachnospiraceae; g__Blautia; s__	0.115146	0.977022	0.055213	0.633481	0.50071	0.9989	0.916357	0.990991	0.162656	0.618303	0.0421372	0.97871	0.837767	0.985924	0.0776942	0.79919	0.455198	0.763698
161423	k__Bacteria; p__Bacteroidetes; c__Bacteroidia; o__Bacteroidales; f__Bacteroidaceae; g__Bacteroides; s__	0.850238	0.997672	0.481315	0.680915	0.9989	0.9989	0.716683	0.990991	0.191477	0.627127	0.477977	0.997121	0.305167	0.934955	0.469646	0.82546	0.168204	0.65248
4212012	k__Bacteria; p__Bacteroidetes; c__Bacteroidia; o__Bacteroidales; f__Bacteroidaceae; g__Bacteroides; s__uniformis	0.411371	0.990264	0.720932	0.701119	0.923976	0.9989	0.343633	0.990991	0.016916	0.57898	0.502323	0.997121	0.501706	0.983353	0.0681673	0.79919	0.019479	0.639056
4381430	k__Bacteria; p__Firmicutes; c__Clostridia; o__Clostridiales; f__Ruminococcaceae; g__Faecalibacterium; s__prausnitzii	0.26227	0.977022	0.601444	0.684323	0.165065	0.9989	0.105555	0.990991	0.065496	0.57898	0.192748	0.997121	0.0632257	0.934955	0.250166	0.805257	0.064084	0.65248
189937	k__Bacteria; p__Firmicutes; c__Clostridia; o__Clostridiales; f__Ruminococcaceae; g__Faecalibacterium; s__prausnitzii	0.149786	0.977022	0.387745	0.680915	0.582095	0.9989	0.156995	0.990991	0.260027	0.682083	0.986456	0.997121	0.877948	0.985924	0.0388977	0.79919	0.21069	0.65248
214036	k__Bacteria; p__Firmicutes; c__Clostridia; o__Clostridiales; f__[Mogibacteriaceae]; g__; s__	0.435181	0.995419	0.341428	0.680915	0.311804	0.9989	0.7719	0.990991	0.473402	0.762465	0.0728873	0.997121	0.0797473	0.934955	0.240736	0.805257	0.185456	0.65248
4464173	k__Bacteria; p__Firmicutes; c__Clostridia; o__Clostridiales; f__Lachnospiraceae; g__; s__	0.222533	0.977022	0.142652	0.642724	0.554998	0.9989	0.761354	0.990991	0.264831	0.683954	0.816577	0.997121	0.550391	0.985924	0.405205	0.810295	0.63982	0.805506
4420408	k__Bacteria; p__Bacteroidetes; c__Bacteroidia; o__Bacteroidales; f__Bacteroidaceae; g__Bacteroides; s__uniformis	0.937653	0.998434	0.821994	0.72079	0.610145	0.9989	0.696949	0.990991	0.891888	0.853262	0.745542	0.997121	0.432949	0.958198	0.986746	0.918585	0.883312	0.843882
3265556	k__Bacteria; p__Firmicutes; c__Clostridia; o__Clostridiales; f__Lachnospiraceae; g__; s__	0.0862247	0.977022	0.0651645	0.633481	0.0742526	0.9989	0.338148	0.990991	0.105352	0.602134	0.363662	0.997121	0.145716	0.934955	0.300636	0.805579	0.181882	0.65248
4347159	k__Bacteria; p__Actinobacteria; c__Actinobacteria; o__Bifidobacteriales; f__Bifidobacteriaceae; g__Bifidobacterium; s__adolescentis	0.550197	0.995463	0.956951	0.745801	0.216127	0.9989	0.546156	0.990991	0.518709	0.786044	0.772025	0.997121	0.89381	0.985924	0.551396	0.836881	0.19603	0.65248
3562626	k__Bacteria; p__Bacteroidetes; c__Bacteroidia; o__Bacteroidales; f__Bacteroidaceae; g__Bacteroides; s__	0.0629402	0.977022	0.229234	0.642724	0.0292226	0.9989	0.00717979	0.990991	0.134739	0.602134	0.230214	0.997121	0.0871938	0.934955	0.12682	0.79919	0.0756469	0.65248
357046	k__Bacteria; p__Bacteroidetes; c__Bacteroidia; o__Bacteroidales; f__Rikenellaceae; g__; s__	0.202056	0.977022	0.352589	0.680915	0.388797	0.9989	0.157016	0.990991	0.109751	0.602134	0.287587	0.997121	0.290936	0.934955	0.417923	0.810295	0.293904	0.704352
4481613	k__Bacteria; p__Actinobacteria; c__Coriobacteriia; o__Coriobacteriales; f__Coriobacteriaceae; g__Collinsella; s__aerofaciens	0.226833	0.977022	0.172522	0.642724	0.30802	0.9989	0.71905	0.990991	0.992677	0.865092	0.427459	0.997121	0.304625	0.934955	0.707583	0.858121	0.713115	0.817834
16054	k__Bacteria; p__Firmicutes; c__Clostridia; o__Clostridiales; f__Ruminococcaceae; g__Ruminococcus; s__	0.165048	0.977022	0.557089	0.680915	0.252166	0.9989	0.921546	0.990991	0.0992295	0.602134	0.329909	0.997121	0.790269	0.985924	0.163347	0.805257	0.126493	0.65248
302049	k__Bacteria; p__Firmicutes; c__Clostridia; o__Clostridiales; f__Lachnospiraceae; g__Blautia; s__	0.961428	0.998434	0.688987	0.701119	0.6427	0.9989	0.671868	0.990991	0.850503	0.853262	0.843675	0.997121	0.733346	0.985924	0.941098	0.917013	0.921357	0.855109
197499	k__Bacteria; p__Firmicutes; c__Clostridia; o__Clostridiales; f__Ruminococcaceae; g__; s__	0.264338	0.977022	0.0463385	0.633481	0.530246	0.9989	0.445334	0.990991	0.00729176	0.57898	0.307132	0.997121	0.590475	0.985924	0.0233698	0.741726	0.0533093	0.65248
178148	k__Bacteria; p__Bacteroidetes; c__Bacteroidia; o__Bacteroidales; f__Bacteroidaceae; g__Bacteroides; s__	0.15449	0.977022	0.377173	0.680915	0.944301	0.9989	0.235922	0.990991	0.298509	0.693875	0.0419483	0.97871	0.4216	0.958198	0.247763	0.805257	0.632971	0.805506
4281639	k__Bacteria; p__Firmicutes; c__Clostridia; o__Clostridiales; f__Lachnospiraceae; g__; s__	0.842417	0.997672	0.675605	0.701119	0.640536	0.9989	0.969844	0.990991	0.235366	0.670177	0.545109	0.997121	0.543938	0.985924	0.494965	0.82546	0.289518	0.702267
4439360	k__Bacteria; p__Bacteroidetes; c__Bacteroidia; o__Bacteroidales; f__Bacteroidaceae; g__Bacteroides; s__	0.9673	0.998434	0.954005	0.745486	0.733198	0.9989	0.949726	0.990991	0.159985	0.617169	0.900746	0.997121	0.468896	0.958198	0.868332	0.904512	0.397148	0.756425
260414	k__Bacteria; p__Firmicutes; c__Clostridia; o__Clostridiales; f__Ruminococcaceae; g__; s__	0.252897	0.977022	0.662852	0.699137	0.0948054	0.9989	0.0456488	0.990991	0.460961	0.759571	0.129966	0.997121	0.0540663	0.934955	0.381977	0.810295	0.189526	0.65248
197930	k__Bacteria; p__Firmicutes; c__Clostridia; o__Clostridiales; f__Lachnospiraceae; g__; s__	0.994912	0.999631	0.930815	0.74175	0.78778	0.9989	0.820506	0.990991	0.532837	0.791215	0.589616	0.997121	0.448618	0.958198	0.295817	0.805579	0.211905	0.65248
187210	k__Bacteria; p__Firmicutes; c__Clostridia; o__Clostridiales; f__Lachnospiraceae; g__Blautia; s__	0.530152	0.995463	0.977929	0.750938	0.601211	0.9989	0.721402	0.990991	0.235968	0.670177	0.877687	0.997121	0.679697	0.985924	0.822904	0.892116	0.633614	0.805506
187212	k__Bacteria; p__Firmicutes; c__Clostridia; o__Clostridiales; f__Lachnospiraceae; g__Coprococcus; s__	0.63532	0.997672	0.392843	0.680915	0.503965	0.9989	0.768649	0.990991	0.432963	0.746465	0.739279	0.997121	0.29522	0.934955	0.507405	0.826324	0.647474	0.809308
184897	k__Bacteria; p__Firmicutes; c__Clostridia; o__Clostridiales; f__Ruminococcaceae; g__Faecalibacterium; s__prausnitzii	0.778297	0.997672	0.700055	0.701119	0.768328	0.9989	0.502555	0.990991	0.871685	0.853262	0.7739	0.997121	0.373536	0.958198	0.913098	0.906917	0.691483	0.81037
193831	k__Bacteria; p__Firmicutes; c__Clostridia; o__Clostridiales; f__Clostridiaceae; g__Clostridium; s__	0.782675	0.997672	0.523231	0.680915	0.592034	0.9989	0.926331	0.990991	0.0304897	0.57898	0.937292	0.997121	0.627691	0.985924	0.263678	0.805257	0.0492667	0.65248
173996	k__Bacteria; p__Firmicutes; c__Clostridia; o__Clostridiales; f__Lachnospiraceae; g__; s__	0.365342	0.977022	0.178045	0.642724	0.288095	0.9989	0.626911	0.990991	0.556579	0.791433	0.561158	0.997121	0.662612	0.985924	0.664582	0.854917	0.550297	0.788609
3563235	k__Bacteria; p__Bacteroidetes; c__Bacteroidia; o__Bacteroidales; f__Bacteroidaceae; g__Bacteroides; s__	0.339231	0.977022	0.211857	0.642724	0.536172	0.9989	0.415688	0.990991	0.940441	0.857167	0.080803	0.997121	0.182784	0.934955	0.294949	0.805579	0.383217	0.749953
15728	k__Bacteria; p__Firmicutes; c__Erysipelotrichi; o__Erysipelotrichales; f__Erysipelotrichaceae	0.397998	0.983864	0.667335	0.700727	0.242219	0.9989	0.732552	0.990991	0.279656	0.690476	0.874523	0.997121	0.525438	0.985924	0.808476	0.884562	0.636188	0.805506
2688035	k__Bacteria; p__Firmicutes; c__Clostridia; o__Clostridiales; f__Lachnospiraceae; g__; s__	0.290325	0.977022	0.0954733	0.633481	0.37057	0.9989	0.673705	0.990991	0.361024	0.716542	0.505934	0.997121	0.27146	0.934955	0.402991	0.810295	0.345756	0.734373
363735	k__Bacteria; p__Firmicutes; c__Clostridia; o__Clostridiales; f__Lachnospiraceae; g__Blautia; s__	0.501411	0.995463	0.220947	0.642724	0.968603	0.9989	0.765721	0.990991	0.704163	0.818607	0.966487	0.997121	0.715724	0.985924	0.653822	0.854917	0.710153	0.817834
186022	k__Bacteria; p__Firmicutes; c__Clostridia; o__Clostridiales; f__Lachnospiraceae; g__Blautia; s__	0.382562	0.977022	0.152725	0.642724	0.669065	0.9989	0.67079	0.990991	0.366364	0.721795	0.0558756	0.997121	0.575076	0.985924	0.113997	0.79919	0.463785	0.769083
836693	k__Bacteria; p__Firmicutes; c__Clostridia; o__SHA-98; f__; g__; s__	0.837749	0.997672	0.639258	0.692803	0.638488	0.9989	0.560117	0.990991	0.0430414	0.57898	0.670331	0.997121	0.344718	0.948636	0.398419	0.810295	0.145281	0.65248
179400	k__Bacteria; p__Firmicutes; c__Clostridia; o__Clostridiales; f__Lachnospiraceae; g__; s__	0.0293399	0.977022	0.00885549	0.483329	0.686495	0.9989	0.654433	0.990991	0.867304	0.853262	0.146756	0.997121	0.452142	0.958198	0.203944	0.805257	0.781568	0.821355
4453609	k__Bacteria; p__Bacteroidetes; c__Bacteroidia; o__Bacteroidales; f__Rikenellaceae; g__; s__	0.0498218	0.977022	0.0421043	0.633481	0.523975	0.9989	0.577569	0.990991	0.976521	0.864284	0.246157	0.997121	0.258303	0.934955	0.349754	0.810295	0.574695	0.788609
359872	k__Bacteria; p__Proteobacteria; c__Deltaproteobacteria; o__Desulfovibrionales; f__Desulfovibrionaceae; g__Bilophila; s__	0.846752	0.997672	0.575612	0.68296	0.621074	0.9989	0.678542	0.990991	0.965284	0.863188	0.274027	0.997121	0.140218	0.934955	0.49311	0.82546	0.377719	0.749953
403701	k__Bacteria; p__Firmicutes; c__Clostridia; o__Clostridiales; f__Veillonellaceae; g__Dialister; s__	0.234889	0.977022	0.505357	0.680915	0.0605268	0.9989	0.0423605	0.990991	0.888035	0.853262	0.463811	0.997121	0.122019	0.934955	0.531147	0.830481	0.251095	0.676199
190913	k__Bacteria; p__Bacteroidetes; c__Bacteroidia; o__Bacteroidales; f__Bacteroidaceae; g__Bacteroides; s__	0.999631	0.999631	0.953348	0.745486	0.921121	0.9989	0.913909	0.990991	0.960944	0.863188	0.935209	0.997121	0.839006	0.985924	0.997122	0.918585	0.997041	0.861978
4433947	k__Bacteria; p__Bacteroidetes; c__Bacteroidia; o__Bacteroidales; f__Bacteroidaceae; g__Bacteroides; s__	0.959792	0.998434	0.930402	0.74175	0.909708	0.9989	0.832242	0.990991	0.217693	0.661756	0.957878	0.997121	0.578907	0.985924	0.871662	0.904512	0.463729	0.769083
577170	k__Bacteria; p__Bacteroidetes; c__Bacteroidia; o__Bacteroidales; f__Bacteroidaceae; g__Bacteroides; s__	0.867718	0.997672	0.494143	0.680915	0.842502	0.9989	0.60494	0.990991	0.236148	0.670177	0.590669	0.997121	0.511738	0.983353	0.702418	0.856439	0.423703	0.763698
4431545	k__Bacteria; p__Firmicutes; c__Clostridia; o__Clostridiales; f__Ruminococcaceae; g__; s__	0.262592	0.977022	0.165332	0.642724	0.915349	0.9989	0.60701	0.990991	0.872038	0.853262	0.533902	0.997121	0.695131	0.985924	0.639148	0.854917	0.836548	0.835676
196982	k__Bacteria; p__Firmicutes; c__Clostridia; o__Clostridiales; f__Ruminococcaceae; g__; s__	0.124801	0.977022	0.0728569	0.633481	0.324636	0.9989	0.637055	0.990991	0.0159733	0.57898	0.0179517	0.972977	0.0502992	0.934955	0.0129804	0.724299	0.0150775	0.639056
194297	k__Bacteria; p__Firmicutes; c__Clostridia; o__Clostridiales; f__Ruminococcaceae; g__Ruminococcus; s__	0.911637	0.997672	0.489342	0.680915	0.713466	0.9989	0.645875	0.990991	0.816686	0.850135	0.807999	0.997121	0.976492	0.994931	0.941074	0.917013	0.863115	0.842678
198587	k__Bacteria; p__Firmicutes; c__Clostridia; o__Clostridiales; f__Ruminococcaceae; g__; s__	0.46138	0.995463	0.146299	0.642724	0.85385	0.9989	0.977319	0.993553	0.0572693	0.57898	0.783838	0.997121	0.928684	0.988792	0.335417	0.810295	0.3039	0.714234
208539	k__Bacteria; p__Firmicutes; c__Clostridia; o__Clostridiales; f__[Mogibacteriaceae]; g__; s__	0.489178	0.995463	0.184353	0.642724	0.719195	0.9989	0.987943	0.99762	0.234771	0.670177	0.30546	0.997121	0.345529	0.948636	0.525171	0.830481	0.399249	0.756425
192406	k__Bacteria; p__Firmicutes; c__Clostridia; o__Clostridiales; f__Ruminococcaceae; g__; s__	0.703434	0.997672	0.258435	0.666132	0.642166	0.9989	0.487274	0.990991	0.138267	0.602134	0.738181	0.997121	0.282694	0.934955	0.636203	0.854917	0.254363	0.678812
540055	k__Bacteria; p__Firmicutes; c__Clostridia; o__Clostridiales; f__Ruminococcaceae; g__; s__	0.0981574	0.977022	0.143465	0.642724	0.717242	0.9989	0.250234	0.990991	0.243654	0.67068	0.416259	0.997121	0.356721	0.948636	0.0690785	0.79919	0.453868	0.763698
182911	k__Bacteria; p__Firmicutes; c__Clostridia; o__Clostridiales; f__Ruminococcaceae; g__; s__	0.507708	0.995463	0.605787	0.684323	0.2221	0.9989	0.394393	0.990991	0.113268	0.602134	0.203319	0.997121	0.428781	0.958198	0.260362	0.805257	0.291314	0.702267
178439	k__Bacteria; p__Firmicutes; c__Clostridia; o__Clostridiales; f__Lachnospiraceae; g__; s__	0.750572	0.997672	0.489415	0.680915	0.760607	0.9989	0.425311	0.990991	0.0627234	0.57898	0.642895	0.997121	0.735322	0.985924	0.205559	0.805257	0.054458	0.65248
193233	k__Bacteria; p__Bacteroidetes; c__Bacteroidia; o__Bacteroidales; f__Bacteroidaceae; g__Bacteroides; s__uniformis	0.705711	0.997672	0.630947	0.690853	0.960818	0.9989	0.539862	0.990991	0.222239	0.661756	0.418576	0.997121	0.959391	0.994931	0.726911	0.868442	0.672913	0.809726
177520	k__Bacteria; p__Firmicutes; c__Clostridia; o__Clostridiales; f__Lachnospiraceae	0.573477	0.995463	0.188056	0.642724	0.532981	0.9989	0.684304	0.990991	0.862609	0.853262	0.542547	0.997121	0.205638	0.934955	0.415774	0.810295	0.42794	0.763698
187180	k__Bacteria; p__Firmicutes; c__Clostridia; o__Clostridiales; f__Ruminococcaceae; g__; s__	0.381192	0.977022	0.492125	0.680915	0.363854	0.9989	0.99023	0.997974	0.604263	0.802797	0.722781	0.997121	0.339676	0.948636	0.4947	0.82546	0.724937	0.819093
182643	k__Bacteria; p__Firmicutes; c__Clostridia; o__Clostridiales; f__Clostridiaceae; g__Clostridium; s__	0.203026	0.977022	0.121241	0.642724	0.102075	0.9989	0.302869	0.990991	0.117477	0.602134	0.596006	0.997121	0.199059	0.934955	0.385782	0.810295	0.213551	0.65248
181176	k__Bacteria; p__Firmicutes; c__Clostridia; o__Clostridiales; f__Lachnospiraceae; g__Coprococcus; s__	0.0128664	0.977022	0.0130384	0.483329	0.803118	0.9989	0.249446	0.990991	0.632823	0.80582	0.0540395	0.997121	0.692966	0.985924	0.114483	0.79919	0.934075	0.856923
181174	k__Bacteria; p__Firmicutes; c__Clostridia; o__Clostridiales; f__Ruminococcaceae; g__; s__	0.683521	0.997672	0.713805	0.701119	0.854256	0.9989	0.647015	0.990991	0.919385	0.853262	0.490455	0.997121	0.414522	0.958198	0.672641	0.854917	0.392576	0.756425
184525	k__Bacteria; p__Firmicutes; c__Clostridia; o__Clostridiales; f__Lachnospiraceae; g__Coprococcus; s__	0.428958	0.995419	0.408989	0.680915	0.395554	0.9989	0.931295	0.990991	0.452617	0.757968	0.44215	0.997121	0.135633	0.934955	0.362735	0.810295	0.278746	0.698761
4477861	k__Bacteria; p__Bacteroidetes; c__Bacteroidia; o__Bacteroidales; f__Bacteroidaceae; g__Bacteroides; s__	0.963918	0.998434	0.913971	0.737853	0.654333	0.9989	0.788424	0.990991	0.906538	0.853262	0.273227	0.997121	0.332721	0.939712	0.223021	0.805257	0.560407	0.788609
772282	k__Bacteria; p__Bacteroidetes; c__Bacteroidia; o__Bacteroidales; f__Rikenellaceae; g__; s__	0.546477	0.995463	0.75432	0.708382	0.660909	0.9989	0.299322	0.990991	0.788875	0.844674	0.602522	0.997121	0.233013	0.934955	0.360975	0.810295	0.51511	0.788609
196664	k__Bacteria; p__Bacteroidetes; c__Bacteroidia; o__Bacteroidales; f__Bacteroidaceae; g__Bacteroides; s__uniformis	0.806531	0.997672	0.382029	0.680915	0.809747	0.9989	0.967848	0.990991	0.32529	0.695933	0.486704	0.997121	0.596546	0.985924	0.690653	0.854917	0.728735	0.819093
183439	k__Bacteria; p__Firmicutes; c__Clostridia; o__Clostridiales; f__Ruminococcaceae; g__; s__	0.745177	0.997672	0.976188	0.750938	0.319704	0.9989	0.556982	0.990991	0.777556	0.844674	0.96781	0.997121	0.636274	0.985924	0.388031	0.810295	0.090697	0.65248
178845	k__Bacteria; p__Firmicutes; c__Clostridia; o__Clostridiales; f__Ruminococcaceae; g__; s__	0.905584	0.997672	0.958226	0.745801	0.500809	0.9989	0.523475	0.990991	0.680335	0.80987	0.623942	0.997121	0.39883	0.958198	0.749393	0.872947	0.842146	0.835676
New.0.ReferenceOTU262	k__Bacteria; p__Bacteroidetes; c__Bacteroidia; o__Bacteroidales; f__Bacteroidaceae; g__Bacteroides; s__uniformis	0.93332	0.997672	0.582588	0.68296	0.750125	0.9989	0.88885	0.990991	0.291944	0.693875	0.858453	0.997121	0.909142	0.985924	0.964486	0.918585	0.769151	0.821355
New.0.ReferenceOTU246	k__Bacteria; p__Bacteroidetes; c__Bacteroidia; o__Bacteroidales; f__Porphyromonadaceae; g__Parabacteroides; s__distasonis	0.476124	0.995463	0.263946	0.666132	0.512436	0.9989	0.903357	0.990991	0.938805	0.857167	0.566923	0.997121	0.850761	0.985924	0.815696	0.888363	0.978969	0.861978
New.0.ReferenceOTU30	k__Bacteria; p__Bacteroidetes; c__Bacteroidia; o__Bacteroidales; f__Bacteroidaceae; g__Bacteroides; s__uniformis	0.984453	0.999631	0.777473	0.710445	0.784683	0.9989	0.885108	0.990991	0.716074	0.824642	0.928013	0.997121	0.587911	0.985924	0.997009	0.918585	0.918812	0.855109
New.0.ReferenceOTU0	k__Bacteria; p__Bacteroidetes; c__Bacteroidia; o__Bacteroidales; f__Bacteroidaceae; g__Bacteroides; s__uniformis	0.44092	0.995419	0.50886	0.680915	0.103372	0.9989	0.183337	0.990991	0.824258	0.850135	0.21804	0.997121	0.0522891	0.934955	0.663461	0.854917	0.311168	0.714234
New.0.ReferenceOTU8	k__Bacteria; p__Bacteroidetes; c__Bacteroidia; o__Bacteroidales; f__Bacteroidaceae; g__Bacteroides; s__	0.733939	0.997672	0.423781	0.680915	0.95729	0.9989	0.771274	0.990991	0.353827	0.715396	0.982866	0.997121	0.837441	0.985924	0.863408	0.9033	0.705356	0.817009
New.0.ReferenceOTU185	k__Bacteria; p__Firmicutes; c__Clostridia; o__Clostridiales; f__Ruminococcaceae; g__Faecalibacterium; s__prausnitzii	0.504565	0.995463	0.314083	0.677508	0.422901	0.9989	0.85261	0.990991	0.967	0.863188	0.138673	0.997121	0.145167	0.934955	0.515998	0.826324	0.467962	0.76935
New.0.ReferenceOTU224	k__Bacteria; p__Bacteroidetes; c__Bacteroidia; o__Bacteroidales; f__Porphyromonadaceae; g__Parabacteroides; s__distasonis	0.439555	0.995419	0.250895	0.662917	0.935512	0.9989	0.486315	0.990991	0.602553	0.802797	0.047832	0.986295	0.496199	0.978248	0.123209	0.79919	0.731277	0.819093
New.0.ReferenceOTU220	k__Bacteria; p__Bacteroidetes; c__Bacteroidia; o__Bacteroidales; f__Porphyromonadaceae; g__Parabacteroides; s__	0.949158	0.998434	0.901814	0.735274	0.573947	0.9989	0.572162	0.990991	0.515499	0.785158	0.94234	0.997121	0.688753	0.985924	0.990084	0.918585	0.840788	0.835676
New.0.ReferenceOTU106	k__Bacteria; p__Bacteroidetes; c__Bacteroidia; o__Bacteroidales; f__Bacteroidaceae; g__Bacteroides; s__	0.864803	0.997672	0.479759	0.680915	0.881797	0.9989	0.632786	0.990991	0.485933	0.76641	0.369989	0.997121	0.389085	0.958198	0.268587	0.805257	0.226737	0.653149
New.0.ReferenceOTU86	k__Bacteria; p__Bacteroidetes; c__Bacteroidia; o__Bacteroidales; f__Bacteroidaceae; g__Bacteroides; s__	0.0963275	0.977022	0.0136643	0.483329	0.802911	0.9989	0.660977	0.990991	0.754596	0.839245	0.309119	0.997121	0.820672	0.985924	0.156213	0.805257	0.893677	0.846201
New.0.ReferenceOTU83	k__Bacteria; p__Bacteroidetes; c__Bacteroidia; o__Bacteroidales; f__Rikenellaceae; g__; s__	0.561137	0.995463	0.40963	0.680915	0.596574	0.9989	0.868553	0.990991	0.660645	0.80582	0.849783	0.997121	0.545532	0.985924	0.901295	0.906092	0.888809	0.844385
New.0.ReferenceOTU194	k__Bacteria; p__Bacteroidetes; c__Bacteroidia; o__Bacteroidales; f__Bacteroidaceae; g__Bacteroides; s__	0.607215	0.995537	0.284128	0.6675	0.956507	0.9989	0.612488	0.990991	0.0249423	0.57898	0.921029	0.997121	0.771228	0.985924	0.439648	0.810295	0.151982	0.65248
New.0.ReferenceOTU297	k__Bacteria; p__Bacteroidetes; c__Bacteroidia; o__Bacteroidales; f__Bacteroidaceae; g__Bacteroides; s__	0.108694	0.977022	0.173872	0.642724	0.274385	0.9989	0.153554	0.990991	0.915973	0.853262	0.0449355	0.97871	0.202247	0.934955	0.251574	0.805257	0.594529	0.794895
New.0.ReferenceOTU172	k__Bacteria; p__Bacteroidetes; c__Bacteroidia; o__Bacteroidales; f__Bacteroidaceae; g__Bacteroides; s__	0.62523	0.997672	0.597441	0.684323	0.822897	0.9989	0.666186	0.990991	0.453712	0.757968	0.104575	0.997121	0.619088	0.985924	0.32139	0.809582	0.637495	0.805506
New.0.ReferenceOTU286	k__Bacteria; p__Firmicutes; c__Erysipelotrichi; o__Erysipelotrichales; f__Erysipelotrichaceae; g__; s__	0.988664	0.999631	0.806274	0.719876	0.827563	0.9989	0.927896	0.990991	0.132356	0.602134	0.990136	0.997121	0.854164	0.985924	0.841193	0.901187	0.444343	0.763698
New.0.ReferenceOTU281	k__Bacteria; p__Bacteroidetes; c__Bacteroidia; o__Bacteroidales; f__Bacteroidaceae; g__Bacteroides; s__acidifaciens	0.970806	0.999631	0.687288	0.701119	0.997709	0.9989	0.927068	0.990991	0.925201	0.855517	0.92345	0.997121	0.984414	0.995355	0.904613	0.906092	0.99953	0.861978
New.0.ReferenceOTU177	k__Bacteria; p__Bacteroidetes; c__Bacteroidia; o__Bacteroidales; f__Bacteroidaceae; g__Bacteroides	0.553212	0.995463	0.50099	0.680915	0.758896	0.9989	0.301373	0.990991	0.215932	0.661756	0.0340747	0.97871	0.310462	0.938739	0.133312	0.79919	0.424783	0.763698
New.0.ReferenceOTU273	k__Bacteria; p__Actinobacteria; c__Actinobacteria; o__Bifidobacteriales; f__Bifidobacteriaceae; g__Bifidobacterium; s__adolescentis	0.0406401	0.977022	0.656224	0.6985	0.00467723	0.964445	0.0376671	0.990991	0.298877	0.693875	0.299325	0.997121	0.108969	0.934955	0.118192	0.79919	0.0169352	0.639056
New.0.ReferenceOTU69	k__Bacteria; p__Bacteroidetes; c__Bacteroidia; o__Bacteroidales; f__Bacteroidaceae; g__Bacteroides; s__	0.863096	0.997672	0.933848	0.742746	0.638705	0.9989	0.459393	0.990991	0.559788	0.792098	0.453427	0.997121	0.458851	0.958198	0.757448	0.872947	0.572084	0.788609
New.0.CleanUp.ReferenceOTU321	k__Bacteria; p__Bacteroidetes; c__Bacteroidia; o__Bacteroidales; f__Bacteroidaceae; g__Bacteroides; s__	0.892119	0.997672	0.50111	0.680915	0.818202	0.9989	0.969645	0.990991	0.368387	0.721795	0.446435	0.997121	0.305627	0.934955	0.748727	0.872947	0.563445	0.788609
New.0.CleanUp.ReferenceOTU2491	k__Bacteria; p__Bacteroidetes; c__Bacteroidia; o__Bacteroidales; f__Bacteroidaceae; g__Bacteroides; s__uniformis	0.832072	0.997672	0.970799	0.750686	0.390967	0.9989	0.400173	0.990991	0.904104	0.853262	0.852868	0.997121	0.564589	0.985924	0.858566	0.9033	0.917119	0.854744
New.0.CleanUp.ReferenceOTU5310	k__Bacteria; p__Bacteroidetes; c__Bacteroidia; o__Bacteroidales; f__Bacteroidaceae; g__Bacteroides; s__	0.992359	0.999631	0.887209	0.729471	0.844988	0.9989	0.943464	0.990991	0.688614	0.811775	0.330534	0.997121	0.139813	0.934955	0.170955	0.805257	0.0825033	0.65248
New.0.CleanUp.ReferenceOTU6886	k__Bacteria; p__Bacteroidetes; c__Bacteroidia; o__Bacteroidales; f__Bacteroidaceae; g__Bacteroides; s__	0.416665	0.990402	0.61042	0.686965	0.744664	0.9989	0.577524	0.990991	0.542729	0.791433	0.998103	0.999399	0.964588	0.994931	0.369001	0.810295	0.944927	0.856923
New.0.CleanUp.ReferenceOTU10199	k__Bacteria; p__Firmicutes; c__Clostridia; o__Clostridiales; f__Lachnospiraceae; g__Coprococcus; s__	0.170278	0.977022	0.0276898	0.596798	0.657263	0.9989	0.67688	0.990991	0.0002572	0.230736	0.35335	0.997121	0.539585	0.985924	0.0116591	0.724299	0.00333077	0.639056
New.0.CleanUp.ReferenceOTU12154	k__Bacteria; p__Firmicutes; c__Clostridia; o__Clostridiales; f__Ruminococcaceae; g__; s__	0.281588	0.977022	0.65273	0.697905	0.142052	0.9989	0.614924	0.990991	0.0595099	0.57898	0.26516	0.997121	0.258007	0.934955	0.0786298	0.79919	0.18386	0.65248
New.0.CleanUp.ReferenceOTU12889	k__Bacteria; p__Bacteroidetes; c__Bacteroidia; o__Bacteroidales; f__Bacteroidaceae; g__Bacteroides; s__uniformis	0.867806	0.997672	0.505051	0.680915	0.762255	0.9989	0.923984	0.990991	0.965149	0.863188	0.834278	0.997121	0.71322	0.985924	0.907116	0.90661	0.568525	0.788609
New.0.CleanUp.ReferenceOTU13386	k__Bacteria; p__Bacteroidetes; c__Bacteroidia; o__Bacteroidales; f__Bacteroidaceae; g__Bacteroides; s__	0.717868	0.997672	0.661996	0.699137	0.370269	0.9989	0.560265	0.990991	0.663664	0.80582	0.459676	0.997121	0.467556	0.958198	0.768114	0.876809	0.8811	0.843882
New.0.CleanUp.ReferenceOTU13718	k__Bacteria; p__Firmicutes; c__Erysipelotrichi; o__Erysipelotrichales; f__Erysipelotrichaceae; g__; s__	0.599077	0.995537	0.235406	0.653556	0.797307	0.9989	0.928695	0.990991	0.11922	0.602134	0.844191	0.997121	0.891005	0.985924	0.690369	0.854917	0.485152	0.78513
New.0.CleanUp.ReferenceOTU14023	k__Bacteria; p__Bacteroidetes; c__Bacteroidia; o__Bacteroidales; f__Bacteroidaceae; g__Bacteroides; s__	0.953034	0.998434	0.676576	0.701119	0.801808	0.9989	0.930803	0.990991	0.58886	0.802797	0.619127	0.997121	0.74455	0.985924	0.942293	0.917013	0.936387	0.856923
New.0.CleanUp.ReferenceOTU14045	k__Bacteria; p__Firmicutes; c__Clostridia; o__Clostridiales; f__Ruminococcaceae; g__; s__	0.730589	0.997672	0.931645	0.74175	0.70624	0.9989	0.758979	0.990991	0.591286	0.802797	0.684297	0.997121	0.878706	0.985924	0.755384	0.872947	0.642112	0.805506
New.0.CleanUp.ReferenceOTU14470	k__Bacteria; p__Firmicutes; c__Clostridia; o__Clostridiales; f__Ruminococcaceae; g__Faecalibacterium; s__prausnitzii	0.128455	0.977022	0.865644	0.728284	0.0279603	0.9989	0.0564565	0.990991	0.172534	0.627127	0.0377429	0.97871	0.00672408	0.934955	0.134078	0.79919	0.0192566	0.639056
New.0.CleanUp.ReferenceOTU14755	k__Bacteria; p__Bacteroidetes; c__Bacteroidia; o__Bacteroidales; f__Bacteroidaceae; g__Bacteroides; s__	0.737003	0.997672	0.453695	0.680915	0.564108	0.9989	0.664851	0.990991	0.355085	0.715396	0.807577	0.997121	0.796542	0.985924	0.897431	0.906092	0.611636	0.802088
New.0.CleanUp.ReferenceOTU15088	k__Bacteria; p__Firmicutes; c__Clostridia; o__Clostridiales; f__Ruminococcaceae; g__; s__	0.260199	0.977022	0.155904	0.642724	0.466539	0.9989	0.998179	0.999614	0.570415	0.797109	0.40692	0.997121	0.65608	0.985924	0.347223	0.810295	0.241627	0.665123
New.0.CleanUp.ReferenceOTU15539	k__Bacteria; p__Firmicutes; c__Clostridia; o__Clostridiales; f__Lachnospiraceae; g__; s__	0.158066	0.977022	0.0736583	0.633481	0.133315	0.9989	0.386159	0.990991	0.676354	0.809017	0.0272232	0.97871	0.0318519	0.934955	0.17574	0.805257	0.161025	0.65248
New.0.CleanUp.ReferenceOTU15852	k__Bacteria; p__Firmicutes; c__Clostridia; o__Clostridiales; f__; g__; s__	0.70748	0.997672	0.922032	0.74175	0.35314	0.9989	0.256077	0.990991	0.131715	0.602134	0.773769	0.997121	0.343184	0.948636	0.646721	0.854917	0.225398	0.653149
New.0.CleanUp.ReferenceOTU16274	k__Bacteria; p__Bacteroidetes; c__Bacteroidia; o__Bacteroidales; f__Rikenellaceae; g__; s__	0.709987	0.997672	0.616433	0.689355	0.811507	0.9989	0.673439	0.990991	0.614263	0.802797	0.910166	0.997121	0.480032	0.965749	0.860794	0.9033	0.799663	0.822175
New.0.CleanUp.ReferenceOTU16408	k__Bacteria; p__Firmicutes; c__Clostridia; o__Clostridiales; f__Ruminococcaceae; g__; s__	0.135223	0.977022	0.181865	0.642724	0.0476325	0.9989	0.239807	0.990991	0.251839	0.672401	0.584809	0.997121	0.25616	0.934955	0.0843066	0.79919	0.117843	0.65248
New.0.CleanUp.ReferenceOTU17688	k__Bacteria; p__Bacteroidetes; c__Bacteroidia; o__Bacteroidales; f__Bacteroidaceae; g__Bacteroides; s__	0.733961	0.997672	0.513374	0.680915	0.986139	0.9989	0.545444	0.990991	0.564384	0.793935	0.675597	0.997121	0.960852	0.994931	0.929293	0.910663	0.853616	0.839141
New.0.CleanUp.ReferenceOTU18196	k__Bacteria; p__Bacteroidetes; c__Bacteroidia; o__Bacteroidales; f__Porphyromonadaceae; g__Parabacteroides; s__	0.944192	0.998434	0.76267	0.709403	0.931302	0.9989	0.683503	0.990991	0.110942	0.602134	0.639311	0.997121	0.557083	0.985924	0.532388	0.830481	0.290483	0.702267
New.0.CleanUp.ReferenceOTU18327	k__Bacteria; p__Bacteroidetes; c__Bacteroidia; o__Bacteroidales; f__Porphyromonadaceae; g__Parabacteroides; s__	0.713527	0.997672	0.404605	0.680915	0.692886	0.9989	0.951516	0.990991	0.776695	0.844674	0.827711	0.997121	0.409613	0.958198	0.862902	0.9033	0.841186	0.835676
New.0.CleanUp.ReferenceOTU18987	k__Bacteria; p__Firmicutes; c__Clostridia; o__Clostridiales	0.302611	0.977022	0.0983205	0.633481	0.329953	0.9989	0.156672	0.990991	0.486871	0.76641	0.268757	0.997121	0.25219	0.934955	0.414143	0.810295	0.534958	0.788609
New.0.CleanUp.ReferenceOTU19459	k__Bacteria; p__Bacteroidetes; c__Bacteroidia; o__Bacteroidales; f__Bacteroidaceae; g__Bacteroides	0.139514	0.977022	0.0604127	0.633481	0.462555	0.9989	0.112313	0.990991	0.838661	0.850135	0.134298	0.997121	0.160823	0.934955	0.381299	0.810295	0.59369	0.794895
New.0.CleanUp.ReferenceOTU19985	k__Bacteria; p__Bacteroidetes; c__Bacteroidia; o__Bacteroidales; f__Bacteroidaceae; g__Bacteroides; s__	0.349896	0.977022	0.127696	0.642724	0.730632	0.9989	0.822986	0.990991	0.416297	0.730848	0.362556	0.997121	0.86631	0.985924	0.666983	0.854917	0.793659	0.821355
New.0.CleanUp.ReferenceOTU21817	k__Bacteria; p__Firmicutes; c__Clostridia; o__Clostridiales; f__Ruminococcaceae; g__Faecalibacterium; s__prausnitzii	0.556291	0.995463	0.153808	0.642724	0.819224	0.9989	0.753635	0.990991	0.357882	0.715396	0.125865	0.997121	0.940491	0.990173	0.324693	0.810295	0.790049	0.821355
New.0.CleanUp.ReferenceOTU22800	k__Bacteria; p__Bacteroidetes; c__Bacteroidia; o__Bacteroidales; f__Porphyromonadaceae; g__Parabacteroides; s__distasonis	0.905883	0.997672	0.493587	0.680915	0.882126	0.9989	0.714294	0.990991	0.78535	0.844674	0.212665	0.997121	0.146522	0.934955	0.191705	0.805257	0.189624	0.65248
New.0.CleanUp.ReferenceOTU24330	k__Bacteria; p__Bacteroidetes; c__Bacteroidia; o__Bacteroidales; f__Bacteroidaceae; g__Bacteroides; s__uniformis	0.637799	0.997672	0.418971	0.680915	0.552168	0.9989	0.50382	0.990991	0.729068	0.832639	0.426234	0.997121	0.741138	0.985924	0.643159	0.854917	0.87718	0.843882
New.0.CleanUp.ReferenceOTU24603	k__Bacteria; p__Bacteroidetes; c__Bacteroidia; o__Bacteroidales; f__Bacteroidaceae; g__Bacteroides; s__	0.873753	0.997672	0.496829	0.680915	0.599428	0.9989	0.491235	0.990991	0.322108	0.695933	0.991981	0.997121	0.873429	0.985924	0.665142	0.854917	0.799874	0.822175
New.0.CleanUp.ReferenceOTU26540	k__Bacteria; p__Bacteroidetes; c__Bacteroidia; o__Bacteroidales; f__Bacteroidaceae; g__Bacteroides	0.842585	0.997672	0.698057	0.701119	0.879845	0.9989	0.616299	0.990991	0.911229	0.853262	0.584528	0.997121	0.643718	0.985924	0.81102	0.88585	0.904552	0.848934
New.0.CleanUp.ReferenceOTU27264	k__Bacteria; p__Bacteroidetes; c__Bacteroidia; o__Bacteroidales; f__Bacteroidaceae; g__Bacteroides; s__	0.812081	0.997672	0.952728	0.745486	0.652988	0.9989	0.399771	0.990991	0.288824	0.693875	0.326629	0.997121	0.10287	0.934955	0.293645	0.805579	0.0672079	0.65248
New.0.CleanUp.ReferenceOTU27515	k__Bacteria; p__Bacteroidetes; c__Bacteroidia; o__Bacteroidales; f__Bacteroidaceae; g__Bacteroides; s__	0.693493	0.997672	0.953581	0.745486	0.300252	0.9989	0.255899	0.990991	0.232177	0.670177	0.487339	0.997121	0.226094	0.934955	0.43264	0.810295	0.384602	0.749953
New.0.CleanUp.ReferenceOTU29206	k__Bacteria; p__Firmicutes; c__Erysipelotrichi; o__Erysipelotrichales; f__Erysipelotrichaceae; g__; s__	0.9571	0.998434	0.892681	0.732141	0.610241	0.9989	0.774294	0.990991	0.273231	0.689712	0.593537	0.997121	0.454407	0.958198	0.792083	0.879892	0.628636	0.805506
New.0.CleanUp.ReferenceOTU31172	k__Bacteria; p__Firmicutes; c__Clostridia; o__Clostridiales; f__Ruminococcaceae; g__Ruminococcus; s__	0.671216	0.997672	0.884202	0.729471	0.378169	0.9989	0.269702	0.990991	0.908235	0.853262	0.619916	0.997121	0.468345	0.958198	0.788409	0.878825	0.81157	0.826892
New.0.CleanUp.ReferenceOTU31410	k__Bacteria; p__Bacteroidetes; c__Bacteroidia; o__Bacteroidales; f__Porphyromonadaceae; g__Parabacteroides; s__distasonis	0.807123	0.997672	0.649953	0.69589	0.839021	0.9989	0.581522	0.990991	0.153871	0.617169	0.814631	0.997121	0.452315	0.958198	0.733401	0.871804	0.304446	0.714234
New.0.CleanUp.ReferenceOTU31824	k__Bacteria; p__Firmicutes; c__Clostridia; o__Clostridiales; f__Lachnospiraceae; g__; s__	0.332962	0.977022	0.0890294	0.633481	0.276528	0.9989	0.383889	0.990991	0.779749	0.844674	0.184874	0.997121	0.0548628	0.934955	0.331154	0.810295	0.128294	0.65248
New.0.CleanUp.ReferenceOTU32093	k__Bacteria; p__Firmicutes; c__Clostridia; o__Clostridiales; f__Ruminococcaceae; g__Ruminococcus; s__	0.797941	0.997672	0.381791	0.680915	0.828687	0.9989	0.914206	0.990991	0.929853	0.856446	0.642649	0.997121	0.921786	0.98816	0.888542	0.906092	0.989202	0.861978
New.0.CleanUp.ReferenceOTU32363	k__Bacteria; p__Firmicutes; c__Clostridia; o__Clostridiales; f__Lachnospiraceae; g__Coprococcus; s__	0.637353	0.997672	0.544388	0.680915	0.358413	0.9989	0.460929	0.990991	0.131413	0.602134	0.594264	0.997121	0.27402	0.934955	0.702041	0.856439	0.33651	0.724144
New.0.CleanUp.ReferenceOTU32857	k__Bacteria; p__Firmicutes; c__Clostridia; o__Clostridiales; f__Lachnospiraceae; g__Coprococcus; s__	0.820315	0.997672	0.778731	0.710445	0.429909	0.9989	0.581509	0.990991	0.109904	0.602134	0.986232	0.997121	0.993072	0.995578	0.600979	0.844571	0.164325	0.65248
New.0.CleanUp.ReferenceOTU33436	k__Bacteria; p__Firmicutes; c__Clostridia; o__Clostridiales; f__Ruminococcaceae; g__; s__	0.38673	0.977022	0.105586	0.633481	0.889195	0.9989	0.971906	0.992114	0.777294	0.844674	0.159057	0.997121	0.511463	0.983353	0.496524	0.82546	0.680084	0.809726
New.0.CleanUp.ReferenceOTU33662	k__Bacteria; p__Bacteroidetes; c__Bacteroidia; o__Bacteroidales; f__Rikenellaceae; g__; s__	0.222094	0.977022	0.548975	0.680915	0.31981	0.9989	0.868775	0.990991	0.538703	0.791433	0.671471	0.997121	0.286607	0.934955	0.385762	0.810295	0.677542	0.809726
New.0.CleanUp.ReferenceOTU34456	k__Bacteria; p__Bacteroidetes; c__Bacteroidia; o__Bacteroidales; f__[Barnesiellaceae]; g__; s__	0.948696	0.998434	0.669726	0.700727	0.990822	0.9989	0.78929	0.990991	0.160446	0.617169	0.795788	0.997121	0.562476	0.985924	0.563856	0.839235	0.504648	0.78513
New.0.CleanUp.ReferenceOTU34700	k__Bacteria; p__Firmicutes; c__Clostridia; o__Clostridiales; f__Ruminococcaceae; g__; s__	0.355877	0.977022	0.203465	0.642724	0.31454	0.9989	0.725377	0.990991	0.155995	0.617169	0.963514	0.997121	0.861394	0.985924	0.457085	0.816549	0.245005	0.668215
New.0.CleanUp.ReferenceOTU36406	k__Bacteria; p__Firmicutes; c__Clostridia; o__Clostridiales; f__Lachnospiraceae	0.951854	0.998434	0.708335	0.701119	0.926179	0.9989	0.897497	0.990991	0.324304	0.695933	0.64406	0.997121	0.30587	0.934955	0.39107	0.810295	0.158775	0.65248
New.0.CleanUp.ReferenceOTU36577	k__Bacteria; p__Bacteroidetes; c__Bacteroidia; o__Bacteroidales; f__Bacteroidaceae; g__Bacteroides; s__	0.770639	0.997672	0.559315	0.680915	0.942575	0.9989	0.651198	0.990991	0.379532	0.721795	0.262027	0.997121	0.365903	0.956492	0.561027	0.839235	0.469873	0.770796
New.0.CleanUp.ReferenceOTU36963	k__Bacteria; p__Firmicutes; c__Clostridia; o__Clostridiales; f__Ruminococcaceae; g__Ruminococcus; s__	0.995876	0.999631	0.846298	0.725022	0.86169	0.9989	0.828333	0.990991	0.459028	0.759571	0.82381	0.997121	0.471618	0.958198	0.739664	0.872947	0.498695	0.78513
New.0.CleanUp.ReferenceOTU37625	k__Bacteria; p__Firmicutes; c__Clostridia; o__Clostridiales; f__Ruminococcaceae; g__Ruminococcus; s__	0.0409707	0.977022	0.105497	0.633481	0.280767	0.9989	0.851754	0.990991	0.725329	0.832639	0.22708	0.997121	0.691403	0.985924	0.10273	0.79919	0.739525	0.819093
New.0.CleanUp.ReferenceOTU38360	k__Bacteria; p__Bacteroidetes; c__Bacteroidia; o__Bacteroidales; f__Porphyromonadaceae; g__Parabacteroides; s__distasonis	0.805631	0.997672	0.7474	0.708382	0.509675	0.9989	0.881533	0.990991	0.87014	0.853262	0.230702	0.997121	0.883369	0.985924	0.488141	0.82546	0.838409	0.835676
New.0.CleanUp.ReferenceOTU38493	k__Bacteria; p__Firmicutes; c__Clostridia; o__Clostridiales; f__Lachnospiraceae; g__; s__	0.633112	0.997672	0.223988	0.642724	0.63835	0.9989	0.796575	0.990991	0.718351	0.826203	0.504137	0.997121	0.439443	0.958198	0.913733	0.906917	0.821825	0.830339
New.0.CleanUp.ReferenceOTU38499	k__Bacteria; p__Firmicutes; c__Clostridia; o__Clostridiales; f__Ruminococcaceae; g__Faecalibacterium; s__prausnitzii	0.601373	0.995537	0.433634	0.680915	0.983023	0.9989	0.499859	0.990991	0.98198	0.864284	0.29388	0.997121	0.11049	0.934955	0.0911408	0.79919	0.0282114	0.639056
New.0.CleanUp.ReferenceOTU41066	k__Bacteria; p__Bacteroidetes; c__Bacteroidia; o__Bacteroidales; f__Rikenellaceae; g__; s__	0.787479	0.997672	0.805419	0.719876	0.605538	0.9989	0.952756	0.990991	0.514917	0.785158	0.75445	0.997121	0.450486	0.958198	0.870503	0.904512	0.737714	0.819093
New.0.CleanUp.ReferenceOTU42119	k__Bacteria; p__Firmicutes; c__Clostridia; o__Clostridiales; f__Ruminococcaceae; g__Ruminococcus	0.698689	0.997672	0.750258	0.708382	0.404115	0.9989	0.788633	0.990991	0.243241	0.67068	0.473292	0.997121	0.337403	0.947727	0.630377	0.854917	0.501628	0.78513
New.0.CleanUp.ReferenceOTU42219	k__Bacteria; p__Firmicutes; c__Clostridia; o__Clostridiales; f__Ruminococcaceae; g__; s__	0.276876	0.977022	0.598214	0.684323	0.0558948	0.9989	0.0685979	0.990991	0.914579	0.853262	0.0942928	0.997121	0.0192702	0.934955	0.271427	0.805257	0.122163	0.65248
New.0.CleanUp.ReferenceOTU42318	k__Bacteria; p__Bacteroidetes; c__Bacteroidia; o__Bacteroidales; f__Bacteroidaceae; g__Bacteroides; s__	0.129744	0.977022	0.0270026	0.596798	0.439983	0.9989	0.684923	0.990991	0.391085	0.726185	0.239883	0.997121	0.776358	0.985924	0.173583	0.805257	0.666488	0.809726
New.0.CleanUp.ReferenceOTU43468	k__Bacteria; p__Bacteroidetes; c__Bacteroidia; o__Bacteroidales; f__Bacteroidaceae; g__Bacteroides; s__	0.614673	0.997672	0.716729	0.701119	0.557874	0.9989	0.855781	0.990991	0.680678	0.80987	0.659175	0.997121	0.241753	0.934955	0.794855	0.879892	0.556995	0.788609
New.0.CleanUp.ReferenceOTU44404	k__Bacteria; p__Bacteroidetes; c__Bacteroidia; o__Bacteroidales; f__Rikenellaceae; g__; s__	0.812845	0.997672	0.381014	0.680915	0.766723	0.9989	0.559582	0.990991	0.547417	0.791433	0.820471	0.997121	0.695269	0.985924	0.966079	0.918585	0.909941	0.850729
Unassigned.Other	Unassigned.Other	0.387247	0.977022	0.349309	0.680915	0.589055	0.9989	0.794939	0.990991	0.347511	0.706927	0.975435	0.997121	0.759546	0.985924	0.352762	0.810295	0.747337	0.819093
k__Archaea.p__Euryarchaeota	k__Archaea.p__Euryarchaeota	0.168777	0.977022	0.581712	0.68296	0.853014	0.9989	0.331444	0.990991	0.148086	0.612678	0.444357	0.997121	0.965748	0.994931	0.456388	0.816549	0.521642	0.788609
k__Bacteria.p__Actinobacteria	k__Bacteria.p__Actinobacteria	0.317687	0.977022	0.748942	0.708382	0.0936646	0.9989	0.207762	0.990991	0.871172	0.853262	0.926338	0.997121	0.913544	0.985924	0.0324372	0.79919	0.00465444	0.639056
k__Bacteria.p__Bacteroidetes	k__Bacteria.p__Bacteroidetes	0.931172	0.997672	0.823942	0.72079	0.588384	0.9989	0.505669	0.990991	0.465091	0.759571	0.942003	0.997121	0.940942	0.990173	0.977043	0.918585	0.770916	0.821355
k__Bacteria.p__Cyanobacteria	k__Bacteria.p__Cyanobacteria	0.404733	0.989821	0.149281	0.642724	0.775398	0.9989	0.921086	0.990991	0.641804	0.80582	0.384045	0.997121	0.534822	0.985924	0.40818	0.810295	0.468125	0.76935
k__Bacteria.p__Firmicutes	k__Bacteria.p__Firmicutes	0.853605	0.997672	0.528542	0.680915	0.507535	0.9989	0.42364	0.990991	0.729516	0.832639	0.97182	0.997121	0.847575	0.985924	0.760463	0.872947	0.607388	0.800058
k__Bacteria.p__Proteobacteria	k__Bacteria.p__Proteobacteria	0.826665	0.997672	0.515394	0.680915	0.397969	0.9989	0.46072	0.990991	0.670536	0.809017	0.897743	0.997121	0.811098	0.985924	0.600688	0.844571	0.266516	0.692251
k__Bacteria.p__Tenericutes	k__Bacteria.p__Tenericutes	0.838703	0.997672	0.530649	0.680915	0.785449	0.9989	0.512176	0.990991	0.261617	0.682264	0.225988	0.997121	0.590833	0.985924	0.377212	0.810295	0.552252	0.788609
k__Bacteria.p__Verrucomicrobia	k__Bacteria.p__Verrucomicrobia	0.201441	0.977022	0.0993134	0.633481	0.357346	0.9989	0.835209	0.990991	0.415761	0.730848	0.75323	0.997121	0.851953	0.985924	0.3702	0.810295	0.66857	0.809726
Unassigned.Other.Other	Unassigned.Other.Other	0.387247	0.977022	0.349309	0.680915	0.589055	0.9989	0.794939	0.990991	0.347511	0.706927	0.975435	0.997121	0.759546	0.985924	0.352762	0.810295	0.747337	0.819093
k__Archaea.p__Euryarchaeota.c__Methanobacteria	k__Archaea.p__Euryarchaeota.c__Methanobacteria	0.128599	0.977022	0.532274	0.680915	0.980558	0.9989	0.246396	0.990991	0.18493	0.627127	0.418379	0.997121	0.869864	0.985924	0.443209	0.810295	0.591292	0.794895
k__Bacteria.p__Actinobacteria.c__Actinobacteria	k__Bacteria.p__Actinobacteria.c__Actinobacteria	0.260245	0.977022	0.564986	0.680915	0.0457981	0.9989	0.0843276	0.990991	0.802733	0.845071	0.979931	0.997121	0.711425	0.985924	0.0938152	0.79919	0.0086861	0.639056
k__Bacteria.p__Actinobacteria.c__Coriobacteriia	k__Bacteria.p__Actinobacteria.c__Coriobacteriia	0.237495	0.977022	0.103542	0.633481	0.980405	0.9989	0.670371	0.990991	0.60249	0.802797	0.457193	0.997121	0.25604	0.934955	0.0816529	0.79919	0.099388	0.65248
k__Bacteria.p__Bacteroidetes.c__Bacteroidia	k__Bacteria.p__Bacteroidetes.c__Bacteroidia	0.931153	0.997672	0.823931	0.72079	0.588341	0.9989	0.505626	0.990991	0.465121	0.759571	0.941999	0.997121	0.941001	0.990173	0.977043	0.918585	0.770933	0.821355
k__Bacteria.p__Cyanobacteria.c__4C0d.2	k__Bacteria.p__Cyanobacteria.c__4C0d.2	0.490025	0.995463	0.515668	0.680915	0.576494	0.9989	0.821192	0.990991	0.0768544	0.599537	0.510098	0.997121	0.817626	0.985924	0.399376	0.810295	0.204476	0.65248
k__Bacteria.p__Cyanobacteria.c__Chloroplast	k__Bacteria.p__Cyanobacteria.c__Chloroplast	0.301414	0.977022	0.080396	0.633481	0.891558	0.9989	0.754535	0.990991	0.388284	0.726185	0.00611833	0.7885	0.635296	0.985924	0.00695617	0.644967	0.752239	0.819093
k__Bacteria.p__Firmicutes.c__Bacilli	k__Bacteria.p__Firmicutes.c__Bacilli	0.453431	0.995463	0.991356	0.750938	0.348649	0.9989	0.969436	0.990991	0.974706	0.864284	0.376203	0.997121	0.693913	0.985924	0.692282	0.854917	0.601096	0.796489
k__Bacteria.p__Firmicutes.c__Clostridia	k__Bacteria.p__Firmicutes.c__Clostridia	0.721824	0.997672	0.343216	0.680915	0.461886	0.9989	0.34796	0.990991	0.617176	0.80359	0.991561	0.997121	0.775051	0.985924	0.747	0.872947	0.629032	0.805506
k__Bacteria.p__Firmicutes.c__Erysipelotrichi	k__Bacteria.p__Firmicutes.c__Erysipelotrichi	0.382271	0.977022	0.199128	0.642724	0.845212	0.9989	0.737666	0.990991	0.529167	0.789652	0.222488	0.997121	0.788045	0.985924	0.616908	0.854007	0.793795	0.821355
k__Bacteria.p__Proteobacteria.c__Alphaproteobacteria	k__Bacteria.p__Proteobacteria.c__Alphaproteobacteria	0.455903	0.995463	0.144988	0.642724	0.807428	0.9989	0.966222	0.990991	0.0402253	0.57898	0.241572	0.997121	0.640473	0.985924	0.218113	0.805257	0.1571	0.65248
k__Bacteria.p__Proteobacteria.c__Betaproteobacteria	k__Bacteria.p__Proteobacteria.c__Betaproteobacteria	0.178374	0.977022	0.308484	0.675602	0.113776	0.9989	0.304301	0.990991	0.844453	0.853035	0.41314	0.997121	0.183778	0.934955	0.691135	0.854917	0.412766	0.756425
k__Bacteria.p__Proteobacteria.c__Deltaproteobacteria	k__Bacteria.p__Proteobacteria.c__Deltaproteobacteria	0.128456	0.977022	0.0177047	0.483329	0.635495	0.9989	0.533332	0.990991	0.491891	0.76641	0.164429	0.997121	0.662745	0.985924	0.448218	0.810295	0.636908	0.805506
k__Bacteria.p__Proteobacteria.c__Gammaproteobacteria	k__Bacteria.p__Proteobacteria.c__Gammaproteobacteria	0.824691	0.997672	0.382528	0.680915	0.941169	0.9989	0.897751	0.990991	0.80622	0.845071	0.919831	0.997121	0.637884	0.985924	0.844331	0.901187	0.58298	0.792845
k__Bacteria.p__Tenericutes.c__Mollicutes	k__Bacteria.p__Tenericutes.c__Mollicutes	0.853854	0.997672	0.718256	0.701119	0.985193	0.9989	0.618366	0.990991	0.394576	0.726853	0.16535	0.997121	0.428202	0.958198	0.342925	0.810295	0.613706	0.803618
k__Bacteria.p__Tenericutes.c__RF3	k__Bacteria.p__Tenericutes.c__RF3	0.840535	0.997672	0.467865	0.680915	0.953682	0.9989	0.872023	0.990991	0.0342389	0.57898	0.730269	0.997121	0.332488	0.939712	0.229508	0.805257	0.044815	0.639056
k__Bacteria.p__Verrucomicrobia.c__Verrucomicrobiae	k__Bacteria.p__Verrucomicrobia.c__Verrucomicrobiae	0.191346	0.977022	0.10228	0.633481	0.391133	0.9989	0.912572	0.990991	0.380566	0.721795	0.760344	0.997121	0.885466	0.985924	0.359639	0.810295	0.668659	0.809726
Unassigned.Other.Other.Other	Unassigned.Other.Other.Other	0.387247	0.977022	0.349309	0.680915	0.589055	0.9989	0.794939	0.990991	0.347511	0.706927	0.975435	0.997121	0.759546	0.985924	0.352762	0.810295	0.747337	0.819093
k__Archaea.p__Euryarchaeota.c__Methanobacteria.o__Methanobacteriales	k__Archaea.p__Euryarchaeota.c__Methanobacteria.o__Methanobacteriales	0.128599	0.977022	0.532274	0.680915	0.980558	0.9989	0.246396	0.990991	0.18493	0.627127	0.418379	0.997121	0.869864	0.985924	0.443209	0.810295	0.591292	0.794895
k__Bacteria.p__Actinobacteria.c__Actinobacteria.o__Actinomycetales	k__Bacteria.p__Actinobacteria.c__Actinobacteria.o__Actinomycetales	0.591741	0.995537	0.338459	0.680915	0.525303	0.9989	0.821137	0.990991	0.41597	0.730848	0.291969	0.997121	0.849528	0.985924	0.236965	0.805257	0.712776	0.817834
k__Bacteria.p__Actinobacteria.c__Actinobacteria.o__Bifidobacteriales	k__Bacteria.p__Actinobacteria.c__Actinobacteria.o__Bifidobacteriales	0.346207	0.977022	0.611651	0.686965	0.0702472	0.9989	0.112264	0.990991	0.917458	0.853262	0.990436	0.997121	0.772011	0.985924	0.147881	0.79919	0.0167049	0.639056
k__Bacteria.p__Actinobacteria.c__Coriobacteriia.o__Coriobacteriales	k__Bacteria.p__Actinobacteria.c__Coriobacteriia.o__Coriobacteriales	0.237495	0.977022	0.103542	0.633481	0.980405	0.9989	0.670371	0.990991	0.60249	0.802797	0.457193	0.997121	0.25604	0.934955	0.0816529	0.79919	0.099388	0.65248
k__Bacteria.p__Bacteroidetes.c__Bacteroidia.o__Bacteroidales	k__Bacteria.p__Bacteroidetes.c__Bacteroidia.o__Bacteroidales	0.931153	0.997672	0.823931	0.72079	0.588341	0.9989	0.505626	0.990991	0.465121	0.759571	0.941999	0.997121	0.941001	0.990173	0.977043	0.918585	0.770933	0.821355
k__Bacteria.p__Cyanobacteria.c__4C0d.2.o__YS2	k__Bacteria.p__Cyanobacteria.c__4C0d.2.o__YS2	0.490025	0.995463	0.515668	0.680915	0.576494	0.9989	0.821192	0.990991	0.0768544	0.599537	0.510098	0.997121	0.817626	0.985924	0.399376	0.810295	0.204476	0.65248
k__Bacteria.p__Cyanobacteria.c__Chloroplast.o__Streptophyta	k__Bacteria.p__Cyanobacteria.c__Chloroplast.o__Streptophyta	0.301989	0.977022	0.0801291	0.633481	0.896893	0.9989	0.750867	0.990991	0.390719	0.726185	0.00608693	0.7885	0.639278	0.985924	0.006921	0.644967	0.755395	0.819093
k__Bacteria.p__Firmicutes.c__Bacilli.o__Lactobacillales	k__Bacteria.p__Firmicutes.c__Bacilli.o__Lactobacillales	0.339847	0.977022	0.702945	0.701119	0.537062	0.9989	0.65361	0.990991	0.571062	0.797109	0.241496	0.997121	0.926727	0.988792	0.43204	0.810295	0.440337	0.763698
k__Bacteria.p__Firmicutes.c__Bacilli.o__Turicibacterales	k__Bacteria.p__Firmicutes.c__Bacilli.o__Turicibacterales	0.528753	0.995463	0.217827	0.642724	0.25578	0.9989	0.324416	0.990991	0.341394	0.706927	0.383871	0.997121	0.0831387	0.934955	0.279042	0.805257	0.16016	0.65248
k__Bacteria.p__Firmicutes.c__Clostridia.o__Clostridiales	k__Bacteria.p__Firmicutes.c__Clostridia.o__Clostridiales	0.72116	0.997672	0.343803	0.680915	0.459413	0.9989	0.346211	0.990991	0.614777	0.802797	0.991206	0.997121	0.771448	0.985924	0.746353	0.872947	0.627386	0.805506
k__Bacteria.p__Firmicutes.c__Clostridia.o__SHA.98	k__Bacteria.p__Firmicutes.c__Clostridia.o__SHA.98	0.865174	0.997672	0.657768	0.6985	0.667451	0.9989	0.592506	0.990991	0.0436256	0.57898	0.677413	0.997121	0.353061	0.948636	0.404082	0.810295	0.146697	0.65248
k__Bacteria.p__Firmicutes.c__Erysipelotrichi.o__Erysipelotrichales	k__Bacteria.p__Firmicutes.c__Erysipelotrichi.o__Erysipelotrichales	0.382271	0.977022	0.199128	0.642724	0.845212	0.9989	0.737666	0.990991	0.529167	0.789652	0.222488	0.997121	0.788045	0.985924	0.616908	0.854007	0.793795	0.821355
k__Bacteria.p__Proteobacteria.c__Alphaproteobacteria.o__RF32	k__Bacteria.p__Proteobacteria.c__Alphaproteobacteria.o__RF32	0.689156	0.997672	0.272122	0.666132	0.869618	0.9989	0.958117	0.990991	0.0256995	0.57898	0.417511	0.997121	0.764284	0.985924	0.251489	0.805257	0.143835	0.65248
k__Bacteria.p__Proteobacteria.c__Betaproteobacteria.o__Burkholderiales	k__Bacteria.p__Proteobacteria.c__Betaproteobacteria.o__Burkholderiales	0.179352	0.977022	0.310858	0.675602	0.113939	0.9989	0.308921	0.990991	0.875146	0.853262	0.40444	0.997121	0.174967	0.934955	0.697069	0.854917	0.421687	0.762051
k__Bacteria.p__Proteobacteria.c__Deltaproteobacteria.o__Desulfovibrionales	k__Bacteria.p__Proteobacteria.c__Deltaproteobacteria.o__Desulfovibrionales	0.128883	0.977022	0.0177839	0.483329	0.636053	0.9989	0.533916	0.990991	0.490686	0.76641	0.164472	0.997121	0.662789	0.985924	0.448578	0.810295	0.637078	0.805506
k__Bacteria.p__Proteobacteria.c__Gammaproteobacteria.o__Enterobacteriales	k__Bacteria.p__Proteobacteria.c__Gammaproteobacteria.o__Enterobacteriales	0.868447	0.997672	0.636707	0.692167	0.825081	0.9989	0.655118	0.990991	0.639952	0.80582	0.86122	0.997121	0.891226	0.985924	0.988512	0.918585	0.950367	0.856923
k__Bacteria.p__Proteobacteria.c__Gammaproteobacteria.o__Pasteurellales	k__Bacteria.p__Proteobacteria.c__Gammaproteobacteria.o__Pasteurellales	0.265672	0.977022	0.475082	0.680915	0.650549	0.9989	0.576736	0.990991	0.0936778	0.602134	0.299184	0.997121	0.304828	0.934955	0.206073	0.805257	0.163247	0.65248
k__Bacteria.p__Tenericutes.c__Mollicutes.o__RF39	k__Bacteria.p__Tenericutes.c__Mollicutes.o__RF39	0.898738	0.997672	0.692906	0.701119	0.80938	0.9989	0.552365	0.990991	0.413785	0.730848	0.258323	0.997121	0.596452	0.985924	0.432293	0.810295	0.657225	0.809726
k__Bacteria.p__Tenericutes.c__RF3.o__ML615J.28	k__Bacteria.p__Tenericutes.c__RF3.o__ML615J.28	0.840535	0.997672	0.467865	0.680915	0.953682	0.9989	0.872023	0.990991	0.0342389	0.57898	0.730269	0.997121	0.332488	0.939712	0.229508	0.805257	0.044815	0.639056
k__Bacteria.p__Verrucomicrobia.c__Verrucomicrobiae.o__Verrucomicrobiales	k__Bacteria.p__Verrucomicrobia.c__Verrucomicrobiae.o__Verrucomicrobiales	0.191346	0.977022	0.10228	0.633481	0.391133	0.9989	0.912572	0.990991	0.380566	0.721795	0.760344	0.997121	0.885466	0.985924	0.359639	0.810295	0.668659	0.809726
Unassigned.Other.Other.Other.Other	Unassigned.Other.Other.Other.Other	0.387247	0.977022	0.349309	0.680915	0.589055	0.9989	0.794939	0.990991	0.347511	0.706927	0.975435	0.997121	0.759546	0.985924	0.352762	0.810295	0.747337	0.819093
k__Archaea.p__Euryarchaeota.c__Methanobacteria.o__Methanobacteriales.f__Methanobacteriaceae	k__Archaea.p__Euryarchaeota.c__Methanobacteria.o__Methanobacteriales.f__Methanobacteriaceae	0.128599	0.977022	0.532274	0.680915	0.980558	0.9989	0.246396	0.990991	0.18493	0.627127	0.418379	0.997121	0.869864	0.985924	0.443209	0.810295	0.591292	0.794895
k__Bacteria.p__Actinobacteria.c__Actinobacteria.o__Actinomycetales.f__Actinomycetaceae	k__Bacteria.p__Actinobacteria.c__Actinobacteria.o__Actinomycetales.f__Actinomycetaceae	0.376757	0.977022	0.549527	0.680915	0.160714	0.9989	0.346097	0.990991	0.207816	0.649595	0.168612	0.997121	0.300729	0.934955	0.0777268	0.79919	0.344422	0.734373
k__Bacteria.p__Actinobacteria.c__Actinobacteria.o__Actinomycetales.f__Micrococcaceae	k__Bacteria.p__Actinobacteria.c__Actinobacteria.o__Actinomycetales.f__Micrococcaceae	0.34712	0.977022	0.167619	0.642724	0.553642	0.9989	0.19863	0.990991	0.138937	0.602134	0.021436	0.97871	0.11526	0.934955	0.0335401	0.79919	0.124048	0.65248
k__Bacteria.p__Actinobacteria.c__Actinobacteria.o__Bifidobacteriales.f__Bifidobacteriaceae	k__Bacteria.p__Actinobacteria.c__Actinobacteria.o__Bifidobacteriales.f__Bifidobacteriaceae	0.346207	0.977022	0.611651	0.686965	0.0702472	0.9989	0.112264	0.990991	0.917458	0.853262	0.990436	0.997121	0.772011	0.985924	0.147881	0.79919	0.0167049	0.639056
k__Bacteria.p__Actinobacteria.c__Coriobacteriia.o__Coriobacteriales.f__Coriobacteriaceae	k__Bacteria.p__Actinobacteria.c__Coriobacteriia.o__Coriobacteriales.f__Coriobacteriaceae	0.237495	0.977022	0.103542	0.633481	0.980405	0.9989	0.670371	0.990991	0.60249	0.802797	0.457193	0.997121	0.25604	0.934955	0.0816529	0.79919	0.099388	0.65248
k__Bacteria.p__Bacteroidetes.c__Bacteroidia.o__Bacteroidales.Other	k__Bacteria.p__Bacteroidetes.c__Bacteroidia.o__Bacteroidales.Other	0.544221	0.995463	0.415943	0.680915	0.847948	0.9989	0.355725	0.990991	0.377757	0.721795	0.858431	0.997121	0.430789	0.958198	0.724972	0.868442	0.681224	0.809726
k__Bacteria.p__Bacteroidetes.c__Bacteroidia.o__Bacteroidales.f__	k__Bacteria.p__Bacteroidetes.c__Bacteroidia.o__Bacteroidales.f__	0.203365	0.977022	0.228934	0.642724	0.158168	0.9989	0.0418924	0.990991	0.818029	0.850135	0.294966	0.997121	0.0752592	0.934955	0.432977	0.810295	0.352935	0.734373
k__Bacteria.p__Bacteroidetes.c__Bacteroidia.o__Bacteroidales.f__Bacteroidaceae	k__Bacteria.p__Bacteroidetes.c__Bacteroidia.o__Bacteroidales.f__Bacteroidaceae	0.912646	0.997672	0.505643	0.680915	0.958773	0.9989	0.986037	0.99762	0.0569272	0.57898	0.643	0.997121	0.444252	0.958198	0.499957	0.82546	0.186705	0.65248
k__Bacteria.p__Bacteroidetes.c__Bacteroidia.o__Bacteroidales.f__Porphyromonadaceae	k__Bacteria.p__Bacteroidetes.c__Bacteroidia.o__Bacteroidales.f__Porphyromonadaceae	0.533463	0.995463	0.456742	0.680915	0.975724	0.9989	0.439068	0.990991	0.0977453	0.602134	0.716693	0.997121	0.68189	0.985924	0.664267	0.854917	0.383003	0.749953
k__Bacteria.p__Bacteroidetes.c__Bacteroidia.o__Bacteroidales.f__Prevotellaceae	k__Bacteria.p__Bacteroidetes.c__Bacteroidia.o__Bacteroidales.f__Prevotellaceae	0.530758	0.995463	0.310462	0.675602	0.546883	0.9989	0.514888	0.990991	0.93678	0.857167	0.75799	0.997121	0.630942	0.985924	0.59199	0.844571	0.327753	0.723452
k__Bacteria.p__Bacteroidetes.c__Bacteroidia.o__Bacteroidales.f__Rikenellaceae	k__Bacteria.p__Bacteroidetes.c__Bacteroidia.o__Bacteroidales.f__Rikenellaceae	0.0993913	0.977022	0.0216101	0.561469	0.59957	0.9989	0.883081	0.990991	0.786808	0.844674	0.0854491	0.997121	0.857659	0.985924	0.219899	0.805257	0.716514	0.817834
k__Bacteria.p__Bacteroidetes.c__Bacteroidia.o__Bacteroidales.f__S24.7	k__Bacteria.p__Bacteroidetes.c__Bacteroidia.o__Bacteroidales.f__S24.7	0.992189	0.999631	0.778577	0.710445	0.937692	0.9989	0.863135	0.990991	0.750335	0.838552	0.799339	0.997121	0.696495	0.985924	0.914165	0.906917	0.765125	0.821062
k__Bacteria.p__Bacteroidetes.c__Bacteroidia.o__Bacteroidales.f__.Barnesiellaceae.	k__Bacteria.p__Bacteroidetes.c__Bacteroidia.o__Bacteroidales.f__.Barnesiellaceae.	0.54798	0.995463	0.595247	0.684323	0.199004	0.9989	0.148209	0.990991	0.0864792	0.600397	0.765422	0.997121	0.866517	0.985924	0.502959	0.82546	0.154355	0.65248
k__Bacteria.p__Bacteroidetes.c__Bacteroidia.o__Bacteroidales.f__.Odoribacteraceae.	k__Bacteria.p__Bacteroidetes.c__Bacteroidia.o__Bacteroidales.f__.Odoribacteraceae.	0.176651	0.977022	0.0957213	0.633481	0.101998	0.9989	0.306162	0.990991	0.511462	0.782997	0.105678	0.997121	0.26718	0.934955	0.205577	0.805257	0.221667	0.653149
k__Bacteria.p__Bacteroidetes.c__Bacteroidia.o__Bacteroidales.f__.Paraprevotellaceae.	k__Bacteria.p__Bacteroidetes.c__Bacteroidia.o__Bacteroidales.f__.Paraprevotellaceae.	0.777729	0.997672	0.686752	0.701119	0.644451	0.9989	0.363771	0.990991	0.573629	0.797646	0.537897	0.997121	0.162465	0.934955	0.476154	0.82546	0.217964	0.653149
k__Bacteria.p__Cyanobacteria.c__4C0d.2.o__YS2.f__	k__Bacteria.p__Cyanobacteria.c__4C0d.2.o__YS2.f__	0.490025	0.995463	0.515668	0.680915	0.576494	0.9989	0.821192	0.990991	0.0768544	0.599537	0.510098	0.997121	0.817626	0.985924	0.399376	0.810295	0.204476	0.65248
k__Bacteria.p__Cyanobacteria.c__Chloroplast.o__Streptophyta.f__	k__Bacteria.p__Cyanobacteria.c__Chloroplast.o__Streptophyta.f__	0.301989	0.977022	0.0801291	0.633481	0.896893	0.9989	0.750867	0.990991	0.390719	0.726185	0.00608693	0.7885	0.639278	0.985924	0.006921	0.644967	0.755395	0.819093
k__Bacteria.p__Firmicutes.c__Bacilli.o__Lactobacillales.f__Carnobacteriaceae	k__Bacteria.p__Firmicutes.c__Bacilli.o__Lactobacillales.f__Carnobacteriaceae	0.255579	0.977022	0.998682	0.75502	0.0616409	0.9989	0.0806108	0.990991	0.0706102	0.586527	0.454408	0.997121	0.132699	0.934955	0.0936716	0.79919	0.0438309	0.639056
k__Bacteria.p__Firmicutes.c__Bacilli.o__Lactobacillales.f__Lactobacillaceae	k__Bacteria.p__Firmicutes.c__Bacilli.o__Lactobacillales.f__Lactobacillaceae	0.251503	0.977022	0.50046	0.680915	0.0934793	0.9989	0.429473	0.990991	0.604669	0.802797	0.273864	0.997121	0.133511	0.934955	0.697886	0.854917	0.406435	0.756425
k__Bacteria.p__Firmicutes.c__Bacilli.o__Lactobacillales.f__Streptococcaceae	k__Bacteria.p__Firmicutes.c__Bacilli.o__Lactobacillales.f__Streptococcaceae	0.168472	0.977022	0.875064	0.728284	0.799703	0.9989	0.29632	0.990991	0.35599	0.715396	0.171763	0.997121	0.747728	0.985924	0.293327	0.805579	0.44843	0.763698
k__Bacteria.p__Firmicutes.c__Bacilli.o__Turicibacterales.f__Turicibacteraceae	k__Bacteria.p__Firmicutes.c__Bacilli.o__Turicibacterales.f__Turicibacteraceae	0.528753	0.995463	0.217827	0.642724	0.25578	0.9989	0.324416	0.990991	0.341394	0.706927	0.383871	0.997121	0.0831387	0.934955	0.279042	0.805257	0.16016	0.65248
k__Bacteria.p__Firmicutes.c__Clostridia.o__Clostridiales.Other	k__Bacteria.p__Firmicutes.c__Clostridia.o__Clostridiales.Other	0.031571	0.977022	0.00808895	0.483329	0.605263	0.9989	0.998645	0.999614	0.897586	0.853262	0.163559	0.997121	0.899331	0.985924	0.199099	0.805257	0.747526	0.819093
k__Bacteria.p__Firmicutes.c__Clostridia.o__Clostridiales.f__	k__Bacteria.p__Firmicutes.c__Clostridia.o__Clostridiales.f__	0.514426	0.995463	0.873674	0.728284	0.170624	0.9989	0.358896	0.990991	0.650084	0.80582	0.91966	0.997121	0.701323	0.985924	0.782783	0.877711	0.417784	0.756535
k__Bacteria.p__Firmicutes.c__Clostridia.o__Clostridiales.f__Christensenellaceae	k__Bacteria.p__Firmicutes.c__Clostridia.o__Clostridiales.f__Christensenellaceae	0.673965	0.997672	0.354721	0.680915	0.715036	0.9989	0.961032	0.990991	0.550878	0.791433	0.794849	0.997121	0.437561	0.958198	0.406073	0.810295	0.0997469	0.65248
k__Bacteria.p__Firmicutes.c__Clostridia.o__Clostridiales.f__Clostridiaceae	k__Bacteria.p__Firmicutes.c__Clostridia.o__Clostridiales.f__Clostridiaceae	0.160764	0.977022	0.10728	0.633481	0.123795	0.9989	0.433271	0.990991	0.125009	0.602134	0.241706	0.997121	0.0792507	0.934955	0.15165	0.79919	0.169779	0.65248
k__Bacteria.p__Firmicutes.c__Clostridia.o__Clostridiales.f__Dehalobacteriaceae	k__Bacteria.p__Firmicutes.c__Clostridia.o__Clostridiales.f__Dehalobacteriaceae	0.432872	0.995419	0.302607	0.675602	0.133048	0.9989	0.138192	0.990991	0.0637501	0.57898	0.0709956	0.997121	0.211281	0.934955	0.0742042	0.79919	0.165557	0.65248
k__Bacteria.p__Firmicutes.c__Clostridia.o__Clostridiales.f__Eubacteriaceae	k__Bacteria.p__Firmicutes.c__Clostridia.o__Clostridiales.f__Eubacteriaceae	0.548702	0.995463	0.493101	0.680915	0.36289	0.9989	0.826044	0.990991	0.672171	0.809017	0.634918	0.997121	0.404258	0.958198	0.844628	0.901187	0.717063	0.817834
k__Bacteria.p__Firmicutes.c__Clostridia.o__Clostridiales.f__Lachnospiraceae	k__Bacteria.p__Firmicutes.c__Clostridia.o__Clostridiales.f__Lachnospiraceae	0.278988	0.977022	0.116637	0.642724	0.727693	0.9989	0.735369	0.990991	0.915411	0.853262	0.822363	0.997121	0.953271	0.994931	0.5533	0.83843	0.981796	0.861978
k__Bacteria.p__Firmicutes.c__Clostridia.o__Clostridiales.f__Peptococcaceae	k__Bacteria.p__Firmicutes.c__Clostridia.o__Clostridiales.f__Peptococcaceae	0.420537	0.991177	0.0984416	0.633481	0.816827	0.9989	0.762634	0.990991	0.797931	0.844674	0.389135	0.997121	0.991431	0.995355	0.388337	0.810295	0.9942	0.861978
k__Bacteria.p__Firmicutes.c__Clostridia.o__Clostridiales.f__Peptostreptococcaceae	k__Bacteria.p__Firmicutes.c__Clostridia.o__Clostridiales.f__Peptostreptococcaceae	0.696158	0.997672	0.356002	0.680915	0.569417	0.9989	0.852129	0.990991	0.550489	0.791433	0.794344	0.997121	0.669825	0.985924	0.414394	0.810295	0.899354	0.847998
k__Bacteria.p__Firmicutes.c__Clostridia.o__Clostridiales.f__Ruminococcaceae	k__Bacteria.p__Firmicutes.c__Clostridia.o__Clostridiales.f__Ruminococcaceae	0.886858	0.997672	0.508257	0.680915	0.919867	0.9989	0.855237	0.990991	0.788739	0.844674	0.768616	0.997121	0.433151	0.958198	0.697407	0.854917	0.620531	0.805506
k__Bacteria.p__Firmicutes.c__Clostridia.o__Clostridiales.f__Veillonellaceae	k__Bacteria.p__Firmicutes.c__Clostridia.o__Clostridiales.f__Veillonellaceae	0.386424	0.977022	0.780895	0.711064	0.263879	0.9989	0.133631	0.990991	0.358054	0.715396	0.831803	0.997121	0.618389	0.985924	0.598879	0.844571	0.371581	0.748417
k__Bacteria.p__Firmicutes.c__Clostridia.o__Clostridiales.f__.Mogibacteriaceae.	k__Bacteria.p__Firmicutes.c__Clostridia.o__Clostridiales.f__.Mogibacteriaceae.	0.594633	0.995537	0.759867	0.709403	0.62067	0.9989	0.30913	0.990991	0.688479	0.811775	0.353479	0.997121	0.121716	0.934955	0.67835	0.854917	0.327995	0.723452
k__Bacteria.p__Firmicutes.c__Clostridia.o__SHA.98.f__	k__Bacteria.p__Firmicutes.c__Clostridia.o__SHA.98.f__	0.865174	0.997672	0.657768	0.6985	0.667451	0.9989	0.592506	0.990991	0.0436256	0.57898	0.677413	0.997121	0.353061	0.948636	0.404082	0.810295	0.146697	0.65248
k__Bacteria.p__Firmicutes.c__Erysipelotrichi.o__Erysipelotrichales.f__Erysipelotrichaceae	k__Bacteria.p__Firmicutes.c__Erysipelotrichi.o__Erysipelotrichales.f__Erysipelotrichaceae	0.382271	0.977022	0.199128	0.642724	0.845212	0.9989	0.737666	0.990991	0.529167	0.789652	0.222488	0.997121	0.788045	0.985924	0.616908	0.854007	0.793795	0.821355
k__Bacteria.p__Proteobacteria.c__Alphaproteobacteria.o__RF32.f__	k__Bacteria.p__Proteobacteria.c__Alphaproteobacteria.o__RF32.f__	0.689156	0.997672	0.272122	0.666132	0.869618	0.9989	0.958117	0.990991	0.0256995	0.57898	0.417511	0.997121	0.764284	0.985924	0.251489	0.805257	0.143835	0.65248
k__Bacteria.p__Proteobacteria.c__Betaproteobacteria.o__Burkholderiales.f__Alcaligenaceae	k__Bacteria.p__Proteobacteria.c__Betaproteobacteria.o__Burkholderiales.f__Alcaligenaceae	0.413969	0.990264	0.225047	0.642724	0.454684	0.9989	0.766969	0.990991	0.705291	0.818607	0.68988	0.997121	0.528525	0.985924	0.901651	0.906092	0.807086	0.826721
k__Bacteria.p__Proteobacteria.c__Betaproteobacteria.o__Burkholderiales.f__Oxalobacteraceae	k__Bacteria.p__Proteobacteria.c__Betaproteobacteria.o__Burkholderiales.f__Oxalobacteraceae	0.0413209	0.977022	0.914444	0.737853	0.00685594	0.9989	0.0244442	0.990991	0.479194	0.76641	0.0345597	0.97871	0.00338841	0.934955	0.141072	0.79919	0.0263907	0.639056
k__Bacteria.p__Proteobacteria.c__Deltaproteobacteria.o__Desulfovibrionales.f__Desulfovibrionaceae	k__Bacteria.p__Proteobacteria.c__Deltaproteobacteria.o__Desulfovibrionales.f__Desulfovibrionaceae	0.128883	0.977022	0.0177839	0.483329	0.636053	0.9989	0.533916	0.990991	0.490686	0.76641	0.164472	0.997121	0.662789	0.985924	0.448578	0.810295	0.637078	0.805506
k__Bacteria.p__Proteobacteria.c__Gammaproteobacteria.o__Enterobacteriales.f__Enterobacteriaceae	k__Bacteria.p__Proteobacteria.c__Gammaproteobacteria.o__Enterobacteriales.f__Enterobacteriaceae	0.868447	0.997672	0.636707	0.692167	0.825081	0.9989	0.655118	0.990991	0.639952	0.80582	0.86122	0.997121	0.891226	0.985924	0.988512	0.918585	0.950367	0.856923
k__Bacteria.p__Proteobacteria.c__Gammaproteobacteria.o__Pasteurellales.f__Pasteurellaceae	k__Bacteria.p__Proteobacteria.c__Gammaproteobacteria.o__Pasteurellales.f__Pasteurellaceae	0.265672	0.977022	0.475082	0.680915	0.650549	0.9989	0.576736	0.990991	0.0936778	0.602134	0.299184	0.997121	0.304828	0.934955	0.206073	0.805257	0.163247	0.65248
k__Bacteria.p__Tenericutes.c__Mollicutes.o__RF39.f__	k__Bacteria.p__Tenericutes.c__Mollicutes.o__RF39.f__	0.898738	0.997672	0.692906	0.701119	0.80938	0.9989	0.552365	0.990991	0.413785	0.730848	0.258323	0.997121	0.596452	0.985924	0.432293	0.810295	0.657225	0.809726
k__Bacteria.p__Tenericutes.c__RF3.o__ML615J.28.f__	k__Bacteria.p__Tenericutes.c__RF3.o__ML615J.28.f__	0.840535	0.997672	0.467865	0.680915	0.953682	0.9989	0.872023	0.990991	0.0342389	0.57898	0.730269	0.997121	0.332488	0.939712	0.229508	0.805257	0.044815	0.639056
k__Bacteria.p__Verrucomicrobia.c__Verrucomicrobiae.o__Verrucomicrobiales.f__Verrucomicrobiaceae	k__Bacteria.p__Verrucomicrobia.c__Verrucomicrobiae.o__Verrucomicrobiales.f__Verrucomicrobiaceae	0.191346	0.977022	0.10228	0.633481	0.391133	0.9989	0.912572	0.990991	0.380566	0.721795	0.760344	0.997121	0.885466	0.985924	0.359639	0.810295	0.668659	0.809726
Unassigned.Other.Other.Other.Other.Other	Unassigned.Other.Other.Other.Other.Other	0.387247	0.977022	0.349309	0.680915	0.589055	0.9989	0.794939	0.990991	0.347511	0.706927	0.975435	0.997121	0.759546	0.985924	0.352762	0.810295	0.747337	0.819093
k__Archaea.p__Euryarchaeota.c__Methanobacteria.o__Methanobacteriales.f__Methanobacteriaceae.g__Methanobrevibacter	k__Archaea.p__Euryarchaeota.c__Methanobacteria.o__Methanobacteriales.f__Methanobacteriaceae.g__Methanobrevibacter	0.126448	0.977022	0.564676	0.680915	0.98096	0.9989	0.239097	0.990991	0.176727	0.627127	0.411874	0.997121	0.852113	0.985924	0.425336	0.810295	0.57012	0.788609
k__Bacteria.p__Actinobacteria.c__Actinobacteria.o__Actinomycetales.f__Actinomycetaceae.g__Actinomyces	k__Bacteria.p__Actinobacteria.c__Actinobacteria.o__Actinomycetales.f__Actinomycetaceae.g__Actinomyces	0.603312	0.995537	0.661992	0.699137	0.268116	0.9989	0.419546	0.990991	0.181193	0.627127	0.151168	0.997121	0.300724	0.934955	0.0857373	0.79919	0.405133	0.756425
k__Bacteria.p__Actinobacteria.c__Actinobacteria.o__Bifidobacteriales.f__Bifidobacteriaceae.g__Bifidobacterium	k__Bacteria.p__Actinobacteria.c__Actinobacteria.o__Bifidobacteriales.f__Bifidobacteriaceae.g__Bifidobacterium	0.331533	0.977022	0.598027	0.684323	0.0655855	0.9989	0.108099	0.990991	0.918287	0.853262	0.986497	0.997121	0.738237	0.985924	0.151052	0.79919	0.0170433	0.639056
k__Bacteria.p__Actinobacteria.c__Coriobacteriia.o__Coriobacteriales.f__Coriobacteriaceae.Other	k__Bacteria.p__Actinobacteria.c__Coriobacteriia.o__Coriobacteriales.f__Coriobacteriaceae.Other	0.556964	0.995463	0.455231	0.680915	0.354968	0.9989	0.417669	0.990991	0.955455	0.863188	0.752255	0.997121	0.903378	0.985924	0.65376	0.854917	0.742105	0.819093
k__Bacteria.p__Actinobacteria.c__Coriobacteriia.o__Coriobacteriales.f__Coriobacteriaceae.g__	k__Bacteria.p__Actinobacteria.c__Coriobacteriia.o__Coriobacteriales.f__Coriobacteriaceae.g__	0.195059	0.977022	0.0605566	0.633481	0.725094	0.9989	0.933775	0.990991	0.761125	0.840694	0.23407	0.997121	0.0507999	0.934955	0.00399418	0.644967	0.0214383	0.639056
k__Bacteria.p__Actinobacteria.c__Coriobacteriia.o__Coriobacteriales.f__Coriobacteriaceae.g__Collinsella	k__Bacteria.p__Actinobacteria.c__Coriobacteriia.o__Coriobacteriales.f__Coriobacteriaceae.g__Collinsella	0.201576	0.977022	0.140586	0.642724	0.301931	0.9989	0.626844	0.990991	0.863155	0.853262	0.331118	0.997121	0.273009	0.934955	0.65621	0.854917	0.698657	0.814138
k__Bacteria.p__Bacteroidetes.c__Bacteroidia.o__Bacteroidales.Other.Other	k__Bacteria.p__Bacteroidetes.c__Bacteroidia.o__Bacteroidales.Other.Other	0.544221	0.995463	0.415943	0.680915	0.847948	0.9989	0.355725	0.990991	0.377757	0.721795	0.858431	0.997121	0.430789	0.958198	0.724972	0.868442	0.681224	0.809726
k__Bacteria.p__Bacteroidetes.c__Bacteroidia.o__Bacteroidales.f__.g__	k__Bacteria.p__Bacteroidetes.c__Bacteroidia.o__Bacteroidales.f__.g__	0.203365	0.977022	0.228934	0.642724	0.158168	0.9989	0.0418924	0.990991	0.818029	0.850135	0.294966	0.997121	0.0752592	0.934955	0.432977	0.810295	0.352935	0.734373
k__Bacteria.p__Bacteroidetes.c__Bacteroidia.o__Bacteroidales.f__Bacteroidaceae.g__Bacteroides	k__Bacteria.p__Bacteroidetes.c__Bacteroidia.o__Bacteroidales.f__Bacteroidaceae.g__Bacteroides	0.912569	0.997672	0.505467	0.680915	0.958701	0.9989	0.986135	0.99762	0.0569087	0.57898	0.643024	0.997121	0.444233	0.958198	0.49992	0.82546	0.186648	0.65248
k__Bacteria.p__Bacteroidetes.c__Bacteroidia.o__Bacteroidales.f__Porphyromonadaceae.g__Parabacteroides	k__Bacteria.p__Bacteroidetes.c__Bacteroidia.o__Bacteroidales.f__Porphyromonadaceae.g__Parabacteroides	0.587291	0.995463	0.512827	0.680915	0.776484	0.9989	0.322157	0.990991	0.0497333	0.57898	0.772501	0.997121	0.783022	0.985924	0.507905	0.826324	0.207129	0.65248
k__Bacteria.p__Bacteroidetes.c__Bacteroidia.o__Bacteroidales.f__Prevotellaceae.g__Prevotella	k__Bacteria.p__Bacteroidetes.c__Bacteroidia.o__Bacteroidales.f__Prevotellaceae.g__Prevotella	0.544167	0.995463	0.318703	0.677914	0.551208	0.9989	0.520364	0.990991	0.93843	0.857167	0.768773	0.997121	0.62728	0.985924	0.599019	0.844571	0.329538	0.723452
k__Bacteria.p__Bacteroidetes.c__Bacteroidia.o__Bacteroidales.f__Rikenellaceae.g__	k__Bacteria.p__Bacteroidetes.c__Bacteroidia.o__Bacteroidales.f__Rikenellaceae.g__	0.104286	0.977022	0.0229967	0.578222	0.595436	0.9989	0.882093	0.990991	0.774165	0.844674	0.0899868	0.997121	0.862473	0.985924	0.227531	0.805257	0.714746	0.817834
k__Bacteria.p__Bacteroidetes.c__Bacteroidia.o__Bacteroidales.f__S24.7.g__	k__Bacteria.p__Bacteroidetes.c__Bacteroidia.o__Bacteroidales.f__S24.7.g__	0.992189	0.999631	0.778577	0.710445	0.937692	0.9989	0.863135	0.990991	0.750335	0.838552	0.799339	0.997121	0.696495	0.985924	0.914165	0.906917	0.765125	0.821062
k__Bacteria.p__Bacteroidetes.c__Bacteroidia.o__Bacteroidales.f__.Barnesiellaceae..g__	k__Bacteria.p__Bacteroidetes.c__Bacteroidia.o__Bacteroidales.f__.Barnesiellaceae..g__	0.547926	0.995463	0.594336	0.684323	0.198976	0.9989	0.148192	0.990991	0.0864971	0.600397	0.765136	0.997121	0.866476	0.985924	0.502972	0.82546	0.154433	0.65248
k__Bacteria.p__Bacteroidetes.c__Bacteroidia.o__Bacteroidales.f__.Odoribacteraceae..g__Butyricimonas	k__Bacteria.p__Bacteroidetes.c__Bacteroidia.o__Bacteroidales.f__.Odoribacteraceae..g__Butyricimonas	0.339882	0.977022	0.33706	0.680915	0.803091	0.9989	0.585682	0.990991	0.782689	0.844674	0.261348	0.997121	0.85766	0.985924	0.620014	0.85446	0.932366	0.856923
k__Bacteria.p__Bacteroidetes.c__Bacteroidia.o__Bacteroidales.f__.Odoribacteraceae..g__Odoribacter	k__Bacteria.p__Bacteroidetes.c__Bacteroidia.o__Bacteroidales.f__.Odoribacteraceae..g__Odoribacter	0.247489	0.977022	0.153022	0.642724	0.0736071	0.9989	0.094563	0.990991	0.644357	0.80582	0.356065	0.997121	0.244616	0.934955	0.403808	0.810295	0.202985	0.65248
k__Bacteria.p__Bacteroidetes.c__Bacteroidia.o__Bacteroidales.f__.Paraprevotellaceae..g__Paraprevotella	k__Bacteria.p__Bacteroidetes.c__Bacteroidia.o__Bacteroidales.f__.Paraprevotellaceae..g__Paraprevotella	0.90499	0.997672	0.954509	0.745486	0.580295	0.9989	0.861582	0.990991	0.623939	0.804527	0.638108	0.997121	0.228484	0.934955	0.778768	0.877711	0.467557	0.76935
k__Bacteria.p__Cyanobacteria.c__4C0d.2.o__YS2.f__.g__	k__Bacteria.p__Cyanobacteria.c__4C0d.2.o__YS2.f__.g__	0.490025	0.995463	0.515668	0.680915	0.576494	0.9989	0.821192	0.990991	0.0768544	0.599537	0.510098	0.997121	0.817626	0.985924	0.399376	0.810295	0.204476	0.65248
k__Bacteria.p__Cyanobacteria.c__Chloroplast.o__Streptophyta.f__.g__	k__Bacteria.p__Cyanobacteria.c__Chloroplast.o__Streptophyta.f__.g__	0.301989	0.977022	0.0801291	0.633481	0.896893	0.9989	0.750867	0.990991	0.390719	0.726185	0.00608693	0.7885	0.639278	0.985924	0.006921	0.644967	0.755395	0.819093
k__Bacteria.p__Firmicutes.c__Bacilli.o__Lactobacillales.f__Carnobacteriaceae.g__Granulicatella	k__Bacteria.p__Firmicutes.c__Bacilli.o__Lactobacillales.f__Carnobacteriaceae.g__Granulicatella	0.316446	0.977022	0.988684	0.750938	0.0814191	0.9989	0.104569	0.990991	0.0678559	0.579067	0.522706	0.997121	0.169103	0.934955	0.124471	0.79919	0.0513327	0.65248
k__Bacteria.p__Firmicutes.c__Bacilli.o__Lactobacillales.f__Lactobacillaceae.g__Lactobacillus	k__Bacteria.p__Firmicutes.c__Bacilli.o__Lactobacillales.f__Lactobacillaceae.g__Lactobacillus	0.273058	0.977022	0.493398	0.680915	0.119202	0.9989	0.511081	0.990991	0.44547	0.754028	0.290626	0.997121	0.142562	0.934955	0.696461	0.854917	0.408745	0.756425
k__Bacteria.p__Firmicutes.c__Bacilli.o__Lactobacillales.f__Streptococcaceae.g__Streptococcus	k__Bacteria.p__Firmicutes.c__Bacilli.o__Lactobacillales.f__Streptococcaceae.g__Streptococcus	0.163977	0.977022	0.868176	0.728284	0.802116	0.9989	0.291459	0.990991	0.30759	0.695933	0.189058	0.997121	0.751534	0.985924	0.277214	0.805257	0.415113	0.756425
k__Bacteria.p__Firmicutes.c__Bacilli.o__Turicibacterales.f__Turicibacteraceae.g__Turicibacter	k__Bacteria.p__Firmicutes.c__Bacilli.o__Turicibacterales.f__Turicibacteraceae.g__Turicibacter	0.528753	0.995463	0.217827	0.642724	0.25578	0.9989	0.324416	0.990991	0.341394	0.706927	0.383871	0.997121	0.0831387	0.934955	0.279042	0.805257	0.16016	0.65248
k__Bacteria.p__Firmicutes.c__Clostridia.o__Clostridiales.Other.Other	k__Bacteria.p__Firmicutes.c__Clostridia.o__Clostridiales.Other.Other	0.031571	0.977022	0.00808895	0.483329	0.605263	0.9989	0.998645	0.999614	0.897586	0.853262	0.163559	0.997121	0.899331	0.985924	0.199099	0.805257	0.747526	0.819093
k__Bacteria.p__Firmicutes.c__Clostridia.o__Clostridiales.f__.g__	k__Bacteria.p__Firmicutes.c__Clostridia.o__Clostridiales.f__.g__	0.514426	0.995463	0.873674	0.728284	0.170624	0.9989	0.358896	0.990991	0.650084	0.80582	0.91966	0.997121	0.701323	0.985924	0.782783	0.877711	0.417784	0.756535
k__Bacteria.p__Firmicutes.c__Clostridia.o__Clostridiales.f__Christensenellaceae.g__	k__Bacteria.p__Firmicutes.c__Clostridia.o__Clostridiales.f__Christensenellaceae.g__	0.677874	0.997672	0.377224	0.680915	0.716333	0.9989	0.940518	0.990991	0.500161	0.772286	0.803519	0.997121	0.457673	0.958198	0.407995	0.810295	0.101266	0.65248
k__Bacteria.p__Firmicutes.c__Clostridia.o__Clostridiales.f__Christensenellaceae.g__Christensenella	k__Bacteria.p__Firmicutes.c__Clostridia.o__Clostridiales.f__Christensenellaceae.g__Christensenella	0.987601	0.999631	0.723615	0.701119	0.975152	0.9989	0.965966	0.990991	0.100331	0.602134	0.944016	0.997121	0.988425	0.995355	0.794346	0.879892	0.439786	0.763698
k__Bacteria.p__Firmicutes.c__Clostridia.o__Clostridiales.f__Clostridiaceae.Other	k__Bacteria.p__Firmicutes.c__Clostridia.o__Clostridiales.f__Clostridiaceae.Other	0.0249445	0.977022	0.0319787	0.596798	0.0184998	0.9989	0.138046	0.990991	0.640085	0.80582	0.167014	0.997121	0.0490664	0.934955	0.193531	0.805257	0.260967	0.689479
k__Bacteria.p__Firmicutes.c__Clostridia.o__Clostridiales.f__Clostridiaceae.g__	k__Bacteria.p__Firmicutes.c__Clostridia.o__Clostridiales.f__Clostridiaceae.g__	0.228103	0.977022	0.0747948	0.633481	0.546373	0.9989	0.921563	0.990991	0.0533665	0.57898	0.837759	0.997121	0.460333	0.958198	0.121589	0.79919	0.208614	0.65248
k__Bacteria.p__Firmicutes.c__Clostridia.o__Clostridiales.f__Clostridiaceae.g__Clostridium	k__Bacteria.p__Firmicutes.c__Clostridia.o__Clostridiales.f__Clostridiaceae.g__Clostridium	0.237797	0.977022	0.263799	0.666132	0.0604901	0.9989	0.199662	0.990991	0.17251	0.627127	0.397391	0.997121	0.119198	0.934955	0.433716	0.810295	0.137266	0.65248
k__Bacteria.p__Firmicutes.c__Clostridia.o__Clostridiales.f__Clostridiaceae.g__SMB53	k__Bacteria.p__Firmicutes.c__Clostridia.o__Clostridiales.f__Clostridiaceae.g__SMB53	0.0723076	0.977022	0.0160861	0.483329	0.209901	0.9989	0.436854	0.990991	0.634775	0.80582	0.529692	0.997121	0.243889	0.934955	0.264583	0.805257	0.692791	0.81037
k__Bacteria.p__Firmicutes.c__Clostridia.o__Clostridiales.f__Dehalobacteriaceae.g__Dehalobacterium	k__Bacteria.p__Firmicutes.c__Clostridia.o__Clostridiales.f__Dehalobacteriaceae.g__Dehalobacterium	0.349903	0.977022	0.260066	0.666132	0.101329	0.9989	0.103031	0.990991	0.0876973	0.600397	0.0597831	0.997121	0.16352	0.934955	0.0898547	0.79919	0.175199	0.65248
k__Bacteria.p__Firmicutes.c__Clostridia.o__Clostridiales.f__Eubacteriaceae.g__Anaerofustis	k__Bacteria.p__Firmicutes.c__Clostridia.o__Clostridiales.f__Eubacteriaceae.g__Anaerofustis	0.510709	0.995463	0.741766	0.707576	0.237172	0.9989	0.6561	0.990991	0.555199	0.791433	0.457181	0.997121	0.185401	0.934955	0.76105	0.872947	0.524917	0.788609
k__Bacteria.p__Firmicutes.c__Clostridia.o__Clostridiales.f__Lachnospiraceae.Other	k__Bacteria.p__Firmicutes.c__Clostridia.o__Clostridiales.f__Lachnospiraceae.Other	0.175724	0.977022	0.0306861	0.596798	0.542977	0.9989	0.650543	0.990991	0.227195	0.666074	0.28511	0.997121	0.324812	0.939712	0.368767	0.810295	0.405045	0.756425
k__Bacteria.p__Firmicutes.c__Clostridia.o__Clostridiales.f__Lachnospiraceae.g__	k__Bacteria.p__Firmicutes.c__Clostridia.o__Clostridiales.f__Lachnospiraceae.g__	0.333728	0.977022	0.0945719	0.633481	0.979813	0.9989	0.635936	0.990991	0.843168	0.852777	0.714502	0.997121	0.513756	0.983554	0.518139	0.826324	0.797018	0.821355
k__Bacteria.p__Firmicutes.c__Clostridia.o__Clostridiales.f__Lachnospiraceae.g__Anaerostipes	k__Bacteria.p__Firmicutes.c__Clostridia.o__Clostridiales.f__Lachnospiraceae.g__Anaerostipes	0.455305	0.995463	0.222116	0.642724	0.634528	0.9989	0.901758	0.990991	0.60685	0.802797	0.744481	0.997121	0.957842	0.994931	0.514388	0.826324	0.611114	0.802088
k__Bacteria.p__Firmicutes.c__Clostridia.o__Clostridiales.f__Lachnospiraceae.g__Blautia	k__Bacteria.p__Firmicutes.c__Clostridia.o__Clostridiales.f__Lachnospiraceae.g__Blautia	0.206037	0.977022	0.210196	0.642724	0.2142	0.9989	0.532117	0.990991	0.365789	0.721795	0.249553	0.997121	0.212602	0.934955	0.256859	0.805257	0.546716	0.788609
k__Bacteria.p__Firmicutes.c__Clostridia.o__Clostridiales.f__Lachnospiraceae.g__Coprococcus	k__Bacteria.p__Firmicutes.c__Clostridia.o__Clostridiales.f__Lachnospiraceae.g__Coprococcus	0.261953	0.977022	0.267248	0.666132	0.871513	0.9989	0.379419	0.990991	0.541276	0.791433	0.702478	0.997121	0.397569	0.958198	0.229494	0.805257	0.270679	0.69427
k__Bacteria.p__Firmicutes.c__Clostridia.o__Clostridiales.f__Lachnospiraceae.g__Dorea	k__Bacteria.p__Firmicutes.c__Clostridia.o__Clostridiales.f__Lachnospiraceae.g__Dorea	0.669789	0.997672	0.984906	0.750938	0.34098	0.9989	0.734016	0.990991	0.0165876	0.57898	0.907609	0.997121	0.496659	0.978248	0.231345	0.805257	0.104325	0.65248
k__Bacteria.p__Firmicutes.c__Clostridia.o__Clostridiales.f__Lachnospiraceae.g__Lachnobacterium	k__Bacteria.p__Firmicutes.c__Clostridia.o__Clostridiales.f__Lachnospiraceae.g__Lachnobacterium	0.172394	0.977022	0.117854	0.642724	0.810365	0.9989	0.43558	0.990991	0.835057	0.850135	0.686462	0.997121	0.45886	0.958198	0.538665	0.833564	0.875475	0.843882
k__Bacteria.p__Firmicutes.c__Clostridia.o__Clostridiales.f__Lachnospiraceae.g__Lachnospira	k__Bacteria.p__Firmicutes.c__Clostridia.o__Clostridiales.f__Lachnospiraceae.g__Lachnospira	0.498232	0.995463	0.181241	0.642724	0.30524	0.9989	0.23777	0.990991	0.200772	0.63198	0.524928	0.997121	0.419545	0.958198	0.779354	0.877711	0.505102	0.78513
k__Bacteria.p__Firmicutes.c__Clostridia.o__Clostridiales.f__Lachnospiraceae.g__Roseburia	k__Bacteria.p__Firmicutes.c__Clostridia.o__Clostridiales.f__Lachnospiraceae.g__Roseburia	0.595815	0.995537	0.429085	0.680915	0.599995	0.9989	0.448536	0.990991	0.454999	0.758146	0.887488	0.997121	0.883111	0.985924	0.730124	0.871184	0.79118	0.821355
k__Bacteria.p__Firmicutes.c__Clostridia.o__Clostridiales.f__Lachnospiraceae.g__.Ruminococcus.	k__Bacteria.p__Firmicutes.c__Clostridia.o__Clostridiales.f__Lachnospiraceae.g__.Ruminococcus.	0.905827	0.997672	0.849896	0.726375	0.838394	0.9989	0.820016	0.990991	0.780991	0.844674	0.865443	0.997121	0.470833	0.958198	0.862254	0.9033	0.831525	0.835488
k__Bacteria.p__Firmicutes.c__Clostridia.o__Clostridiales.f__Peptococcaceae.g__	k__Bacteria.p__Firmicutes.c__Clostridia.o__Clostridiales.f__Peptococcaceae.g__	0.291043	0.977022	0.150034	0.642724	0.798439	0.9989	0.536182	0.990991	0.648871	0.80582	0.552662	0.997121	0.509647	0.983353	0.231661	0.805257	0.880459	0.843882
k__Bacteria.p__Firmicutes.c__Clostridia.o__Clostridiales.f__Peptostreptococcaceae.g__	k__Bacteria.p__Firmicutes.c__Clostridia.o__Clostridiales.f__Peptostreptococcaceae.g__	0.642978	0.997672	0.309477	0.675602	0.547501	0.9989	0.837306	0.990991	0.513288	0.784455	0.820913	0.997121	0.642992	0.985924	0.365623	0.810295	0.882682	0.843882
k__Bacteria.p__Firmicutes.c__Clostridia.o__Clostridiales.f__Ruminococcaceae.Other	k__Bacteria.p__Firmicutes.c__Clostridia.o__Clostridiales.f__Ruminococcaceae.Other	0.546129	0.995463	0.911147	0.73737	0.17455	0.9989	0.393565	0.990991	0.227033	0.666074	0.402688	0.997121	0.837789	0.985924	0.264504	0.805257	0.216568	0.653149
k__Bacteria.p__Firmicutes.c__Clostridia.o__Clostridiales.f__Ruminococcaceae.g__	k__Bacteria.p__Firmicutes.c__Clostridia.o__Clostridiales.f__Ruminococcaceae.g__	0.55778	0.995463	0.693814	0.701119	0.848856	0.9989	0.402833	0.990991	0.618978	0.803604	0.207263	0.997121	0.169815	0.934955	0.389546	0.810295	0.268836	0.692832
k__Bacteria.p__Firmicutes.c__Clostridia.o__Clostridiales.f__Ruminococcaceae.g__Anaerotruncus	k__Bacteria.p__Firmicutes.c__Clostridia.o__Clostridiales.f__Ruminococcaceae.g__Anaerotruncus	0.0909229	0.977022	0.242419	0.657904	0.0292423	0.9989	0.0118208	0.990991	0.482183	0.76641	0.799933	0.997121	0.325588	0.939712	0.292647	0.805579	0.143696	0.65248
k__Bacteria.p__Firmicutes.c__Clostridia.o__Clostridiales.f__Ruminococcaceae.g__Faecalibacterium	k__Bacteria.p__Firmicutes.c__Clostridia.o__Clostridiales.f__Ruminococcaceae.g__Faecalibacterium	0.845448	0.997672	0.470433	0.680915	0.756039	0.9989	0.881501	0.990991	0.734454	0.83357	0.906901	0.997121	0.729516	0.985924	0.690003	0.854917	0.661864	0.809726
k__Bacteria.p__Firmicutes.c__Clostridia.o__Clostridiales.f__Ruminococcaceae.g__Oscillospira	k__Bacteria.p__Firmicutes.c__Clostridia.o__Clostridiales.f__Ruminococcaceae.g__Oscillospira	0.39532	0.9833	0.85598	0.728248	0.11852	0.9989	0.374884	0.990991	0.838569	0.850135	0.205409	0.997121	0.0776982	0.934955	0.620627	0.85446	0.382909	0.749953
k__Bacteria.p__Firmicutes.c__Clostridia.o__Clostridiales.f__Ruminococcaceae.g__Ruminococcus	k__Bacteria.p__Firmicutes.c__Clostridia.o__Clostridiales.f__Ruminococcaceae.g__Ruminococcus	0.639942	0.997672	0.629178	0.690853	0.316048	0.9989	0.195471	0.990991	0.397841	0.728035	0.707952	0.997121	0.384938	0.958198	0.698624	0.854917	0.55866	0.788609
k__Bacteria.p__Firmicutes.c__Clostridia.o__Clostridiales.f__Veillonellaceae.g__Dialister	k__Bacteria.p__Firmicutes.c__Clostridia.o__Clostridiales.f__Veillonellaceae.g__Dialister	0.286186	0.977022	0.365767	0.680915	0.0692265	0.9989	0.0629848	0.990991	0.529056	0.789652	0.593648	0.997121	0.174765	0.934955	0.573094	0.839722	0.267424	0.692251
k__Bacteria.p__Firmicutes.c__Clostridia.o__Clostridiales.f__Veillonellaceae.g__Phascolarctobacterium	k__Bacteria.p__Firmicutes.c__Clostridia.o__Clostridiales.f__Veillonellaceae.g__Phascolarctobacterium	0.241565	0.977022	0.878789	0.7286	0.0899837	0.9989	0.0666611	0.990991	0.747476	0.838552	0.0876798	0.997121	0.027603	0.934955	0.248277	0.805257	0.15563	0.65248
k__Bacteria.p__Firmicutes.c__Clostridia.o__Clostridiales.f__Veillonellaceae.g__Veillonella	k__Bacteria.p__Firmicutes.c__Clostridia.o__Clostridiales.f__Veillonellaceae.g__Veillonella	0.441228	0.995419	0.195925	0.642724	0.307731	0.9989	0.582142	0.990991	0.436451	0.747304	0.244822	0.997121	0.141608	0.934955	0.565492	0.839235	0.408094	0.756425
k__Bacteria.p__Firmicutes.c__Clostridia.o__Clostridiales.f__.Mogibacteriaceae..g__	k__Bacteria.p__Firmicutes.c__Clostridia.o__Clostridiales.f__.Mogibacteriaceae..g__	0.572154	0.995463	0.588578	0.684323	0.58252	0.9989	0.334901	0.990991	0.650273	0.80582	0.317913	0.997121	0.116053	0.934955	0.668906	0.854917	0.326791	0.723452
k__Bacteria.p__Firmicutes.c__Clostridia.o__SHA.98.f__.g__	k__Bacteria.p__Firmicutes.c__Clostridia.o__SHA.98.f__.g__	0.865174	0.997672	0.657768	0.6985	0.667451	0.9989	0.592506	0.990991	0.0436256	0.57898	0.677413	0.997121	0.353061	0.948636	0.404082	0.810295	0.146697	0.65248
k__Bacteria.p__Firmicutes.c__Erysipelotrichi.o__Erysipelotrichales.f__Erysipelotrichaceae.Other	k__Bacteria.p__Firmicutes.c__Erysipelotrichi.o__Erysipelotrichales.f__Erysipelotrichaceae.Other	0.355976	0.977022	0.696127	0.701119	0.20124	0.9989	0.671454	0.990991	0.273699	0.689712	0.831588	0.997121	0.44374	0.958198	0.779703	0.877711	0.587538	0.794895
k__Bacteria.p__Firmicutes.c__Erysipelotrichi.o__Erysipelotrichales.f__Erysipelotrichaceae.g__	k__Bacteria.p__Firmicutes.c__Erysipelotrichi.o__Erysipelotrichales.f__Erysipelotrichaceae.g__	0.791535	0.997672	0.928529	0.74175	0.537	0.9989	0.947476	0.990991	0.564222	0.793935	0.756885	0.997121	0.767026	0.985924	0.950235	0.918585	0.936486	0.856923
k__Bacteria.p__Firmicutes.c__Erysipelotrichi.o__Erysipelotrichales.f__Erysipelotrichaceae.g__Coprobacillus	k__Bacteria.p__Firmicutes.c__Erysipelotrichi.o__Erysipelotrichales.f__Erysipelotrichaceae.g__Coprobacillus	0.0170459	0.977022	0.205889	0.642724	0.0151171	0.9989	0.0976796	0.990991	0.393674	0.726853	0.0777117	0.997121	0.0506194	0.934955	0.143644	0.79919	0.0814013	0.65248
k__Bacteria.p__Firmicutes.c__Erysipelotrichi.o__Erysipelotrichales.f__Erysipelotrichaceae.g__.Eubacterium.	k__Bacteria.p__Firmicutes.c__Erysipelotrichi.o__Erysipelotrichales.f__Erysipelotrichaceae.g__.Eubacterium.	0.481978	0.995463	0.203001	0.642724	0.324076	0.9989	0.196557	0.990991	0.159716	0.617169	0.319838	0.997121	0.280828	0.934955	0.491542	0.82546	0.352359	0.734373
k__Bacteria.p__Firmicutes.c__Erysipelotrichi.o__Erysipelotrichales.f__Erysipelotrichaceae.g__cc_115	k__Bacteria.p__Firmicutes.c__Erysipelotrichi.o__Erysipelotrichales.f__Erysipelotrichaceae.g__cc_115	0.0459885	0.977022	0.0946226	0.633481	0.0171759	0.9989	0.142092	0.990991	0.67992	0.80987	0.520286	0.997121	0.153654	0.934955	0.113226	0.79919	0.0709755	0.65248
k__Bacteria.p__Proteobacteria.c__Alphaproteobacteria.o__RF32.f__.g__	k__Bacteria.p__Proteobacteria.c__Alphaproteobacteria.o__RF32.f__.g__	0.689156	0.997672	0.272122	0.666132	0.869618	0.9989	0.958117	0.990991	0.0256995	0.57898	0.417511	0.997121	0.764284	0.985924	0.251489	0.805257	0.143835	0.65248
k__Bacteria.p__Proteobacteria.c__Betaproteobacteria.o__Burkholderiales.f__Alcaligenaceae.g__Sutterella	k__Bacteria.p__Proteobacteria.c__Betaproteobacteria.o__Burkholderiales.f__Alcaligenaceae.g__Sutterella	0.41691	0.990402	0.223492	0.642724	0.46259	0.9989	0.77542	0.990991	0.702693	0.818607	0.694282	0.997121	0.538536	0.985924	0.902524	0.906092	0.809854	0.826892
k__Bacteria.p__Proteobacteria.c__Deltaproteobacteria.o__Desulfovibrionales.f__Desulfovibrionaceae.g__	k__Bacteria.p__Proteobacteria.c__Deltaproteobacteria.o__Desulfovibrionales.f__Desulfovibrionaceae.g__	0.282828	0.977022	0.209127	0.642724	0.600774	0.9989	0.699062	0.990991	0.707153	0.818607	0.22348	0.997121	0.344735	0.948636	0.637897	0.854917	0.789366	0.821355
k__Bacteria.p__Proteobacteria.c__Deltaproteobacteria.o__Desulfovibrionales.f__Desulfovibrionaceae.g__Bilophila	k__Bacteria.p__Proteobacteria.c__Deltaproteobacteria.o__Desulfovibrionales.f__Desulfovibrionaceae.g__Bilophila	0.843423	0.997672	0.466143	0.680915	0.788632	0.9989	0.808211	0.990991	0.949539	0.861314	0.482844	0.997121	0.314126	0.938775	0.853705	0.901803	0.748618	0.819093
k__Bacteria.p__Proteobacteria.c__Deltaproteobacteria.o__Desulfovibrionales.f__Desulfovibrionaceae.g__Desulfovibrio	k__Bacteria.p__Proteobacteria.c__Deltaproteobacteria.o__Desulfovibrionales.f__Desulfovibrionaceae.g__Desulfovibrio	0.345402	0.977022	0.10919	0.638442	0.338249	0.9989	0.57631	0.990991	0.69538	0.814347	0.184946	0.997121	0.613089	0.985924	0.273952	0.805257	0.735509	0.819093
k__Bacteria.p__Proteobacteria.c__Gammaproteobacteria.o__Enterobacteriales.f__Enterobacteriaceae.Other	k__Bacteria.p__Proteobacteria.c__Gammaproteobacteria.o__Enterobacteriales.f__Enterobacteriaceae.Other	0.817753	0.997672	0.413979	0.680915	0.798506	0.9989	0.924994	0.990991	0.913563	0.853262	0.949267	0.997121	0.938039	0.990173	0.996549	0.918585	0.999246	0.861978
k__Bacteria.p__Proteobacteria.c__Gammaproteobacteria.o__Enterobacteriales.f__Enterobacteriaceae.g__	k__Bacteria.p__Proteobacteria.c__Gammaproteobacteria.o__Enterobacteriales.f__Enterobacteriaceae.g__	0.865627	0.997672	0.683102	0.701119	0.835553	0.9989	0.628617	0.990991	0.7295	0.832639	0.866414	0.997121	0.918016	0.986597	0.992832	0.918585	0.978149	0.861978
k__Bacteria.p__Proteobacteria.c__Gammaproteobacteria.o__Enterobacteriales.f__Enterobacteriaceae.g__Escherichia	k__Bacteria.p__Proteobacteria.c__Gammaproteobacteria.o__Enterobacteriales.f__Enterobacteriaceae.g__Escherichia	0.882206	0.997672	0.682442	0.701119	0.484555	0.9989	0.42479	0.990991	0.917892	0.853262	0.893076	0.997121	0.62039	0.985924	0.998081	0.918585	0.95357	0.856923
k__Bacteria.p__Proteobacteria.c__Gammaproteobacteria.o__Pasteurellales.f__Pasteurellaceae.g__Haemophilus	k__Bacteria.p__Proteobacteria.c__Gammaproteobacteria.o__Pasteurellales.f__Pasteurellaceae.g__Haemophilus	0.267514	0.977022	0.416369	0.680915	0.511235	0.9989	0.735514	0.990991	0.088269	0.600397	0.351831	0.997121	0.298898	0.934955	0.280585	0.805257	0.218542	0.653149
k__Bacteria.p__Tenericutes.c__Mollicutes.o__RF39.f__.g__	k__Bacteria.p__Tenericutes.c__Mollicutes.o__RF39.f__.g__	0.898738	0.997672	0.692906	0.701119	0.80938	0.9989	0.552365	0.990991	0.413785	0.730848	0.258323	0.997121	0.596452	0.985924	0.432293	0.810295	0.657225	0.809726
k__Bacteria.p__Tenericutes.c__RF3.o__ML615J.28.f__.g__	k__Bacteria.p__Tenericutes.c__RF3.o__ML615J.28.f__.g__	0.840535	0.997672	0.467865	0.680915	0.953682	0.9989	0.872023	0.990991	0.0342389	0.57898	0.730269	0.997121	0.332488	0.939712	0.229508	0.805257	0.044815	0.639056
k__Bacteria.p__Verrucomicrobia.c__Verrucomicrobiae.o__Verrucomicrobiales.f__Verrucomicrobiaceae.g__Akkermansia	k__Bacteria.p__Verrucomicrobia.c__Verrucomicrobiae.o__Verrucomicrobiales.f__Verrucomicrobiaceae.g__Akkermansia	0.191346	0.977022	0.10228	0.633481	0.391133	0.9989	0.912572	0.990991	0.380566	0.721795	0.760344	0.997121	0.885466	0.985924	0.359639	0.810295	0.668659	0.809726
