# Supplementary material for: ABO antigen and secretor statuses are not associated with gut microbiota composition in 1,500 twins
Source: BMC Genomics. 2016 Nov 21;17:941. doi: 10.1186/s12864-016-3290-1 (PMC5117602; doi:10.1186/s12864-016-3290-1)
Supplement: Additional file 19: Table S10. — ABO alleles in the TwinsUK cohort. The phased SNPs used to call ABO status are listed, along with the haplotype count and frequency within the TwinsUK samples. (XLSX 30 kb) [file 12864_2016_3290_MOESM19_ESM.xlsx]

## Sheet: ST_E.txt
Allele	Genotype				Population information
	rs8176746	rs8176704	rs687289	rs651007	allele counts	allele frequency
A1	G	G	A	T	559	0.185961
A2	G	A	A	C	211	0.0701929
B	T	G	A	C	189	0.0628743
O	G	G	G	C	2047	0.680971
